# Supplementary material for: Evaluating the consistency of judgments derived through both in silico and expert application of the Cramer classification scheme
Source: Food Chem Toxicol. Author manuscript; Available in PMC 2025 Dec 1. (PMC12007893; doi:10.1016/j.fct.2024.115070)
Supplement: SI [file NIHMS2067666-supplement-SI.xlsx]

## Sheet: Supporting Information 1
		Supporting Information 1
		Arrangement and wording of the Cramer classification scheme, alongside those of its Toxtree/OECD QSAR implementations and revised form.
		Cramer et al. scheme	Cramer rules (Toxtree)	Cramer rules, with extensions (Toxtree) and Toxic hazard classification by Cramer (OECD QSAR Toolbox)	Revised Cramer decision tree (Toxtree)
		Image sourced from 1978 Cramer et al. publication	Image sourced from Toxtree software	Image sourced from Toxtree software. Rule-set implemented within OECD QSAR Toolbox is identical in form.	Image sourced from Toxtree software
	Rule
	1	Is the substance a normal constituent of the body or an optical isomer of such?	As in Cramer et al., 1978	As in Cramer et al., 1978	Does the structure contain a functional group (carbon-based ester, including di-and tri-esters), orthoester, thioester, acetal, ketal, hemiacetal or hemiketal) that is hydrolyzed, or a polysulfide or sulfoxide that is reduced under conditions present in the gastric (pH=1.8) or intestinal fluid (pH=7.8-8.5) or in circulation prior to first-pass metabolism?
	2	Does the substance contain any of the following functional groups: an aliphatic secondary amine or a salt thereof, cyano, N-nitroso, diazo (e.g. CH2N2), triazeno (RN=NNH2) or quaternary nitrogen, except in any of the following forms: >=N+R2, >=N+H2 or the hydrochloride or sulphate salt of a primary or tertiary amine?	As in Cramer et al., 1978	As in Cramer et al., 1978	Is the structure a linear, unsubstituted aliphatic alcohol, aldehyde, carboxylic acid or derivative (ester, acetal or orthoesters) or an L-amino acid?
	3	Does the structure contain elements other than carbon, hydrogen, oxygen, nitrogen or divalent sulphur?	As in Cramer et al., 1978	As in Cramer et al., 1978	Does the substance contain any of the following functional groups? A. An aliphatic or aromatic secondary amine or salt thereof that do not have other alcohol, aldehyde or carboxylic acid functional groups (note that N-containing heterocyclic compounds are NOT included in this group); B. CN- ( cyano), N-NO (N-nitroso), R-NO (nitroso), CH2N2 (diazo), RN=NNH2 (triazeno), RN3 (azide), and RNCO (isocy…
	4	Do all elements not listed in question 3 occur only as: (a) a sodium, potassium, calcium, magnesium or ammonium salt of a carboxylic acid, or (b) a sulphate or hydrochloride of an amine, or (c) a sodium, potassium or calcium sulphonate, sulphamate or sulphate? (If the answer is yes, treat as the free acid, amine, unsulphonated or unsulphated compound, except for the purposes of questions 24 and 3…	As in Cramer et al., 1978	As in Cramer et al., 1978	Does this structure contain elements other than C, H, O, N, divalent S, trivalent S as sulfoxide, pentavalent P as phosphate or phosphonate?
	5	Is it a simply branched acyclic aliphatic hydrocarbon or a common carbohydrate?	As in Cramer et al., 1978	As in Cramer et al., 1978	Do all the elements not listed in 4 or 4A occur in a form listed below: A. sodium, potassium, calcium, magnesium, aluminum, ammonium, zinc, manganese, copper or ferric salts of a carboxylic acid, bisulfite of aldehyde or ketone, sulfonic, sulfamic, or sulfuric acid or phenol, or B. hydrochloride or sulfate salt of a primary or tertiary amine?
	6	Is the substance a benzene derivative bearing substituents consisting only of: (a) hydrocarbon chains or 1'-hydroxy or hydroxy ester-substituted hydrocarbon chains and (b) one or more alkoxy groups, one of which must be para to the hydrocarbon chain in (a)?	As in Cramer et al., 1978	As in Cramer et al., 1978	Is the substance one of the following: A. a simply branched acyclic hydrocarbon containing alkane and/or alkene moieties (but not alkyne moieties) B. a monocyclic or bicyclic terpene (10 or 15 carbon terpene hydrocarbons) C. a carbohydrate with a molecular formula of (CH2O)n or CxH2x-2Ox-1?
	7	Is the substance heterocyclic?	As in Cramer et al., 1978	As in Cramer et al., 1978	Is the substance heterocyclic?
	8	Is it a lactone or cyclic diester?	As in Cramer et al., 1978	As in Cramer et al., 1978	Is the substance heterocyclic because it contains a cyclic hemiacetal, acetal, hemiketal, ketal, or cyclic carbonate?
	9	Is it a lactone fused to another ring, or a five- or six-membered α,β-unsaturated lactone?	As in Cramer et al., 1978	As in Cramer et al., 1978	Split as below
	9A	Absent from scheme	Absent from scheme	Absent from scheme	Is the substance a cyclic diester or lactone?
	9B	Absent from scheme	Absent from scheme	Absent from scheme	Is the substance a lactone fused to one or more than one aromatic or heteroaromatic ring with which the lactone is conjugated OR a 3-membered or 4-membered ring lactone?
	9C	Absent from scheme	Absent from scheme	Absent from scheme	Is the substance a lactone derived from a saturated or unsaturated (including alpha, beta) aliphatic hydroxycarboxylic acid unfused to any other ring system?
	9D	Absent from scheme	Absent from scheme	Absent from scheme	Is the substance a lactone substituted or fused to another alicyclic or aromatic ring without being conjugated with the aromatic ring?
	10	Is it a 3-membered heterocycle?	As in Cramer et al., 1978	As in Cramer et al., 1978	Does the substance contain any three membered heterocyclic rings containing O, or S, or N?
	11	Disregarding only the heteroatoms in any one ring, does that heterocyclie ring contain or bear substituents other than simply branched hydrocarbons (including bridged chains and monocyclic aryl or alkyl structures), alkyl alcohols, aldehydes, acetals, ketones, ketals, acids, esters (including cyclic esters other than lactones), mercaptans, sulphides, methyl ethers, hydroxy or single rings (hetero…	As in Cramer et al., 1978	As in Cramer et al., 1978	Is the heterocyclic ring substituted by groups OTHER than specified: A. simple hydrocarbons including aliphatic or olefinic linear, branched chain, and bridged chain structures B. an alicyclic ring fused or unfused C. one aryl ring either fused or unfused D. primary, secondary or tertiary alcohols, aldehydes, acetals, ketones, ketals, acids, esters, sulfides, methyl or ethyl ethers on any of the …
	12	Is it heteroaromatic?	As in Cramer et al., 1978	As in Cramer et al., 1978	Is the substance heteroaromatic?
	13	Does the ring bear any substituents?	As in Cramer et al., 1978	As in Cramer et al., 1978	Is the heteroaromatic substance thiophene or a substituted thiophene?
	14	Does the structure contain more than one aromatic ring?	As in Cramer et al., 1978	As in Cramer et al., 1978	Split as below
	14-A	Absent from scheme	Absent from scheme	Absent from scheme	Considering both fused and unfused substitutents, does the heteroaromatic ring have more than one aryl substituent?
	14-B	Absent from scheme	Absent from scheme	Absent from scheme	Does the heteroaromatic ring have (both conditions must be met to answer Yes): i. one or more substituents other than any single aryl substituent ii. all substituents are from the following group: primary, secondary or tertiary alcohols, aldehydes, acetals, ketones, ketals, acids, esters, sulfides, methyl ethers,ethyl ethers or alkyl chains > 3 carbons.
	15	Is it readily hydrolysed to mononuclear residues? (If yes, treat the mononuclear heterocyclic residues by question 22 and any carbocyclic residue by question 16.)	As in Cramer et al., 1978	As in Cramer et al., 1978	Is the structure acyclic (open chain)?
	16	Is it a common terpene -hydrocarbon, -alcohol -aldehyde or -carboxylic acid (not a ketone)?	As in Cramer et al., 1978	As in Cramer et al., 1978	Is the structure a linear or simply branched aliphatic substance containing any one or a combination of only the following functional groups: A. four or less, each, of primary, secondary alcohols, aldehydes, carboxylic acids or esters (esters should have been dealt with in Q1), or B. any combination of not more than 2 ketones or ketals with none being in the gamma position, and/or C. one each of …
	17	Is the substance readily hydrolysed to a common terpene -alcohol, -aldehyde or -carboxylic acid? (If the answer is yes, treat the hydrolysed residues separately and proceed to 18 for the terpene moiety and to 19 for any non-terpenoid moiety.)	As in Cramer et al., 1978	As in Cramer et al., 1978	Does the structure contain four or more different functional groups? The following functional groups should be counted as one: A. ester and acids, B. ketals and ketones, C. acetals, and aldehydes, D. methoxy and ethoxy, E. secondary and tertiary alcohol
	18	Is the substance one of the following: (a) a vicinal diketone; or a ketone or ketal of a ketone attached to a terminal vinyl group (b) a secondary alcohol or ester of a secondary alcohol attached to a terminal vinyl group (c) allyl alcohol or its acetaL ketal or ester derivative (d) allyl mercaptan, an allyl sulphide, an allyl thioester or allyl amine (e) acrolein, a methacrolein or their acetals…	As in Cramer et al., 1978	As in Cramer et al., 1978	Does the substance contain any one or more of the following carbon moieties or functional groups? A. Allyl alcohol or its ester (Note: this ester should have been hydrolyzed in Q1) B. Allyl mercaptan, allyl polysulfide, an allyl thioesters that may be hydrolyzed to allyl mercaptan C. Allyl amine D. Acrolein or methacrolein E. Acrylic acid or methacrylic acid F. An acetylenic substance G. An acycl…
	18-J	Absent from scheme	Absent from scheme	Absent from scheme	J. An acyclic substance with alkyl substituent alpha (>C1 ) or beta to a terminal alcohol, aldehyde or acid of longer than four carbons. K. A secondary alcohol or ketone directly bonded to a terminal alkene L. An αβ-unsaturated aldehyde or ketone with no or one β- carbon substituent M. A mercaptan, thioester, or polysulfide as the only functional group
	19	Is the substance open chain?	As in Cramer et al., 1978	As in Cramer et al., 1978	Is the substance aromatic?
	20	Is the structure a linear or simply branched aliphatic compound containing any one or combination of only the following functional groups: (a) four or less, each, of alcohol, aldehyde, carboxylic acid or esters and/or (b) one each of one or more of the following: acetal, either ketone or ketai but not both, mercaptan, sulphide (mono- or poly-), thioester, polyoxyethylene [(-OCHzCH2-), with x no g…	As in Cramer et al., 1978	As in Cramer et al., 1978	Is the carbocyclic: A. mono-, bi-, or tricyclic, fused or unfused B. aliphatic side chains (substituted or unsubsituted) of ≤C6 in length C. ring and side chains substituted with only the following functional groups: alcohol, aldehyde (except for vicinal dialdehydes), acetal, carboxylic acid, ester, ketone (side-chain or ring), ketal, sulfide, functional groups, primary, secondary, or tertiary am…
	21	Does the structure contain three or more different types of functional groups (exclude methoxy and consider acids and esters as one functional type)?	As in Cramer et al., 1978	As in Cramer et al., 1978	Does the cyclic substance contain as its only functional group a ring ketone with an alpha isopropylidene or isobutylidene group
	22	Is the substance a common component of food or structurally closely related to a common component of food?	As in Cramer et al., 1978	As in Cramer et al., 1978	Is the substance, monocyclic, bicyclic, or tricyclic with ring carbons totaling ≤C12?
	23	Is the substance aromatic?	As in Cramer et al., 1978	As in Cramer et al., 1978	Does the aromatic ring system contain substituents?
	24	Is the substance monocarbocyclic (excluding cyclopropane or cyclobutane and their derivatives) with ring or aliphatic side chains, unsubstituted or containing only alcohol, aldehyde, side-chain ketone, acid, ester, or sodium, potassium or calcium sulphonate or sulphamate, or acyclic acetal or ketal?	As in Cramer et al., 1978	As in Cramer et al., 1978	Does the structure contain more than one aromatic ring?
	25	Is the substance: (a) a cyclopropane or cyclobutane with only the substituents mentioned in question 24 or (b) a mono- or bicyclic sialphide or mercaptan?	As in Cramer et al., 1978	As in Cramer et al., 1978	Disregarding any combination of ring hydroxyl, methoxy, or ethoxy substituents, does the ring contain substituents other than aliphatic groups of 1-6 carbons in length, either saturated or unsaturated hydrocarbon (but not acetylenic) with or without alcohol, ketone, aldehyde, carboxylic acid, or monosulfide functional groups?
	26	Does the structure contain no functional groups other than those listed in question 24 and is it either a monocylo alkanone or a bicyclic compound with or without a ring ketone?	As in Cramer et al., 1978	As in Cramer et al., 1978	Is the substance a benzene derivative bearing substituents that meet both the following conditions: A. hydrocarbon chains containing a 2-alkene, 2-alkyne, a 1'-hydroxy or 1’- hydroxy ester-substituted 2’-alkene or alkyne, B. one or more alkoxy groups, one of which must be para to the hydrocarbon chain in A?
	27	Does (do) the ring(s) have any substituents?	As in Cramer et al., 1978	As in Cramer et al., 1978	Does the substance with the functional groups listed in Q25 or their acetal, ketal, ester precursors contain any or all of the following moieties? A. a single fused or non-fused alicyclic ring, B. aliphatic chains longer than 5 carbons, C. a polyoxyethylene chain [(-O-CH2-CH2-O-)]x with x≤4 bonded either to the aromatic ring or aliphatic side chain?
	28	Does the structure contain more than one aromatic ring?	As in Cramer et al., 1978	As in Cramer et al., 1978	Are the aromatic rings fused OR greater than two in number?
	29	Is it readily hydrolysed to mononuclear residues? (If yes treat the individual aromatic mononuclear residues by question 30 and any other residue by question 19.)	As in Cramer et al., 1978	As in Cramer et al., 1978	Does the substance bear on every major structural entity at least one sulfonate or sulfamate salt with any of the cation species (sodium, potassium, calcium, magnesium, aluminum, ammonium, zinc, copper or ferric) for every 20 or fewer carbon atoms without any primary amine except those adjacent to the sulfonate or sulfamate substituent?
	30	Disregarding ring hydroxy or methoxy does the ring bear substituents other than 1-5-carbon aliphatic groups, either hydrocarbon or containing alcohol, ketone, aldehyde, carboxyl or simple esters that may be hydrolysed to ring substituents of five or less carbons? (If a simple ester that may be hydrolysed, treat the aromatic portion by question 18 and the residue by question 19.)	As in Cramer et al., 1978	As in Cramer et al., 1978	Absent from scheme
	31	Is the substance an acyclic acetal, -ketal or -ester of any of the above substances (see question 30)? (If yes, assume hydrolysis and treat the non-aromatic residues by question 19 and the aromatic residue by question 18.)	As in Cramer et al., 1978	As in Cramer et al., 1978	Absent from scheme
	32	Does the substance contain only the functional groups listed in question 30, or their derivatives listed in question 31, but with any or all of the following: (a) a single fused non-aromatic carbocyclic ring (b) aliphatic substituent chains longer than five carbon atoms, or (c) a polyoxyethylene [(--OCH2CH2--), with x no greater than 4] chain either on the aromatic ring or on an aliphatic side ch…	As in Cramer et al., 1978	As in Cramer et al., 1978	Absent from scheme
	33	Does the substance bear on every major structural component at least one sodium, potassium, or calcium sulphonate or sulphamate for every 20 or fewer carbon atoms without any free primary amines except those adjacent to the sulphonate or sulphamate.	As in Cramer et al., 1978	As in Cramer et al., 1978	Absent from scheme
	40	Absent from scheme	Absent from scheme	Is any element not listed in Q3 an uncharged organophosphate?	Absent from scheme
	41	Absent from scheme	Absent from scheme	All phosphate groups that can occur in natural compounds are hydrolysed and removed.	Absent from scheme
	42	Absent from scheme	Absent from scheme	Does the compound consist of one aromatic ring, with at most one heavy atom connected to each aromatic atom?	Absent from scheme
	43	Absent from scheme	Absent from scheme	Does the compound a non-natural divalent sulphur?	Absent from scheme
	44	Absent from scheme	Absent from scheme	Does the compound contain a free α,β-unsaturated functional group? The functional group consists of a carbon with an attached heteroatom (O in case of an alcohol or ester). Here, 'free' means that position beta from this group contains an sp2 [CH2] or an sp1 [CH].	Absent from scheme

## Sheet: Supporting Information 2
	Supporting Information 2
	Unified dataset, incorporating substance identifiers, expert- and in silico-derived Cramer classifications (all sources) and additional, Toxtree-specific information.
					Cramer classification								Toxtree-specific detail
					Expert-assigned				In silico-derived				Look-up table status		Decision pathway
	ID	Substance name	Canonical SMILES	Structure undefined	FEMA	EFSA	JECFA	Yang et al.	Toxtree - Cramer rules ("original")	Toxtree - Cramer rules with extensions ("extended")	Toxtree - Revised Cramer decision tree ("revised")	OECD QSAR Toolbox - Toxic hazard classification by Cramer	Normal constituent of body (R.1)	Common component of food (R.22)	Original	Extended	Revised
	1	Octyl acetate	CCCCCCCCOC(=O)C		I	I	I	I	I	I	I	I			1N,2N,3N,5N,6N,7N,16N,17N,19Y,20Y,21N,18N	1N,2N,3N,43N,5N,6N,42N,7N,16N,17N,19Y,20Y,21N,44N,18N	1Y,2N,3N,4N,6N,7N,15Y,16Y,17N,18N,18(J-M)N,2N,3N,4N,6N,7N,15Y,16Y,17N,18N,18(J-M)N
	2	Ethyl acetate	CCOC(=O)C		I	I	I	I	I	I	I	I			1N,2N,3N,5N,6N,7N,16N,17N,19Y,20Y,21N,18N	1N,2N,3N,43N,5N,6N,42N,7N,16N,17N,19Y,20Y,21N,44N,18N	1Y,2N,3N,4N,6N,7N,15Y,16Y,17N,18N,18(J-M)N,2N,3N,4N,6N,7N,15Y,16Y,17N,18N,18(J-M)N
	3	Ethyl butyrate	CCCC(=O)OCC		I	I	I	I	I	I	I	I			1N,2N,3N,5N,6N,7N,16N,17N,19Y,20Y,21N,18N	1N,2N,3N,43N,5N,6N,42N,7N,16N,17N,19Y,20Y,21N,44N,18N	1Y,2N,3N,4N,6N,7N,15Y,16Y,17N,18N,18(J-M)N,2N,3N,4N,6N,7N,15Y,16Y,17N,18N,18(J-M)N
	4	Hexadecan-1-ol	CCCCCCCCCCCCCCCCO		I	I	I	I	I	I	I	I			1N,2N,3N,5N,6N,7N,16N,17N,19Y,20Y,21N,18N	1N,2N,3N,43N,5N,6N,42N,7N,16N,17N,19Y,20Y,21N,44N,18N	1N,2N,3N,4N,6N,7N,15Y,16Y,17N,18N,18(J-M)N
	5	Hexanal	CCCCCC=O		I	I	I	I	I	I	I	I			1N,2N,3N,5N,6N,7N,16N,17N,19Y,20Y,21N,18N	1N,2N,3N,43N,5N,6N,42N,7N,16N,17N,19Y,20Y,21N,44N,18N	1N,2N,3N,4N,6N,7N,15Y,16Y,17N,18N,18(J-M)N
	6	Hexan-1-ol	CCCCCCO		I	I	I	I	I	I	I	I			1N,2N,3N,5N,6N,7N,16N,17N,19Y,20Y,21N,18N	1N,2N,3N,43N,5N,6N,42N,7N,16N,17N,19Y,20Y,21N,44N,18N	1N,2N,3N,4N,6N,7N,15Y,16Y,17N,18N,18(J-M)N
	7	Ethyl formate	CCOC=O		I	I	I	I	I	I	I	I			1N,2N,3N,5N,6N,7N,16N,17N,19Y,20Y,21N,18N	1N,2N,3N,43N,5N,6N,42N,7N,16N,17N,19Y,20Y,21N,44N,18N	1Y,2N,3N,4N,6N,7N,15Y,16Y,17N,18N,18(J-M)N,2N,3N,4N,6N,7N,15Y,16Y,17N,18N,18(J-M)N
	8	Ethyl heptanoate	CCCCCCC(=O)OCC		I	I	I	I	I	I	I	I			1N,2N,3N,5N,6N,7N,16N,17N,19Y,20Y,21N,18N	1N,2N,3N,43N,5N,6N,42N,7N,16N,17N,19Y,20Y,21N,44N,18N	1Y,2N,3N,4N,6N,7N,15Y,16Y,17N,18N,18(J-M)N,2N,3N,4N,6N,7N,15Y,16Y,17N,18N,18(J-M)N
	9	Ethyl hexanoate	CCCCCC(=O)OCC		I	I	I	I	I	I	I	I			1N,2N,3N,5N,6N,7N,16N,17N,19Y,20Y,21N,18N	1N,2N,3N,43N,5N,6N,42N,7N,16N,17N,19Y,20Y,21N,44N,18N	1Y,2N,3N,4N,6N,7N,15Y,16Y,17N,18N,18(J-M)N,2N,3N,4N,6N,7N,15Y,16Y,17N,18N,18(J-M)N
	10	Ethyl nonanoate	CCCCCCCCC(=O)OCC		I	I	I	I	I	I	I	I			1N,2N,3N,5N,6N,7N,16N,17N,19Y,20Y,21N,18N	1N,2N,3N,43N,5N,6N,42N,7N,16N,17N,19Y,20Y,21N,44N,18N	1Y,2N,3N,4N,6N,7N,15Y,16Y,17N,18N,18(J-M)N,2N,3N,4N,6N,7N,15Y,16Y,17N,18N,18(J-M)N
	11	Ethyl octanoate	CCCCCCCC(=O)OCC		I	I	I	I	I	I	I	I			1N,2N,3N,5N,6N,7N,16N,17N,19Y,20Y,21N,18N	1N,2N,3N,43N,5N,6N,42N,7N,16N,17N,19Y,20Y,21N,44N,18N	1Y,2N,3N,4N,6N,7N,15Y,16Y,17N,18N,18(J-M)N,2N,3N,4N,6N,7N,15Y,16Y,17N,18N,18(J-M)N
	12	Acetaldehyde	CC=O		I	I	I	I	I	I	I	I	YES		1Y	1Y	1N,2N,3N,4N,6N,7N,15Y,16Y,17N,18N,18(J-M)N
	13	Acetic acid	CC(=O)O		I	I	I	I	I	I	I	I	YES	YES	1Y	1Y	1N,2N,3N,4N,6N,7N,15Y,16Y,17N,18N,18(J-M)N
	14	Butan-1-ol	CCCCO		I	I	I	I	I	I	I	I			1N,2N,3N,5N,6N,7N,16N,17N,19Y,20Y,21N,18N	1N,2N,3N,43N,5N,6N,42N,7N,16N,17N,19Y,20Y,21N,44N,18N	1N,2N,3N,4N,6N,7N,15Y,16Y,17N,18N,18(J-M)N
	15	Butyl acetate	CCCCOC(=O)C		I	I	I	I	I	I	I	I			1N,2N,3N,5N,6N,7N,16N,17N,19Y,20Y,21N,18N	1N,2N,3N,43N,5N,6N,42N,7N,16N,17N,19Y,20Y,21N,44N,18N	1Y,2N,3N,4N,6N,7N,15Y,16Y,17N,18N,18(J-M)N,2N,3N,4N,6N,7N,15Y,16Y,17N,18N,18(J-M)N
	16	3-Methylbutyric acid	CC(CC(=O)O)C		I	I	I	I	I	I	I	I			1N,2N,3N,5N,6N,7N,16N,17N,19Y,20Y,21N,18N	1N,2N,3N,43N,5N,6N,42N,7N,16N,17N,19Y,20Y,21N,44N,18N	1N,2N,3N,4N,6N,7N,15Y,16Y,17N,18N,18(J-M)N
	17	2-Methylpropan-1-ol	OCC(C)C		I	I	I	I	I	I	I	I			1N,2N,3N,5N,6N,7N,16N,17N,19Y,20Y,21N,18N	1N,2N,3N,43N,5N,6N,42N,7N,16N,17N,19Y,20Y,21N,44N,18N	1N,2N,3N,4N,6N,7N,15Y,16Y,17N,18N,18(J-M)N
	18	Isobutyl isobutyrate	CC(COC(=O)C(C)C)C		I	I	I	I	I	I	I	I			1N,2N,3N,5N,6N,7N,16N,17N,19Y,20Y,21N,18N	1N,2N,3N,43N,5N,6N,42N,7N,16N,17N,19Y,20Y,21N,44N,18N	1Y,2N,3N,4N,6N,7N,15Y,16Y,17N,18N,18(J-M)N,2N,3N,4N,6N,7N,15Y,16Y,17N,18N,18(J-M)N
	19	Ethyl isobutyrate	CCOC(=O)C(C)C		I	I	I	I	I	I	I	I			1N,2N,3N,5N,6N,7N,16N,17N,19Y,20Y,21N,18N	1N,2N,3N,43N,5N,6N,42N,7N,16N,17N,19Y,20Y,21N,44N,18N	1Y,2N,3N,4N,6N,7N,15Y,16Y,17N,18N,18(J-M)N,2N,3N,4N,6N,7N,15Y,16Y,17N,18N,18(J-M)N
	20	Isopentanol	OCCC(C)C		I	I	I	I	I	I	I	I			1N,2N,3N,5N,6N,7N,16N,17N,19Y,20Y,21N,18N	1N,2N,3N,43N,5N,6N,42N,7N,16N,17N,19Y,20Y,21N,44N,18N	1N,2N,3N,4N,6N,7N,15Y,16Y,17N,18N,18(J-M)N
	21	3-Methylbutyl butyrate	CCCC(=O)OCCC(C)C		I	I	I	I	I	I	I	I			1N,2N,3N,5N,6N,7N,16N,17N,19Y,20Y,21N,18N	1N,2N,3N,43N,5N,6N,42N,7N,16N,17N,19Y,20Y,21N,44N,18N	1Y,2N,3N,4N,6N,7N,15Y,16Y,17N,18N,18(J-M)N,2N,3N,4N,6N,7N,15Y,16Y,17N,18N,18(J-M)N
	22	3-Methylbutyl 3-methylbutyrate	CC(CCOC(=O)CC(C)C)C		I	I	I	I	I	I	I	I			1N,2N,3N,5N,6N,7N,16N,17N,19Y,20Y,21N,18N	1N,2N,3N,43N,5N,6N,42N,7N,16N,17N,19Y,20Y,21N,44N,18N	1Y,2N,3N,4N,6N,7N,15Y,16Y,17N,18N,18(J-M)N,2N,3N,4N,6N,7N,15Y,16Y,17N,18N,18(J-M)N
	23	(E,E)-Hexa-2,4-dienoic acid	C/C=C/C=C/C(=O)O		I	I	I	I	I	I	I	I			1N,2N,3N,5N,6N,7N,16N,17N,19Y,20Y,21N,18N	1N,2N,3N,43N,5N,6N,42N,7N,16N,17N,19Y,20Y,21N,44N,18N	1N,2N,3N,4N,6N,7N,15Y,16Y,17N,18N,18(J-M)N
	24	Hexa-2(trans),4(trans)-dienal	C/C=C/C=C/C=O		I	I	I	I	I	I	II	I			1N,2N,3N,5N,6N,7N,16N,17N,19Y,20Y,21N,18N	1N,2N,3N,43N,5N,6N,42N,7N,16N,17N,19Y,20Y,21N,44N,18N	1N,2N,3N,4N,6N,7N,15Y,16Y,17N,18N,18(J-M)Y
	25	Citral	O=CC=C(CCC=C(C)C)C		I	I	I	I	I	I	II	I			1N,2N,3N,5N,6N,7N,16N,17N,19Y,20Y,21N,18N	1N,2N,3N,43N,5N,6N,42N,7N,16N,17N,19Y,20Y,21N,44N,18N	1N,2N,3N,4N,6N,7N,15Y,16Y,17N,18N,18(J-M)Y
	26	Ethyl acrylate	CCOC(=O)C=C		I	I	I	I	I	I	I	I			1N,2N,3N,5N,6N,7N,16N,17N,19Y,20Y,21N,18N	1N,2N,3N,43N,5N,6N,42N,7N,16N,17N,19Y,20Y,21N,44N,18N	1Y,2N,3N,4N,6N,7N,15Y,16Y,17N,18N,18(J-M)N,2N,3N,4N,6N,7N,15Y,16Y,17N,18N,18(J-M)N
	27	2-Hexenal	CCCC=CC=O		I	I	I	I	I	I	II	I			1N,2N,3N,5N,6N,7N,16N,17N,19Y,20Y,21N,18N	1N,2N,3N,43N,5N,6N,42N,7N,16N,17N,19Y,20Y,21N,44N,18N	1N,2N,3N,4N,6N,7N,15Y,16Y,17N,18N,18(J-M)Y
	28	2,6-Dimethylhept-5-enal	O=CC(CCC=C(C)C)C		I	I	I	I	I	I	I	I			1N,2N,3N,5N,6N,7N,16N,17N,19Y,20Y,21N,18N	1N,2N,3N,43N,5N,6N,42N,7N,16N,17N,19Y,20Y,21N,44N,18N	1N,2N,3N,4N,6N,7N,15Y,16Y,17N,18N,18(J-M)N
	29	Ethyl oleate	CCCCCCCC/C=C\CCCCCCCC(=O)OCC		I	I	I	I	I	I	I	I			1N,2N,3N,5N,6N,7N,16N,17N,19Y,20Y,21N,18N	1N,2N,3N,43N,5N,6N,42N,7N,16N,17N,19Y,20Y,21N,44N,18N	1Y,2N,3N,4N,6N,7N,15Y,16Y,17N,18N,18(J-M)N,2N,3N,4N,6N,7N,15Y,16Y,17N,18N,18(J-M)N
	30	Hex-3(cis)-en-1-ol	OCC/C=C\CC		I	I	I	I	I	I	I	I			1N,2N,3N,5N,6N,7N,16N,17N,19Y,20Y,21N,18N	1N,2N,3N,43N,5N,6N,42N,7N,16N,17N,19Y,20Y,21N,44N,18N	1N,2N,3N,4N,6N,7N,15Y,16Y,17N,18N,18(J-M)N
	31	Isopropanol	CC(O)C		I	I	I	I	I	I	I	I			1N,2N,3N,5N,6N,7N,16N,17N,19Y,20Y,21N,18N	1N,2N,3N,43N,5N,6N,42N,7N,16N,17N,19Y,20Y,21N,44N,18N	1N,2N,3N,4N,6N,7N,15Y,16Y,17N,18N,18(J-M)N
	32	Acetone	CC(=O)C		I	I	I	I	I	I	I	I	YES		1Y	1Y	1N,2N,3N,4N,6N,7N,15Y,16Y,17N,18N,18(J-M)N
	33	Linalyl isobutyrate	C=CC(OC(=O)C(C)C)(CCC=C(C)C)C		I	I	I	I	I	I	I	I			1N,2N,3N,5N,6N,7N,16N,17N,19Y,20Y,21N,18N	1N,2N,3N,43N,5N,6N,42N,7N,16N,17N,19Y,20Y,21N,44N,18N	1Y,2N,3N,4N,6N,7N,15Y,16Y,17N,18N,18(J-M)N,2N,3N,4N,6N,7N,15Y,16Y,17N,18N,18(J-M)N
	34	DL-Isobornyl acetate	CC(=O)O[C@H]1C[C@H]2C([C@]1(C)CC2)(C)C		I	I	I	II	I	I	I	I			1N,2N,3N,5N,6N,7N,16N,17Y(19Y,20Y,21N,18N)(18N)	1N,2N,3N,43N,5N,6N,42N,7N,16N,17Y(19Y,20Y,21N,44N,18N)(18N)	1Y,2N,3N,4N,6N,7N,15Y,16Y,17N,18N,18(J-M)N,2N,3N,4N,6N,7N,15N,19N,20Y,21N,22Y,17N,18N,18(J-M)N
	35	alpha-Ionone	CC(=O)/C=C/C1C(=CCCC1(C)C)C		I	I	I	I	I	I	II	I			1N,2N,3N,5N,6N,7N,16N,17N,19N,23N,24Y,18N	1N,2N,3N,43N,5N,6N,42N,7N,16N,17N,19N,23N,24Y,18N	1N,2N,3N,4N,6N,7N,15N,19N,20Y,21N,22Y,17N,18N,18(J-M)Y
	36	Adipic acid	OC(=O)CCCCC(=O)O		I	I	I	I	I	I	I	I			1N,2N,3N,5N,6N,7N,16N,17N,19Y,20Y,21N,18N	1N,2N,3N,43N,5N,6N,42N,7N,16N,17N,19Y,20Y,21N,44N,18N	1N,2N,3N,4N,6N,7N,15Y,16Y,17N,18N,18(J-M)N
	37	Tributyl acetylcitrate	CCCCOC(=O)C(OC(=O)C)(CC(=O)OCCCC)CC(=O)OCCCC		I	I	I	I	I	I	III	I			1N,2N,3N,5N,6N,7N,16N,17N,19Y,20Y,21N,18N	1N,2N,3N,43N,5N,6N,42N,7N,16N,17N,19Y,20Y,21N,44N,18N	1Y,2N,3N,4N,6N,7N,15Y,16Y,17N,18N,18(J-M)N,2N,3N,4N,6N,7N,15Y,16N,29N,2N,3N,4N,6N,7N,15Y,16Y,17N,18N,18(J-M)N,2N,3N,4N,6N,7N,15Y,16Y,17N,18N,18(J-M)N,2N,3N,4N,6N,7N,15Y,16Y,17N,18N,18(J-M)N
	38	Triethyl citrate	CCOC(=O)C(CC(=O)OCC)(CC(=O)OCC)O		I	I	I	III	III	III	III	I			1N,2N,3N,5N,6N,7N,16N,17N,19Y,20N,22N,33N	1N,2N,3N,43N,5N,6N,42N,7N,16N,17N,19Y,20N,22N,33N	1Y,2N,3N,4N,6N,7N,15Y,16Y,17N,18N,18(J-M)N,2N,3N,4N,6N,7N,15Y,16N,29N,2N,3N,4N,6N,7N,15Y,16Y,17N,18N,18(J-M)N,2N,3N,4N,6N,7N,15Y,16Y,17N,18N,18(J-M)N
	39	l-Malic acid	OC(=O)CC(C(=O)O)O		I	I	I	I	I	I	I	I			1N,2N,3N,5N,6N,7N,16N,17N,19Y,20Y,21N,18N	1N,2N,3N,43N,5N,6N,42N,7N,16N,17N,19Y,20Y,21N,44N,18N	1N,2N,3N,4N,6N,7N,15Y,16Y,17N,18N,18(J-M)N
	40	Ethyl acetoacetate	CCOC(=O)CC(=O)C		I	I	I	I	I	I	I	I			1N,2N,3N,5N,6N,7N,16N,17N,19Y,20Y,21N,18N	1N,2N,3N,43N,5N,6N,42N,7N,16N,17N,19Y,20Y,21N,44N,18N	1Y,2N,3N,4N,6N,7N,15Y,16Y,17N,18N,18(J-M)N,2N,3N,4N,6N,7N,15Y,16Y,17N,18N,18(J-M)N
	41	Fumaric acid	OC(=O)/C=C/C(=O)O		I	I	I	I	I	I	I	I	YES		1Y	1Y	1N,2N,3N,4N,6N,7N,15Y,16Y,17N,18N,18(J-M)N
	42	Nonano-1,4-lactone	CCCCCC1CCC(=O)O1		I	I	I	I	II	II	I	I			1N,2N,3N,5N,6N,7Y,8Y,9N,20Y,21N,18Y	1N,2N,3N,43N,5N,6N,42N,7Y,8Y,9N,20Y,21N,44N,18Y	1N,2N,3N,4N,6N,7Y,8N,9AY,9BN,9CY,15Y,16Y,17N,18N,18(J-M)N
	43	Undecano-1,4-lactone	CCCCCCCC1CCC(=O)O1		I	I	I	I	II	II	I	I			1N,2N,3N,5N,6N,7Y,8Y,9N,20Y,21N,18Y	1N,2N,3N,43N,5N,6N,42N,7Y,8Y,9N,20Y,21N,44N,18Y	1N,2N,3N,4N,6N,7Y,8N,9AY,9BN,9CY,15Y,16Y,17N,18N,18(J-M)N
	44	Butyro-1,4-lactone	O=C1CCCO1		I	I	I	I	I	I	I	I			1N,2N,3N,5N,6N,7Y,8Y,9N,20Y,21N,18N	1N,2N,3N,43N,5N,6N,42N,7Y,8Y,9N,20Y,21N,44N,18N	1N,2N,3N,4N,6N,7Y,8N,9AY,9BN,9CY,15Y,16Y,17N,18N,18(J-M)N
	45	4-(p-Hydroxyphenyl)butan-2-one	CC(=O)CCc1ccc(cc1)O		I	I	I	I	I	I	I	I			1N,2N,3N,5N,6N,7N,16N,17N,19N,23Y,27Y,28N,30N,18N	1N,2N,3N,43N,5N,6N,42N,7N,16N,17N,19N,23Y,27Y,28N,30N,18N	1N,2N,3N,4N,6N,7N,15N,19Y,23Y,24N,25N,26N,18N,18(J-M)N
	46	2-Phenylethan-1-ol	OCCc1ccccc1		I	I	I	I	I	I	I	I			1N,2N,3N,5N,6N,7N,16N,17N,19N,23Y,27Y,28N,30N,18N	1N,2N,3N,43N,5N,6N,42N,7N,16N,17N,19N,23Y,27Y,28N,30N,18N	1N,2N,3N,4N,6N,7N,15N,19Y,23Y,24N,25N,26N,18N,18(J-M)N
	47	Phenylacetic acid	OC(=O)Cc1ccccc1		I	I	I	I	I	I	I	I			1N,2N,3N,5N,6N,7N,16N,17N,19N,23Y,27Y,28N,30N,18N	1N,2N,3N,43N,5N,6N,42N,7N,16N,17N,19N,23Y,27Y,28N,30N,18N	1N,2N,3N,4N,6N,7N,15N,19Y,23Y,24N,25N,26N,18N,18(J-M)N
	48	1-Methoxy-4-methylbenzene	COc1ccc(cc1)C		I	I	I	I	I	I	I	III			1N,2N,3N,5N,6N,7N,16N,17N,19N,23Y,27Y,28N,30N,18N	1N,2N,3N,43N,5N,6N,42N,7N,16N,17N,19N,23Y,27Y,28N,30N,18N	1N,2N,3N,4N,6N,7N,15N,19Y,23Y,24N,25N,26N,18N,18(J-M)N
	49	Isoeugenol	CC=Cc1ccc(c(c1)OC)O		I	I	I	I	I	I	I	I			1N,2N,3N,5N,6N,7N,16N,17N,19N,23Y,27Y,28N,30N,18N	1N,2N,3N,43N,5N,6N,42N,7N,16N,17N,19N,23Y,27Y,28N,30N,18N	1N,2N,3N,4N,6N,7N,15N,19Y,23Y,24N,25N,26N,18N,18(J-M)N
	50	Eugenol	C=CCc1ccc(c(c1)OC)O		I	I	I	I	I	I	I	I			1N,2N,3N,5N,6N,7N,16N,17N,19N,23Y,27Y,28N,30N,18N	1N,2N,3N,43N,5N,6N,42N,7N,16N,17N,19N,23Y,27Y,28N,30N,18N	1N,2N,3N,4N,6N,7N,15N,19Y,23Y,24N,25N,26N,18N,18(J-M)N
	51	Eugenyl acetate	C=CCc1ccc(c(c1)OC)OC(=O)C		I	I	I	I	I	I	I	I			1N,2N,3N,5N,6N,7N,16N,17N,19N,23Y,27Y,28N,30N,18N	1N,2N,3N,43N,5N,6N,42N,7N,16N,17N,19N,23Y,27Y,28N,30N,18N	1Y,2N,3N,4N,6N,7N,15N,19Y,23Y,24N,25N,26N,18N,18(J-M)N,2N,3N,4N,6N,7N,15Y,16Y,17N,18N,18(J-M)N
	52	1-Phenethyl acetate	CC(c1ccccc1)OC(=O)C		I	I	I	I	I	I	I	I			1N,2N,3N,5N,6N,7N,16N,17N,19N,23Y,27Y,28N,30N,18N	1N,2N,3N,43N,5N,6N,42N,7N,16N,17N,19N,23Y,27Y,28N,30N,18N	1Y,2N,3N,4N,6N,7N,15N,19Y,23Y,24N,25N,26N,18N,18(J-M)N,2N,3N,4N,6N,7N,15Y,16Y,17N,18N,18(J-M)N
	53	1-Phenylethan-1-ol	CC(c1ccccc1)O		I	I	I	I	I	I	I	I			1N,2N,3N,5N,6N,7N,16N,17N,19N,23Y,27Y,28N,30N,18N	1N,2N,3N,43N,5N,6N,42N,7N,16N,17N,19N,23Y,27Y,28N,30N,18N	1N,2N,3N,4N,6N,7N,15N,19Y,23Y,24N,25N,26N,18N,18(J-M)N
	54	Acetophenone	CC(=O)c1ccccc1		I	I	I	I	I	I	I	I			1N,2N,3N,5N,6N,7N,16N,17N,19N,23Y,27Y,28N,30N,18N	1N,2N,3N,43N,5N,6N,42N,7N,16N,17N,19N,23Y,27Y,28N,30N,18N	1N,2N,3N,4N,6N,7N,15N,19Y,23Y,24N,25N,26N,18N,18(J-M)N
	55	2-Phenylpropanal	O=CC(c1ccccc1)C		I	I	I	I	I	I	I	I			1N,2N,3N,5N,6N,7N,16N,17N,19N,23Y,27Y,28N,30N,18N	1N,2N,3N,43N,5N,6N,42N,7N,16N,17N,19N,23Y,27Y,28N,30N,18N	1N,2N,3N,4N,6N,7N,15N,19Y,23Y,24N,25N,26N,18N,18(J-M)N
	56	2-Phenylpropan-1-ol	OCC(c1ccccc1)C		I	I	I	I	I	I	I	I			1N,2N,3N,5N,6N,7N,16N,17N,19N,23Y,27Y,28N,30N,18N	1N,2N,3N,43N,5N,6N,42N,7N,16N,17N,19N,23Y,27Y,28N,30N,18N	1N,2N,3N,4N,6N,7N,15N,19Y,23Y,24N,25N,26N,18N,18(J-M)N
	57	Isopentyl salicylate	CC(CCOC(=O)c1ccccc1O)C		I	I	I	I	I	I	I	I			1N,2N,3N,5N,6N,7N,16N,17N,19N,23Y,27Y,28N,30N,18N	1N,2N,3N,43N,5N,6N,42N,7N,16N,17N,19N,23Y,27Y,28N,30N,18N	1Y,2N,3N,4N,6N,7N,15Y,16Y,17N,18N,18(J-M)N,2N,3N,4N,6N,7N,15N,19Y,23Y,24N,25N,26N,18N,18(J-M)N
	58	Benzoic acid	OC(=O)c1ccccc1		I	I	I	I	I	I	I	I		YES	1N,2N,3N,5N,6N,7N,16N,17N,19N,23Y,27Y,28N,30N,18N	1N,2N,3N,43N,5N,6N,42N,7N,16N,17N,19N,23Y,27Y,28N,30N,18N	1N,2N,3N,4N,6N,7N,15N,19Y,23Y,24N,25N,26N,18N,18(J-M)N
	59	Glyceryl tribenzoate	O=C(c1ccccc1)OC(COC(=O)c1ccccc1)COC(=O)c1ccccc1		I	I	I	I	I	I	I	III			1N,2N,3N,5N,6N,7N,16N,17N,19N,23Y,27Y,28Y,29Y(30N,18N)(19Y,20Y,21N,18N)(30N,18N)(30N,18N)	1N,2N,3N,43N,5N,6N,42N,7N,16N,17N,19N,23Y,27Y,28Y,29Y(30N,18N)(19Y,20Y,21N,44N,18N)(30N,18N)(30N,18N)	1Y,2N,3N,4N,6N,7N,15N,19Y,23Y,24N,25N,26N,18N,18(J-M)N,2N,3N,4N,6Y,2N,3N,4N,6N,7N,15N,19Y,23Y,24N,25N,26N,18N,18(J-M)N,2N,3N,4N,6N,7N,15N,19Y,23Y,24N,25N,26N,18N,18(J-M)N
	60	Propylene glycol dibenzoate	CC(OC(=O)c1ccccc1)COC(=O)c1ccccc1		I	I	I	I	I	I	I	III			1N,2N,3N,5N,6N,7N,16N,17N,19N,23Y,27Y,28Y,29Y(19Y,20Y,21N,18N)(30N,18N)(30N,18N)	1N,2N,3N,43N,5N,6N,42N,7N,16N,17N,19N,23Y,27Y,28Y,29Y(19Y,20Y,21N,44N,18N)(30N,18N)(30N,18N)	1Y,2N,3N,4N,6N,7N,15Y,16Y,17N,18N,18(J-M)N,2N,3N,4N,6N,7N,15N,19Y,23Y,24N,25N,26N,18N,18(J-M)N,2N,3N,4N,6N,7N,15N,19Y,23Y,24N,25N,26N,18N,18(J-M)N
	61	Benzyl acetate	CC(=O)OCc1ccccc1		I	I	I	I	I	I	I	I			1N,2N,3N,5N,6N,7N,16N,17N,19N,23Y,27Y,28N,30N,18N	1N,2N,3N,43N,5N,6N,42N,7N,16N,17N,19N,23Y,27Y,28N,30N,18N	1Y,2N,3N,4N,6N,7N,15Y,16Y,17N,18N,18(J-M)N,2N,3N,4N,6N,7N,15N,19Y,23Y,24N,25N,26N,18N,18(J-M)N
	62	Benzyl alcohol	OCc1ccccc1		I	I	I	I	I	I	I	I			1N,2N,3N,5N,6N,7N,16N,17N,19N,23Y,27Y,28N,30N,18N	1N,2N,3N,43N,5N,6N,42N,7N,16N,17N,19N,23Y,27Y,28N,30N,18N	1N,2N,3N,4N,6N,7N,15N,19Y,23Y,24N,25N,26N,18N,18(J-M)N
	63	Butyl 4-hydroxybenzoate	CCCCOC(=O)c1ccc(cc1)O		I	I	I	I	I	I	I	I			1N,2N,3N,5N,6N,7N,16N,17N,19N,23Y,27Y,28N,30N,18N	1N,2N,3N,43N,5N,6N,42N,7N,16N,17N,19N,23Y,27Y,28N,30N,18N	1Y,2N,3N,4N,6N,7N,15Y,16Y,17N,18N,18(J-M)N,2N,3N,4N,6N,7N,15N,19Y,23Y,24N,25N,26N,18N,18(J-M)N
	64	Methyl salicylate	COC(=O)c1ccccc1O		I	I	I	I	I	I	I	I			1N,2N,3N,5N,6N,7N,16N,17N,19N,23Y,27Y,28N,30N,18N	1N,2N,3N,43N,5N,6N,42N,7N,16N,17N,19N,23Y,27Y,28N,30N,18N	1Y,2N,3N,4N,6N,7N,15Y,16Y,17N,18N,18(J-M)N,2N,3N,4N,6N,7N,15N,19Y,23Y,24N,25N,26N,18N,18(J-M)N
	65	Vanillin	COc1cc(C=O)ccc1O		I	I	I	I	I	I	I	I		YES	1N,2N,3N,5N,6N,7N,16N,17N,19N,23Y,27Y,28N,30N,18N	1N,2N,3N,43N,5N,6N,42N,7N,16N,17N,19N,23Y,27Y,28N,30N,18N	1N,2N,3N,4N,6N,7N,15N,19Y,23Y,24N,25N,26N,18N,18(J-M)N
	66	Salicylic acid	OC(=O)c1ccccc1O		I	I	I	I	I	I	I	I			1N,2N,3N,5N,6N,7N,16N,17N,19N,23Y,27Y,28N,30N,18N	1N,2N,3N,43N,5N,6N,42N,7N,16N,17N,19N,23Y,27Y,28N,30N,18N	1N,2N,3N,4N,6N,7N,15N,19Y,23Y,24N,25N,26N,18N,18(J-M)N
	67	2,6-Dimethylphenol	Cc1cccc(c1O)C		I	I	I	I	I	I	I	I			1N,2N,3N,5N,6N,7N,16N,17N,19N,23Y,27Y,28N,30N,18N	1N,2N,3N,43N,5N,6N,42N,7N,16N,17N,19N,23Y,27Y,28N,30N,18N	1N,2N,3N,4N,6N,7N,15N,19Y,23Y,24N,25N,26N,18N,18(J-M)N
	68	2-Methylphenol	Cc1ccccc1O		I	I	I	I	I	I	I	I			1N,2N,3N,5N,6N,7N,16N,17N,19N,23Y,27Y,28N,30N,18N	1N,2N,3N,43N,5N,6N,42N,7N,16N,17N,19N,23Y,27Y,28N,30N,18N	1N,2N,3N,4N,6N,7N,15N,19Y,23Y,24N,25N,26N,18N,18(J-M)N
	69	3-Methylphenol	Cc1cccc(c1)O		I	I	I	I	I	I	I	I			1N,2N,3N,5N,6N,7N,16N,17N,19N,23Y,27Y,28N,30N,18N	1N,2N,3N,43N,5N,6N,42N,7N,16N,17N,19N,23Y,27Y,28N,30N,18N	1N,2N,3N,4N,6N,7N,15N,19Y,23Y,24N,25N,26N,18N,18(J-M)N
	70	Benzene-1,3-diol	Oc1cccc(c1)O		I	I	I	I	I	I	I	I			1N,2N,3N,5N,6N,7N,16N,17N,19N,23Y,27Y,28N,30N,18N	1N,2N,3N,43N,5N,6N,42N,7N,16N,17N,19N,23Y,27Y,28N,30N,18N	1N,2N,3N,4N,6N,7N,15N,19Y,23Y,24N,25N,26N,18N,18(J-M)N
	71	4-Methylphenol	Cc1ccc(cc1)O		I	I	I	I	I	I	I	I			1N,2N,3N,5N,6N,7N,16N,17N,19N,23Y,27Y,28N,30N,18N	1N,2N,3N,43N,5N,6N,42N,7N,16N,17N,19N,23Y,27Y,28N,30N,18N	1N,2N,3N,4N,6N,7N,15N,19Y,23Y,24N,25N,26N,18N,18(J-M)N
	72	Thymol	Cc1ccc(c(c1)O)C(C)C		I	I	I	I	I	I	I	I			1N,2N,3N,5N,6N,7N,16N,17N,19N,23Y,27Y,28N,30N,18N	1N,2N,3N,43N,5N,6N,42N,7N,16N,17N,19N,23Y,27Y,28N,30N,18N	1N,2N,3N,4N,6N,7N,15N,19Y,23Y,24N,25N,26N,18N,18(J-M)N
	73	4-Ethylphenol	CCc1ccc(cc1)O		I	I	I	I	I	I	I	I			1N,2N,3N,5N,6N,7N,16N,17N,19N,23Y,27Y,28N,30N,18N	1N,2N,3N,43N,5N,6N,42N,7N,16N,17N,19N,23Y,27Y,28N,30N,18N	1N,2N,3N,4N,6N,7N,15N,19Y,23Y,24N,25N,26N,18N,18(J-M)N
	74	Phenol	Oc1ccccc1		I	I	I	I	I	I	I	I			1N,2N,3N,5N,6N,7N,16N,17N,19N,23Y,27Y,28N,30N,18N	1N,2N,3N,43N,5N,6N,42N,7N,16N,17N,19N,23Y,27Y,28N,30N,18N	1N,2N,3N,4N,6N,7N,15N,19Y,23Y,24N,25N,26N,18N,18(J-M)N
	75	3,4-Dimethylphenol	Oc1ccc(c(c1)C)C		I	I	I	I	I	I	I	I			1N,2N,3N,5N,6N,7N,16N,17N,19N,23Y,27Y,28N,30N,18N	1N,2N,3N,43N,5N,6N,42N,7N,16N,17N,19N,23Y,27Y,28N,30N,18N	1N,2N,3N,4N,6N,7N,15N,19Y,23Y,24N,25N,26N,18N,18(J-M)N
	76	Methyl N-methylanthranilate	COC(=O)c1ccccc1NC		I	I	I	III	I	I	III	III			1N,2N,3N,5N,6N,7N,16N,17N,19N,23Y,27Y,28N,30N,18N	1N,2N,3N,43N,5N,6N,42N,7N,16N,17N,19N,23Y,27Y,28N,30N,18N	1Y,2N,3N,4N,6N,7N,15Y,16Y,17N,18N,18(J-M)N,2N,3N,4N,6N,7N,15N,19Y,23Y,24N,25Y,27N,29N
	77	Methyl anthranilate	COC(=O)c1ccccc1N		I	I	I	II	I	I	III	I			1N,2N,3N,5N,6N,7N,16N,17N,19N,23Y,27Y,28N,30N,18N	1N,2N,3N,43N,5N,6N,42N,7N,16N,17N,19N,23Y,27Y,28N,30N,18N	1Y,2N,3N,4N,6N,7N,15Y,16Y,17N,18N,18(J-M)N,2N,3N,4N,6N,7N,15N,19Y,23Y,24N,25Y,27N,29N
	78	Propylene glycol	OCC(O)C		I	I	I	I	I	I	I	I			1N,2N,3N,5N,6N,7N,16N,17N,19Y,20Y,21N,18N	1N,2N,3N,43N,5N,6N,42N,7N,16N,17N,19Y,20Y,21N,44N,18N	1N,2N,3N,4N,6N,7N,15Y,16Y,17N,18N,18(J-M)N
	79	Dihydroxyacetone (1,3-Dihydroxy-2-propanone)		YES	I	I	I	I
	80	d-Limonene	CC1=CC[C@@H](CC1)C(=C)C		I	I	I	I	I	I	I	I			1N,2N,3N,5N,6N,7N,16Y	1N,2N,3N,43N,5N,6N,42N,7N,16Y	1N,2N,3N,4N,6Y
	81	Myrcene	C=CC(=C)CCC=C(C)C		I	I	I	I	I	I	I	I			1N,2N,3N,5Y	1N,2N,3N,43N,5Y	1N,2N,3N,4N,6Y
	82	Choline chloride (also includes choline)		YES	I	I	I	III
	83	D,L-Alanine	CC(C(=O)O)N		I	I	I	I	I	I	I	I		YES	1N,2N,3N,5N,6N,7N,16N,17N,19Y,20Y,21N,18N	1N,2N,3N,43N,5N,6N,42N,7N,16N,17N,19Y,20Y,21N,44N,18N	1N,2Y
	84	Geranyl acetate	C/C(=C\COC(=O)C)/CCC=C(C)C		I	I	I	I	I	I	I	I			1N,2N,3N,5N,6N,7N,16N,17N,19Y,20Y,21N,18N	1N,2N,3N,43N,5N,6N,42N,7N,16N,17N,19Y,20Y,21N,44N,18N	1Y,2N,3N,4N,6N,7N,15Y,16Y,17N,18N,18(J-M)N,2N,3N,4N,6N,7N,15Y,16Y,17N,18N,18(J-M)N
	85	2-Ethylbutyric acid	CCC(C(=O)O)CC		II	II	II	I	I	I	I	I			1N,2N,3N,5N,6N,7N,16N,17N,19Y,20Y,21N,18N	1N,2N,3N,43N,5N,6N,42N,7N,16N,17N,19Y,20Y,21N,44N,18N	1N,2N,3N,4N,6N,7N,15Y,16Y,17N,18N,18(J-M)N
	86	2-Ethylhexan-1-ol	CCCCC(CO)CC		II	II	II	I	I	I	I	I			1N,2N,3N,5N,6N,7N,16N,17N,19Y,20Y,21N,18N	1N,2N,3N,43N,5N,6N,42N,7N,16N,17N,19Y,20Y,21N,44N,18N	1N,2N,3N,4N,6N,7N,15Y,16Y,17N,18N,18(J-M)N
	87	Allyl heptanoate	CCCCCCC(=O)OCC=C		II	II	II	II	II	II	III	III			1N,2N,3N,5N,6N,7N,16N,17N,19Y,20Y,21N,18Y	1N,2N,3N,43N,5N,6N,42N,7N,16N,17N,19Y,20Y,21N,44N,18Y	1Y,2N,3N,4N,6N,7N,15Y,16Y,17N,18N,18(J-M)N,2N,3N,4N,6N,7N,15Y,16Y,17N,18Y
	88	Allyl hexanoate	CCCCCC(=O)OCC=C		II	II	II	II	II	II	III	III			1N,2N,3N,5N,6N,7N,16N,17N,19Y,20Y,21N,18Y	1N,2N,3N,43N,5N,6N,42N,7N,16N,17N,19Y,20Y,21N,44N,18Y	1Y,2N,3N,4N,6N,7N,15Y,16Y,17N,18N,18(J-M)N,2N,3N,4N,6N,7N,15Y,16Y,17N,18Y
	89	Allyl cyclohexanepropionate	C=CCOC(=O)CCC1CCCCC1		II	II	II	II	II	II	III	II			1N,2N,3N,5N,6N,7N,16N,17N,19N,23N,24Y,18Y	1N,2N,3N,43N,5N,6N,42N,7N,16N,17N,19N,23N,24Y,18Y	1Y,2N,3N,4N,6N,7N,15Y,16Y,17N,18Y,2N,3N,4N,6N,7N,15N,19N,20Y,21N,22Y,17N,18N,18(J-M)N
	90	Allyl isovalerate	C=CCOC(=O)CC(C)C		II	II	II	II	II	II	III	III			1N,2N,3N,5N,6N,7N,16N,17N,19Y,20Y,21N,18Y	1N,2N,3N,43N,5N,6N,42N,7N,16N,17N,19Y,20Y,21N,44N,18Y	1Y,2N,3N,4N,6N,7N,15Y,16Y,17N,18Y,2N,3N,4N,6N,7N,15Y,16Y,17N,18N,18(J-M)N
	91	Methyl methacrylate	COC(=O)C(=C)C		II	II	II	I	I	I	I	I			1N,2N,3N,5N,6N,7N,16N,17N,19Y,20Y,21N,18N	1N,2N,3N,43N,5N,6N,42N,7N,16N,17N,19Y,20Y,21N,44N,18N	1Y,2N,3N,4N,6N,7N,15Y,16Y,17N,18N,18(J-M)N,2N,3N,4N,6N,7N,15Y,16Y,17N,18N,18(J-M)N
	92	Heptan-2-one	CCCCCC(=O)C		II	II	II	II	II	II	I	I			1N,2N,3N,5N,6N,7N,16N,17N,19Y,20Y,21N,18Y	1N,2N,3N,43N,5N,6N,42N,7N,16N,17N,19Y,20Y,21N,44N,18Y	1N,2N,3N,4N,6N,7N,15Y,16Y,17N,18N,18(J-M)N
	93	Cyclohexanone	O=C1CCCCC1		II	II	II	II	II	II	I	I			1N,2N,3N,5N,6N,7N,16N,17N,19N,23N,24N,25N,26Y	1N,2N,3N,43N,5N,6N,42N,7N,16N,17N,19N,23N,24N,25N,26Y	1N,2N,3N,4N,6N,7N,15N,19N,20Y,21N,22Y,17N,18N,18(J-M)N
	94	3,5,5-Trimethylcyclohex-2-en-1-one	CC1=CC(=O)CC(C1)(C)C		II	II	II	II	II	II	II	II			1N,2N,3N,5N,6N,7N,16N,17N,19N,23N,24N,25N,26Y	1N,2N,3N,43N,5N,6N,42N,7N,16N,17N,19N,23N,24N,25N,26Y	1N,2N,3N,4N,6N,7N,15N,19N,20Y,21N,22Y,17N,18N,18(J-M)Y
	95	Pulegone	C[C@@H]1CCC(=C(C)C)C(=O)C1		II	II	II	II	II	II	III	II			1N,2N,3N,5N,6N,7N,16N,17N,19N,23N,24N,25N,26Y	1N,2N,3N,43N,5N,6N,42N,7N,16N,17N,19N,23N,24N,25N,26Y	1N,2N,3N,4N,6N,7N,15N,19N,20Y,21Y
	96	3-Hydroxybutan-2-one	CC(=O)C(O)C		II	II	II	I	I	I	I	I			1N,2N,3N,5N,6N,7N,16N,17N,19Y,20Y,21N,18N	1N,2N,3N,43N,5N,6N,42N,7N,16N,17N,19Y,20Y,21N,44N,18N	1N,2N,3N,4N,6N,7N,15Y,16Y,17N,18N,18(J-M)N
	97	Diacetyl	CC(=O)C(=O)C		II	II	II	II	II	II	III	II		YES	1N,2N,3N,5N,6N,7N,16N,17N,19Y,20N,22Y	1N,2N,3N,43N,5N,6N,42N,7N,16N,17N,19Y,20N,22Y	1N,2N,3N,4N,6N,7N,15Y,16Y,17N,18Y
	98	3-Ethylcyclopentan-1,2-dione	CCC1=C(O)C(=O)CC1		II	II	II	III	III	III	II	III			1N,2N,3N,5N,6N,7N,16N,17N,19N,23N,24N,25N,26N,22N,33N	1N,2N,3N,43N,5N,6N,42N,7N,16N,17N,19N,23N,24N,25N,26N,22N,33N	1N,2N,3N,4N,6N,7N,15N,19N,20Y,21N,22Y,17N,18N,18(J-M)Y
	99	Maltol	O=c1ccoc(c1O)C		II	II	II	II	II	II	II	Processing error		YES	1N,2N,3N,5N,6N,7Y,8N,10N,11N,12N,22Y	1N,2N,3N,43N,5N,6N,42N,7Y,8N,10N,11N,12N,22Y	1N,2N,3N,4N,6N,7Y,8N,9AN,10N,11N,12N
	100	Ethyl maltol	CCc1occc(=O)c1O		II	II	II	II	II	II	II	Processing error		YES	1N,2N,3N,5N,6N,7Y,8N,10N,11N,12N,22Y	1N,2N,3N,43N,5N,6N,42N,7Y,8N,10N,11N,12N,22Y	1N,2N,3N,4N,6N,7Y,8N,9AN,10N,11N,12N
	101	3-(2-furyl)acrylaldehyde	O=CC=Cc1ccco1		II	II	II	III	III	III	II	III			1N,2N,3N,5N,6N,7Y,8N,10N,11N,12Y,13Y,14N,22N,33N	1N,2N,3N,43N,5N,6N,42N,7Y,8N,10N,11N,12Y,13Y,14N,22N,33N	1N,2N,3N,4N,6N,7Y,8N,9AN,10N,11N,12Y,13N,14_AN,14_BY
	102	Furfural	O=Cc1ccco1		II	II	II	II	III	III	II	III			1N,2N,3N,5N,6N,7Y,8N,10N,11N,12Y,13Y,14N,22N,33N	1N,2N,3N,43N,5N,6N,42N,7Y,8N,10N,11N,12Y,13Y,14N,22N,33N	1N,2N,3N,4N,6N,7Y,8N,9AN,10N,11N,12Y,13N,14_AN,14_BY
	103	4-Methyl-1-phenylpentan-2-ol	OC(Cc1ccccc1)CC(C)C		II	II	II	I	I	I	I	II			1N,2N,3N,5N,6N,7N,16N,17N,19N,23Y,27Y,28N,30N,18N	1N,2N,3N,43N,5N,6N,42N,7N,16N,17N,19N,23Y,27Y,28N,30N,18N	1N,2N,3N,4N,6N,7N,15N,19Y,23Y,24N,25N,26N,18N,18(J-M)N
	104	alpha-Pentylcinnamaldehyde	CCCCCC(=Cc1ccccc1)C=O		II	II	II	II	I	I	II	II			1N,2N,3N,5N,6N,7N,16N,17N,19N,23Y,27Y,28N,30N,18N	1N,2N,3N,43N,5N,6N,42N,7N,16N,17N,19N,23Y,27Y,28N,30N,18N	1N,2N,3N,4N,6N,7N,15N,19Y,23Y,24N,25Y,27Y
	105	Ethyl vanillin	CCOc1cc(C=O)ccc1O		II	II	II	II	I	I	I	I			1N,2N,3N,5N,6N,7N,16N,17N,19N,23Y,27Y,28N,30N,18N	1N,2N,3N,43N,5N,6N,42N,7N,16N,17N,19N,23Y,27Y,28N,30N,18N	1N,2N,3N,4N,6N,7N,15N,19Y,23Y,24N,25N,26N,18N,18(J-M)N
	106	Piperonal	O=Cc1ccc2c(c1)OCO2		II	II	II	II	III	III	III	III			1N,2N,3N,5N,6N,7Y,8N,10N,11N,12N,22N,33N	1N,2N,3N,43N,5N,6N,42N,7Y,8N,10N,11N,12N,22N,33N	1Y,2N,3N,4N,6N,7N,15N,19Y,23Y,24N,25N,26N,18N,18(J-M)N,2N,3N,4N,6N,7N,15Y,16N,29N
	107	Methoxypyrazine	COc1cnccn1		II	II	II	III	III	III	II	III			1N,2N,3N,5N,6N,7Y,8N,10N,11N,12Y,13Y,14N,22N,33N	1N,2N,3N,43N,5N,6N,42N,7Y,8N,10N,11N,12Y,13Y,14N,22N,33N	1N,2N,3N,4N,6N,7Y,8N,9AN,10N,11N,12Y,13N,14_AN,14_BY
	108	2-Acetylpyridine	CC(=O)c1ccccn1		II	II	II	III	III	III	II	III			1N,2N,3N,5N,6N,7Y,8N,10N,11N,12Y,13Y,14N,22N,33N	1N,2N,3N,43N,5N,6N,42N,7Y,8N,10N,11N,12Y,13Y,14N,22N,33N	1N,2N,3N,4N,6N,7Y,8N,9AN,10N,11N,12Y,13N,14_AN,14_BY
	109	Thiamine hydrochloride	OCCc1sc[n+](c1C)Cc1cnc(nc1N)C.[Cl-].Cl		II	II	II	III	III	III	III	III			1N,2Y	1N,2Y	1N,2N,3N,4Y,4AY,5N
	110	Allyl isothiocyanate	C=CCN=C=S		II	II	II	III	III	III	III	III			1N,2N,3N,5N,6N,7N,16N,17N,19Y,20N,22N,33N	1N,2N,3N,43N,5N,6N,42N,7N,16N,17N,19Y,20N,22N,33N	1N,2N,3N,4N,6N,7N,15Y,16N,29N
	111	3-Hydroxy-4,5-dimethylfuran-2(5H)-one	CC1OC(=O)C(=C1C)O		III	III	III	III	III	III	I	III			1N,2N,3N,5N,6N,7Y,8Y,9Y	1N,2N,3N,43N,5N,6N,42N,7Y,8Y,9Y	1N,2N,3N,4N,6N,7Y,8N,9AY,9BN,9CY,15Y,16Y,17N,18N,18(J-M)N
	112	3,4-Dihydrocoumarin	O=C1CCc2c(O1)cccc2		III	III	III	III	III	III	I	III			1N,2N,3N,5N,6N,7Y,8Y,9Y	1N,2N,3N,43N,5N,6N,42N,7Y,8Y,9Y	1N,2N,3N,4N,6N,7Y,8N,9AY,9BN,9CN,9DY,19Y,23Y,24N,25N,26N,18N,18(J-M)N
	113	Dibenzyl ether	O(Cc1ccccc1)Cc1ccccc1		III	III	III	III	III	III	III	III			1N,2N,3N,5N,6N,7N,16N,17N,19N,23Y,27Y,28Y,29N,33N	1N,2N,3N,43N,5N,6N,42N,7N,16N,17N,19N,23Y,27Y,28Y,29N,33N	1N,2N,3N,4N,6N,7N,15N,19Y,23Y,24Y,28N,25Y,27N,29N
	114	1,2-Dimethoxy-4-(prop-1-enyl)benzene	CC=Cc1ccc(c(c1)OC)OC		III	III	III	I	I	I	I	III			1N,2N,3N,5N,6N,7N,16N,17N,19N,23Y,27Y,28N,30N,18N	1N,2N,3N,43N,5N,6N,42N,7N,16N,17N,19N,23Y,27Y,28N,30N,18N	1N,2N,3N,4N,6N,7N,15N,19Y,23Y,24N,25N,26N,18N,18(J-M)N
	115	Benzyl isoeugenyl ether	CC=Cc1ccc(c(c1)OC)OCc1ccccc1		III	III	III	III	III	III	III	III			1N,2N,3N,5N,6N,7N,16N,17N,19N,23Y,27Y,28Y,29N,33N	1N,2N,3N,43N,5N,6N,42N,7N,16N,17N,19N,23Y,27Y,28Y,29N,33N	1N,2N,3N,4N,6N,7N,15N,19Y,23Y,24Y,28N,25Y,27N,29N
	116	4-Allyl-1,2-dimethoxybenzene	C=CCc1ccc(c(c1)OC)OC		III	III	III	I	I	I	I	III			1N,2N,3N,5N,6N,7N,16N,17N,19N,23Y,27Y,28N,30N,18N	1N,2N,3N,43N,5N,6N,42N,7N,16N,17N,19N,23Y,27Y,28N,30N,18N	1N,2N,3N,4N,6N,7N,15N,19Y,23Y,24N,25N,26N,18N,18(J-M)N
	117	1-Methoxy-4-(prop-1(trans)-enyl)benzene	C/C=C/c1ccc(cc1)OC		III	III	III	III	I	I	I	III			1N,2N,3N,5N,6N,7N,16N,17N,19N,23Y,27Y,28N,30N,18N	1N,2N,3N,43N,5N,6N,42N,7N,16N,17N,19N,23Y,27Y,28N,30N,18N	1N,2N,3N,4N,6N,7N,15N,19Y,23Y,24N,25N,26N,18N,18(J-M)N
	118	Piperine	O=C(N1CCCCC1)/C=C/C=C/c1ccc2c(c1)OCO2		III	III	III	III	III	III	III	III			1N,2N,3N,5N,6N,7Y,8N,10N,11Y,33N	1N,2N,3N,43N,5N,6N,42N,7Y,8N,10N,11Y,33N	1Y,2N,3N,4N,6N,7Y,8N,9AN,10N,11N,12N,2N,3N,4N,6N,7N,15Y,16N,29N
	119	Benzoin	OC(C(=O)c1ccccc1)c1ccccc1		III	III	III	III	III	III	III	III			1N,2N,3N,5N,6N,7N,16N,17N,19N,23Y,27Y,28Y,29N,33N	1N,2N,3N,43N,5N,6N,42N,7N,16N,17N,19N,23Y,27Y,28Y,29N,33N	1N,2N,3N,4N,6N,7N,15N,19Y,23Y,24Y,28N,25Y,27N,29N
	120	Benzophenone	O=C(c1ccccc1)c1ccccc1		III	III	III	III	III	III	III	III			1N,2N,3N,5N,6N,7N,16N,17N,19N,23Y,27Y,28Y,29N,33N	1N,2N,3N,43N,5N,6N,42N,7N,16N,17N,19N,23Y,27Y,28Y,29N,33N	1N,2N,3N,4N,6N,7N,15N,19Y,23Y,24Y,28N,25Y,27N,29N
	121	2-Phenylphenol	Oc1ccccc1c1ccccc1		III	III	III	III	III	III	III	III			1N,2N,3N,5N,6N,7N,16N,17N,19N,23Y,27Y,28Y,29N,33N	1N,2N,3N,43N,5N,6N,42N,7N,16N,17N,19N,23Y,27Y,28Y,29N,33N	1N,2N,3N,4N,6N,7N,15N,19Y,23Y,24Y,28N,25Y,27N,29N
	122	Biphenyl	c1ccc(cc1)c1ccccc1		III	III	III	III	III	III	III	III			1N,2N,3N,5N,6N,7N,16N,17N,19N,23Y,27Y,28Y,29N,33N	1N,2N,3N,43N,5N,6N,42N,7N,16N,17N,19N,23Y,27Y,28Y,29N,33N	1N,2N,3N,4N,6N,7N,15N,19Y,23Y,24Y,28N,25Y,27N,29N
	123	Ethyl methylphenylglycidate	CCOC(=O)C1OC1(C)c1ccccc1		III	III	III	III	III	III	III	III			1N,2N,3N,5N,6N,7Y,8N,10Y	1N,2N,3N,43N,5N,6N,42N,7Y,8N,10Y	1Y,2N,3N,4N,6N,7N,15Y,16Y,17N,18N,18(J-M)N,2N,3N,4N,6N,7Y,8N,9AN,10Y
	124	1,6-Hexalactam	O=C1CCCCCN1		III	III	III	III	III	III	II	III			1N,2N,3N,5N,6N,7Y,8N,10N,11Y,33N	1N,2N,3N,43N,5N,6N,42N,7Y,8N,10N,11Y,33N	1N,2N,3N,4N,6N,7Y,8N,9AN,10N,11N,12N
	125	L-Cysteine	N[C@H](C(=O)O)CS		III	III	III	III	I	I	I	I	YES		1Y	1Y	1N,2N,3N,4N,6N,7N,15Y,16Y,17N,18N,18(J-M)N
	126	l-Glutamic acid	OC(=O)CC[C@@H](C(=O)O)N		III	III	III	I	I	I	I	I	YES		1Y	1Y	1N,2N,3N,4N,6N,7N,15Y,16Y,17N,18N,18(J-M)N
	127	Glycine	NCC(=O)O		III	III	III	I	I	I	I	I	YES	YES	1Y	1Y	1N,2Y
	128	Aspartic acid	OC(=O)C[C@@H](C(=O)O)N		III	III	III	I	I	I	I	I	YES		1Y	1Y	1N,2N,3N,4N,6N,7N,15Y,16Y,17N,18N,18(J-M)N
	129	Glutamine	NC(=O)CC[C@@H](C(=O)O)N		III	III	III	II	I	I	I	I	YES		1Y	1Y	1N,2N,3N,4N,6N,7N,15Y,16Y,17N,18N,18(J-M)N
	130	Nonyl octanoate	CCCCCCCCCOC(=O)CCCCCCC		I	I	I		I	I	I	I			1N,2N,3N,5N,6N,7N,16N,17N,19Y,20Y,21N,18N	1N,2N,3N,43N,5N,6N,42N,7N,16N,17N,19Y,20Y,21N,44N,18N	1Y,2N,3N,4N,6N,7N,15Y,16Y,17N,18N,18(J-M)N,2N,3N,4N,6N,7N,15Y,16Y,17N,18N,18(J-M)N
	131	Octyl butyrate	CCCCCCCCOC(=O)CCC		I	I	I		I	I	I	I			1N,2N,3N,5N,6N,7N,16N,17N,19Y,20Y,21N,18N	1N,2N,3N,43N,5N,6N,42N,7N,16N,17N,19Y,20Y,21N,44N,18N	1Y,2N,3N,4N,6N,7N,15Y,16Y,17N,18N,18(J-M)N,2N,3N,4N,6N,7N,15Y,16Y,17N,18N,18(J-M)N
	132	Octyl formate	CCCCCCCCOC=O		I	I	I		I	I	I	I			1N,2N,3N,5N,6N,7N,16N,17N,19Y,20Y,21N,18N	1N,2N,3N,43N,5N,6N,42N,7N,16N,17N,19Y,20Y,21N,44N,18N	1Y,2N,3N,4N,6N,7N,15Y,16Y,17N,18N,18(J-M)N,2N,3N,4N,6N,7N,15Y,16Y,17N,18N,18(J-M)N
	133	Octyl heptanoate	CCCCCCCCOC(=O)CCCCCC		I	I	I		I	I	I	I			1N,2N,3N,5N,6N,7N,16N,17N,19Y,20Y,21N,18N	1N,2N,3N,43N,5N,6N,42N,7N,16N,17N,19Y,20Y,21N,44N,18N	1Y,2N,3N,4N,6N,7N,15Y,16Y,17N,18N,18(J-M)N,2N,3N,4N,6N,7N,15Y,16Y,17N,18N,18(J-M)N
	134	Octyl octanoate	CCCCCCCCOC(=O)CCCCCCC		I	I	I		I	I	I	I			1N,2N,3N,5N,6N,7N,16N,17N,19Y,20Y,21N,18N	1N,2N,3N,43N,5N,6N,42N,7N,16N,17N,19Y,20Y,21N,44N,18N	1Y,2N,3N,4N,6N,7N,15Y,16Y,17N,18N,18(J-M)N,2N,3N,4N,6N,7N,15Y,16Y,17N,18N,18(J-M)N
	135	Octyl propionate	CCCCCCCCOC(=O)CC		I	I	I		I	I	I	I			1N,2N,3N,5N,6N,7N,16N,17N,19Y,20Y,21N,18N	1N,2N,3N,43N,5N,6N,42N,7N,16N,17N,19Y,20Y,21N,44N,18N	1Y,2N,3N,4N,6N,7N,15Y,16Y,17N,18N,18(J-M)N,2N,3N,4N,6N,7N,15Y,16Y,17N,18N,18(J-M)N
	136	Propyl acetate	CCCOC(=O)C		I	I	I		I	I	I	I			1N,2N,3N,5N,6N,7N,16N,17N,19Y,20Y,21N,18N	1N,2N,3N,43N,5N,6N,42N,7N,16N,17N,19Y,20Y,21N,44N,18N	1Y,2N,3N,4N,6N,7N,15Y,16Y,17N,18N,18(J-M)N,2N,3N,4N,6N,7N,15Y,16Y,17N,18N,18(J-M)N
	137	Propyl butyrate	CCCOC(=O)CCC		I	I	I		I	I	I	I			1N,2N,3N,5N,6N,7N,16N,17N,19Y,20Y,21N,18N	1N,2N,3N,43N,5N,6N,42N,7N,16N,17N,19Y,20Y,21N,44N,18N	1Y,2N,3N,4N,6N,7N,15Y,16Y,17N,18N,18(J-M)N,2N,3N,4N,6N,7N,15Y,16Y,17N,18N,18(J-M)N
	138	Hex-3-enyl butyrate	CC/C=C\CCOC(=O)CCC		I	I	I		I	I	I	I			1N,2N,3N,5N,6N,7N,16N,17N,19Y,20Y,21N,18N	1N,2N,3N,43N,5N,6N,42N,7N,16N,17N,19Y,20Y,21N,44N,18N	1Y,2N,3N,4N,6N,7N,15Y,16Y,17N,18N,18(J-M)N,2N,3N,4N,6N,7N,15Y,16Y,17N,18N,18(J-M)N
	139	Hex-3-enyl hexanoate	CCCCCC(=O)OCC/C=C\CC		I	I	I		I	I	I	I			1N,2N,3N,5N,6N,7N,16N,17N,19Y,20Y,21N,18N	1N,2N,3N,43N,5N,6N,42N,7N,16N,17N,19Y,20Y,21N,44N,18N	1Y,2N,3N,4N,6N,7N,15Y,16Y,17N,18N,18(J-M)N,2N,3N,4N,6N,7N,15Y,16Y,17N,18N,18(J-M)N
	140	Hex-3(cis)-enyl formate	CC/C=C\CCOC=O		I	I	I		I	I	I	I			1N,2N,3N,5N,6N,7N,16N,17N,19Y,20Y,21N,18N	1N,2N,3N,43N,5N,6N,42N,7N,16N,17N,19Y,20Y,21N,44N,18N	1Y,2N,3N,4N,6N,7N,15Y,16Y,17N,18N,18(J-M)N,2N,3N,4N,6N,7N,15Y,16Y,17N,18N,18(J-M)N
	141	Methyl acetate	COC(=O)C		I	I	I		I	I	I	I			1N,2N,3N,5N,6N,7N,16N,17N,19Y,20Y,21N,18N	1N,2N,3N,43N,5N,6N,42N,7N,16N,17N,19Y,20Y,21N,44N,18N	1Y,2N,3N,4N,6N,7N,15Y,16Y,17N,18N,18(J-M)N,2N,3N,4N,6N,7N,15Y,16Y,17N,18N,18(J-M)N
	142	Methyl butyrate	CCCC(=O)OC		I	I	I		I	I	I	I			1N,2N,3N,5N,6N,7N,16N,17N,19Y,20Y,21N,18N	1N,2N,3N,43N,5N,6N,42N,7N,16N,17N,19Y,20Y,21N,44N,18N	1Y,2N,3N,4N,6N,7N,15Y,16Y,17N,18N,18(J-M)N,2N,3N,4N,6N,7N,15Y,16Y,17N,18N,18(J-M)N
	143	Decanoic acid	CCCCCCCCCC(=O)O		I	I	I		I	I	I	I		YES	1N,2N,3N,5N,6N,7N,16N,17N,19Y,20Y,21N,18N	1N,2N,3N,43N,5N,6N,42N,7N,16N,17N,19Y,20Y,21N,44N,18N	1N,2N,3N,4N,6N,7N,15Y,16Y,17N,18N,18(J-M)N
	144	Decan-1-ol	CCCCCCCCCCO		I	I	I		I	I	I	I			1N,2N,3N,5N,6N,7N,16N,17N,19Y,20Y,21N,18N	1N,2N,3N,43N,5N,6N,42N,7N,16N,17N,19Y,20Y,21N,44N,18N	1N,2N,3N,4N,6N,7N,15Y,16Y,17N,18N,18(J-M)N
	145	Formic acid	OC=O		I	I	I		I	I	I	I	YES		1Y	1Y	1N,2N,3N,4N,6N,7N,15Y,16Y,17N,18N,18(J-M)N
	146	Heptanal	CCCCCCC=O		I	I	I		I	I	I	I			1N,2N,3N,5N,6N,7N,16N,17N,19Y,20Y,21N,18N	1N,2N,3N,43N,5N,6N,42N,7N,16N,17N,19Y,20Y,21N,44N,18N	1N,2N,3N,4N,6N,7N,15Y,16Y,17N,18N,18(J-M)N
	147	Heptan-1-ol	CCCCCCCO		I	I	I		I	I	I	I			1N,2N,3N,5N,6N,7N,16N,17N,19Y,20Y,21N,18N	1N,2N,3N,43N,5N,6N,42N,7N,16N,17N,19Y,20Y,21N,44N,18N	1N,2N,3N,4N,6N,7N,15Y,16Y,17N,18N,18(J-M)N
	148	Hexanoic acid	CCCCCC(=O)O		I	I	I		I	I	I	I		YES	1N,2N,3N,5N,6N,7N,16N,17N,19Y,20Y,21N,18N	1N,2N,3N,43N,5N,6N,42N,7N,16N,17N,19Y,20Y,21N,44N,18N	1N,2N,3N,4N,6N,7N,15Y,16Y,17N,18N,18(J-M)N
	149	Heptyl formate	CCCCCCCOC=O		I	I	I		I	I	I	I			1N,2N,3N,5N,6N,7N,16N,17N,19Y,20Y,21N,18N	1N,2N,3N,43N,5N,6N,42N,7N,16N,17N,19Y,20Y,21N,44N,18N	1Y,2N,3N,4N,6N,7N,15Y,16Y,17N,18N,18(J-M)N,2N,3N,4N,6N,7N,15Y,16Y,17N,18N,18(J-M)N
	150	Heptyl octanoate	CCCCCCCOC(=O)CCCCCCC		I	I	I		I	I	I	I			1N,2N,3N,5N,6N,7N,16N,17N,19Y,20Y,21N,18N	1N,2N,3N,43N,5N,6N,42N,7N,16N,17N,19Y,20Y,21N,44N,18N	1Y,2N,3N,4N,6N,7N,15Y,16Y,17N,18N,18(J-M)N,2N,3N,4N,6N,7N,15Y,16Y,17N,18N,18(J-M)N
	151	Hexyl acetate	CCCCCCOC(=O)C		I	I	I		I	I	I	I			1N,2N,3N,5N,6N,7N,16N,17N,19Y,20Y,21N,18N	1N,2N,3N,43N,5N,6N,42N,7N,16N,17N,19Y,20Y,21N,44N,18N	1Y,2N,3N,4N,6N,7N,15Y,16Y,17N,18N,18(J-M)N,2N,3N,4N,6N,7N,15Y,16Y,17N,18N,18(J-M)N
	152	Hexyl butyrate	CCCCCCOC(=O)CCC		I	I	I		I	I	I	I			1N,2N,3N,5N,6N,7N,16N,17N,19Y,20Y,21N,18N	1N,2N,3N,43N,5N,6N,42N,7N,16N,17N,19Y,20Y,21N,44N,18N	1Y,2N,3N,4N,6N,7N,15Y,16Y,17N,18N,18(J-M)N,2N,3N,4N,6N,7N,15Y,16Y,17N,18N,18(J-M)N
	153	Hexyl formate	CCCCCCOC=O		I	I	I		I	I	I	I			1N,2N,3N,5N,6N,7N,16N,17N,19Y,20Y,21N,18N	1N,2N,3N,43N,5N,6N,42N,7N,16N,17N,19Y,20Y,21N,44N,18N	1Y,2N,3N,4N,6N,7N,15Y,16Y,17N,18N,18(J-M)N,2N,3N,4N,6N,7N,15Y,16Y,17N,18N,18(J-M)N
	154	Hexyl hexanoate	CCCCCCOC(=O)CCCCC		I	I	I		I	I	I	I			1N,2N,3N,5N,6N,7N,16N,17N,19Y,20Y,21N,18N	1N,2N,3N,43N,5N,6N,42N,7N,16N,17N,19Y,20Y,21N,44N,18N	1Y,2N,3N,4N,6N,7N,15Y,16Y,17N,18N,18(J-M)N,2N,3N,4N,6N,7N,15Y,16Y,17N,18N,18(J-M)N
	155	Hexyl octanoate	CCCCCCCC(=O)OCCCCCC		I	I	I		I	I	I	I			1N,2N,3N,5N,6N,7N,16N,17N,19Y,20Y,21N,18N	1N,2N,3N,43N,5N,6N,42N,7N,16N,17N,19Y,20Y,21N,44N,18N	1Y,2N,3N,4N,6N,7N,15Y,16Y,17N,18N,18(J-M)N,2N,3N,4N,6N,7N,15Y,16Y,17N,18N,18(J-M)N
	156	Hexyl propionate	CCCCCCOC(=O)CC		I	I	I		I	I	I	I			1N,2N,3N,5N,6N,7N,16N,17N,19Y,20Y,21N,18N	1N,2N,3N,43N,5N,6N,42N,7N,16N,17N,19Y,20Y,21N,44N,18N	1Y,2N,3N,4N,6N,7N,15Y,16Y,17N,18N,18(J-M)N,2N,3N,4N,6N,7N,15Y,16Y,17N,18N,18(J-M)N
	157	Heptyl acetate	CCCCCCCOC(=O)C		I	I	I		I	I	I	I			1N,2N,3N,5N,6N,7N,16N,17N,19Y,20Y,21N,18N	1N,2N,3N,43N,5N,6N,42N,7N,16N,17N,19Y,20Y,21N,44N,18N	1Y,2N,3N,4N,6N,7N,15Y,16Y,17N,18N,18(J-M)N,2N,3N,4N,6N,7N,15Y,16Y,17N,18N,18(J-M)N
	158	Heptyl butyrate	CCCCCCCOC(=O)CCC		I	I	I		I	I	I	I			1N,2N,3N,5N,6N,7N,16N,17N,19Y,20Y,21N,18N	1N,2N,3N,43N,5N,6N,42N,7N,16N,17N,19Y,20Y,21N,44N,18N	1Y,2N,3N,4N,6N,7N,15Y,16Y,17N,18N,18(J-M)N,2N,3N,4N,6N,7N,15Y,16Y,17N,18N,18(J-M)N
	159	Decanal	CCCCCCCCCC=O		I	I	I		I	I	I	I			1N,2N,3N,5N,6N,7N,16N,17N,19Y,20Y,21N,18N	1N,2N,3N,43N,5N,6N,42N,7N,16N,17N,19Y,20Y,21N,44N,18N	1N,2N,3N,4N,6N,7N,15Y,16Y,17N,18N,18(J-M)N
	160	Dodecyl butyrate	CCCCCCCCCCCCOC(=O)CCC		I	I	I		I	I	I	I			1N,2N,3N,5N,6N,7N,16N,17N,19Y,20Y,21N,18N	1N,2N,3N,43N,5N,6N,42N,7N,16N,17N,19Y,20Y,21N,44N,18N	1Y,2N,3N,4N,6N,7N,15Y,16Y,17N,18N,18(J-M)N,2N,3N,4N,6N,7N,15Y,16Y,17N,18N,18(J-M)N
	161	Dodecanoic acid	CCCCCCCCCCCC(=O)O		I	I	I		I	I	I	I		YES	1N,2N,3N,5N,6N,7N,16N,17N,19Y,20Y,21N,18N	1N,2N,3N,43N,5N,6N,42N,7N,16N,17N,19Y,20Y,21N,44N,18N	1N,2N,3N,4N,6N,7N,15Y,16Y,17N,18N,18(J-M)N
	162	Dodecanal	CCCCCCCCCCCC=O		I	I	I		I	I	I	I			1N,2N,3N,5N,6N,7N,16N,17N,19Y,20Y,21N,18N	1N,2N,3N,43N,5N,6N,42N,7N,16N,17N,19Y,20Y,21N,44N,18N	1N,2N,3N,4N,6N,7N,15Y,16Y,17N,18N,18(J-M)N
	163	Dodecan-1-ol	CCCCCCCCCCCCO		I	I	I		I	I	I	I			1N,2N,3N,5N,6N,7N,16N,17N,19Y,20Y,21N,18N	1N,2N,3N,43N,5N,6N,42N,7N,16N,17N,19Y,20Y,21N,44N,18N	1N,2N,3N,4N,6N,7N,15Y,16Y,17N,18N,18(J-M)N
	164	Tetradecanal	CCCCCCCCCCCCCC=O		I	I	I		I	I	I	I			1N,2N,3N,5N,6N,7N,16N,17N,19Y,20Y,21N,18N	1N,2N,3N,43N,5N,6N,42N,7N,16N,17N,19Y,20Y,21N,44N,18N	1N,2N,3N,4N,6N,7N,15Y,16Y,17N,18N,18(J-M)N
	165	Tetradecanoic acid	CCCCCCCCCCCCCC(=O)O		I	I	I		I	I	I	I		YES	1N,2N,3N,5N,6N,7N,16N,17N,19Y,20Y,21N,18N	1N,2N,3N,43N,5N,6N,42N,7N,16N,17N,19Y,20Y,21N,44N,18N	1N,2N,3N,4N,6N,7N,15Y,16Y,17N,18N,18(J-M)N
	166	Nonanal	CCCCCCCCC=O		I	I	I		I	I	I	I			1N,2N,3N,5N,6N,7N,16N,17N,19Y,20Y,21N,18N	1N,2N,3N,43N,5N,6N,42N,7N,16N,17N,19Y,20Y,21N,44N,18N	1N,2N,3N,4N,6N,7N,15Y,16Y,17N,18N,18(J-M)N
	167	Nonanoic acid	CCCCCCCCC(=O)O		I	I	I		I	I	I	I			1N,2N,3N,5N,6N,7N,16N,17N,19Y,20Y,21N,18N	1N,2N,3N,43N,5N,6N,42N,7N,16N,17N,19Y,20Y,21N,44N,18N	1N,2N,3N,4N,6N,7N,15Y,16Y,17N,18N,18(J-M)N
	168	Nonan-1-ol	CCCCCCCCCO		I	I	I		I	I	I	I			1N,2N,3N,5N,6N,7N,16N,17N,19Y,20Y,21N,18N	1N,2N,3N,43N,5N,6N,42N,7N,16N,17N,19Y,20Y,21N,44N,18N	1N,2N,3N,4N,6N,7N,15Y,16Y,17N,18N,18(J-M)N
	169	Octanal	CCCCCCCC=O		I	I	I		I	I	I	I			1N,2N,3N,5N,6N,7N,16N,17N,19Y,20Y,21N,18N	1N,2N,3N,43N,5N,6N,42N,7N,16N,17N,19Y,20Y,21N,44N,18N	1N,2N,3N,4N,6N,7N,15Y,16Y,17N,18N,18(J-M)N
	170	Octanoic acid	CCCCCCCC(=O)O		I	I	I		I	I	I	I			1N,2N,3N,5N,6N,7N,16N,17N,19Y,20Y,21N,18N	1N,2N,3N,43N,5N,6N,42N,7N,16N,17N,19Y,20Y,21N,44N,18N	1N,2N,3N,4N,6N,7N,15Y,16Y,17N,18N,18(J-M)N
	171	Octan-1-ol	CCCCCCCCO		I	I	I		I	I	I	I			1N,2N,3N,5N,6N,7N,16N,17N,19Y,20Y,21N,18N	1N,2N,3N,43N,5N,6N,42N,7N,16N,17N,19Y,20Y,21N,44N,18N	1N,2N,3N,4N,6N,7N,15Y,16Y,17N,18N,18(J-M)N
	172	Hexadecanoic acid	CCCCCCCCCCCCCCCC(=O)O		I	I	I		I	I	I	I	YES	YES	1Y	1Y	1N,2N,3N,4N,6N,7N,15Y,16Y,17N,18N,18(J-M)N
	173	Propanal	CCC=O		I	I	I		I	I	I	I			1N,2N,3N,5N,6N,7N,16N,17N,19Y,20Y,21N,18N	1N,2N,3N,43N,5N,6N,42N,7N,16N,17N,19Y,20Y,21N,44N,18N	1N,2N,3N,4N,6N,7N,15Y,16Y,17N,18N,18(J-M)N
	174	Propionic acid	CCC(=O)O		I	I	I		I	I	I	I	YES		1Y	1Y	1N,2N,3N,4N,6N,7N,15Y,16Y,17N,18N,18(J-M)N
	175	Propan-1-ol	CCCO		I	I	I		I	I	I	I			1N,2N,3N,5N,6N,7N,16N,17N,19Y,20Y,21N,18N	1N,2N,3N,43N,5N,6N,42N,7N,16N,17N,19Y,20Y,21N,44N,18N	1N,2N,3N,4N,6N,7N,15Y,16Y,17N,18N,18(J-M)N
	176	Octadecanoic acid	CCCCCCCCCCCCCCCCCC(=O)O		I	I	I		I	I	I	I		YES	1N,2N,3N,5N,6N,7N,16N,17N,19Y,20Y,21N,18N	1N,2N,3N,43N,5N,6N,42N,7N,16N,17N,19Y,20Y,21N,44N,18N	1N,2N,3N,4N,6N,7N,15Y,16Y,17N,18N,18(J-M)N
	177	Undecanal	CCCCCCCCCCC=O		I	I	I		I	I	I	I			1N,2N,3N,5N,6N,7N,16N,17N,19Y,20Y,21N,18N	1N,2N,3N,43N,5N,6N,42N,7N,16N,17N,19Y,20Y,21N,44N,18N	1N,2N,3N,4N,6N,7N,15Y,16Y,17N,18N,18(J-M)N
	178	Undecan-1-ol	CCCCCCCCCCCO		I	I	I		I	I	I	I			1N,2N,3N,5N,6N,7N,16N,17N,19Y,20Y,21N,18N	1N,2N,3N,43N,5N,6N,42N,7N,16N,17N,19Y,20Y,21N,44N,18N	1N,2N,3N,4N,6N,7N,15Y,16Y,17N,18N,18(J-M)N
	179	Pentanal	CCCCC=O		I	I	I		I	I	I	I			1N,2N,3N,5N,6N,7N,16N,17N,19Y,20Y,21N,18N	1N,2N,3N,43N,5N,6N,42N,7N,16N,17N,19Y,20Y,21N,44N,18N	1N,2N,3N,4N,6N,7N,15Y,16Y,17N,18N,18(J-M)N
	180	Valeric acid	CCCCC(=O)O		I	I	I		I	I	I	I			1N,2N,3N,5N,6N,7N,16N,17N,19Y,20Y,21N,18N	1N,2N,3N,43N,5N,6N,42N,7N,16N,17N,19Y,20Y,21N,44N,18N	1N,2N,3N,4N,6N,7N,15Y,16Y,17N,18N,18(J-M)N
	181	Undecanoic acid	CCCCCCCCCCC(=O)O		I	I	I		I	I	I	I			1N,2N,3N,5N,6N,7N,16N,17N,19Y,20Y,21N,18N	1N,2N,3N,43N,5N,6N,42N,7N,16N,17N,19Y,20Y,21N,44N,18N	1N,2N,3N,4N,6N,7N,15Y,16Y,17N,18N,18(J-M)N
	182	Heptanoic acid	CCCCCCC(=O)O		I	I	I		I	I	I	I			1N,2N,3N,5N,6N,7N,16N,17N,19Y,20Y,21N,18N	1N,2N,3N,43N,5N,6N,42N,7N,16N,17N,19Y,20Y,21N,44N,18N	1N,2N,3N,4N,6N,7N,15Y,16Y,17N,18N,18(J-M)N
	183	Ethyl decanoate	CCCCCCCCCC(=O)OCC		I	I	I		I	I	I	I			1N,2N,3N,5N,6N,7N,16N,17N,19Y,20Y,21N,18N	1N,2N,3N,43N,5N,6N,42N,7N,16N,17N,19Y,20Y,21N,44N,18N	1Y,2N,3N,4N,6N,7N,15Y,16Y,17N,18N,18(J-M)N,2N,3N,4N,6N,7N,15Y,16Y,17N,18N,18(J-M)N
	184	Ethyl dodecanoate	CCCCCCCCCCCC(=O)OCC		I	I	I		I	I	I	I			1N,2N,3N,5N,6N,7N,16N,17N,19Y,20Y,21N,18N	1N,2N,3N,43N,5N,6N,42N,7N,16N,17N,19Y,20Y,21N,44N,18N	1Y,2N,3N,4N,6N,7N,15Y,16Y,17N,18N,18(J-M)N,2N,3N,4N,6N,7N,15Y,16Y,17N,18N,18(J-M)N
	185	Ethyl tetradecanoate	CCCCCCCCCCCCCC(=O)OCC		I	I	I		I	I	I	I			1N,2N,3N,5N,6N,7N,16N,17N,19Y,20Y,21N,18N	1N,2N,3N,43N,5N,6N,42N,7N,16N,17N,19Y,20Y,21N,44N,18N	1Y,2N,3N,4N,6N,7N,15Y,16Y,17N,18N,18(J-M)N,2N,3N,4N,6N,7N,15Y,16Y,17N,18N,18(J-M)N
	186	Ethyl hexadecanoate	CCCCCCCCCCCCCCCC(=O)OCC		I	I	I		I	I	I	I			1N,2N,3N,5N,6N,7N,16N,17N,19Y,20Y,21N,18N	1N,2N,3N,43N,5N,6N,42N,7N,16N,17N,19Y,20Y,21N,44N,18N	1Y,2N,3N,4N,6N,7N,15Y,16Y,17N,18N,18(J-M)N,2N,3N,4N,6N,7N,15Y,16Y,17N,18N,18(J-M)N
	187	Ethyl propionate	CCOC(=O)CC		I	I	I		I	I	I	I			1N,2N,3N,5N,6N,7N,16N,17N,19Y,20Y,21N,18N	1N,2N,3N,43N,5N,6N,42N,7N,16N,17N,19Y,20Y,21N,44N,18N	1Y,2N,3N,4N,6N,7N,15Y,16Y,17N,18N,18(J-M)N,2N,3N,4N,6N,7N,15Y,16Y,17N,18N,18(J-M)N
	188	Ethyl valerate	CCCCC(=O)OCC		I	I	I		I	I	I	I			1N,2N,3N,5N,6N,7N,16N,17N,19Y,20Y,21N,18N	1N,2N,3N,43N,5N,6N,42N,7N,16N,17N,19Y,20Y,21N,44N,18N	1Y,2N,3N,4N,6N,7N,15Y,16Y,17N,18N,18(J-M)N,2N,3N,4N,6N,7N,15Y,16Y,17N,18N,18(J-M)N
	189	1,1-Di-isobutoxyethane	CC(OCC(C)C)OCC(C)C		I	I			I	I	I	I			1N,2N,3N,5N,6N,7N,16N,17N,19Y,20Y,21N,18N	1N,2N,3N,43N,5N,6N,42N,7N,16N,17N,19Y,20Y,21N,44N,18N	1Y,2N,3N,4N,6N,7N,15Y,16Y,17N,18N,18(J-M)N,2N,3N,4N,6N,7N,15Y,16Y,17N,18N,18(J-M)N,2N,3N,4N,6N,7N,15Y,16Y,17N,18N,18(J-M)N
	190	Pentan-1-ol	CCCCCO		I	I	I		I	I	I	I			1N,2N,3N,5N,6N,7N,16N,17N,19Y,20Y,21N,18N	1N,2N,3N,43N,5N,6N,42N,7N,16N,17N,19Y,20Y,21N,44N,18N	1N,2N,3N,4N,6N,7N,15Y,16Y,17N,18N,18(J-M)N
	191	Butanal	CCCC=O		I	I	I		I	I	I	I			1N,2N,3N,5N,6N,7N,16N,17N,19Y,20Y,21N,18N	1N,2N,3N,43N,5N,6N,42N,7N,16N,17N,19Y,20Y,21N,44N,18N	1N,2N,3N,4N,6N,7N,15Y,16Y,17N,18N,18(J-M)N
	192	Butyric acid	CCCC(=O)O		I	I	I		I	I	I	I	YES	YES	1Y	1Y	1N,2N,3N,4N,6N,7N,15Y,16Y,17N,18N,18(J-M)N
	193	Propyl formate	CCCOC=O		I	I	I		I	I	I	I			1N,2N,3N,5N,6N,7N,16N,17N,19Y,20Y,21N,18N	1N,2N,3N,43N,5N,6N,42N,7N,16N,17N,19Y,20Y,21N,44N,18N	1Y,2N,3N,4N,6N,7N,15Y,16Y,17N,18N,18(J-M)N,2N,3N,4N,6N,7N,15Y,16Y,17N,18N,18(J-M)N
	194	Propyl heptanoate	CCCCCCC(=O)OCCC		I	I	I		I	I	I	I			1N,2N,3N,5N,6N,7N,16N,17N,19Y,20Y,21N,18N	1N,2N,3N,43N,5N,6N,42N,7N,16N,17N,19Y,20Y,21N,44N,18N	1Y,2N,3N,4N,6N,7N,15Y,16Y,17N,18N,18(J-M)N,2N,3N,4N,6N,7N,15Y,16Y,17N,18N,18(J-M)N
	195	Propyl hexanoate	CCCCCC(=O)OCCC		I	I	I		I	I	I	I			1N,2N,3N,5N,6N,7N,16N,17N,19Y,20Y,21N,18N	1N,2N,3N,43N,5N,6N,42N,7N,16N,17N,19Y,20Y,21N,44N,18N	1Y,2N,3N,4N,6N,7N,15Y,16Y,17N,18N,18(J-M)N,2N,3N,4N,6N,7N,15Y,16Y,17N,18N,18(J-M)N
	196	Propyl propionate	CCCOC(=O)CC		I	I	I		I	I	I	I			1N,2N,3N,5N,6N,7N,16N,17N,19Y,20Y,21N,18N	1N,2N,3N,43N,5N,6N,42N,7N,16N,17N,19Y,20Y,21N,44N,18N	1Y,2N,3N,4N,6N,7N,15Y,16Y,17N,18N,18(J-M)N,2N,3N,4N,6N,7N,15Y,16Y,17N,18N,18(J-M)N
	197	Undec-10-enyl acetate	C=CCCCCCCCCCOC(=O)C		I	I	I		I	I	I	I			1N,2N,3N,5N,6N,7N,16N,17N,19Y,20Y,21N,18N	1N,2N,3N,43N,5N,6N,42N,7N,16N,17N,19Y,20Y,21N,44N,18N	1Y,2N,3N,4N,6N,7N,15Y,16Y,17N,18N,18(J-M)N,2N,3N,4N,6N,7N,15Y,16Y,17N,18N,18(J-M)N
	198	Hex-3(cis)-enyl acetate	CC/C=C\CCOC(=O)C		I	I	I		I	I	I	I			1N,2N,3N,5N,6N,7N,16N,17N,19Y,20Y,21N,18N	1N,2N,3N,43N,5N,6N,42N,7N,16N,17N,19Y,20Y,21N,44N,18N	1Y,2N,3N,4N,6N,7N,15Y,16Y,17N,18N,18(J-M)N,2N,3N,4N,6N,7N,15Y,16Y,17N,18N,18(J-M)N
	199	Isobutyl butyrate	CCCC(=O)OCC(C)C		I	I	I		I	I	I	I			1N,2N,3N,5N,6N,7N,16N,17N,19Y,20Y,21N,18N	1N,2N,3N,43N,5N,6N,42N,7N,16N,17N,19Y,20Y,21N,44N,18N	1Y,2N,3N,4N,6N,7N,15Y,16Y,17N,18N,18(J-M)N,2N,3N,4N,6N,7N,15Y,16Y,17N,18N,18(J-M)N
	200	Butyl formate	CCCCOC=O		I	I	I		I	I	I	I			1N,2N,3N,5N,6N,7N,16N,17N,19Y,20Y,21N,18N	1N,2N,3N,43N,5N,6N,42N,7N,16N,17N,19Y,20Y,21N,44N,18N	1Y,2N,3N,4N,6N,7N,15Y,16Y,17N,18N,18(J-M)N,2N,3N,4N,6N,7N,15Y,16Y,17N,18N,18(J-M)N
	201	Isobutyl formate	O=COCC(C)C		I	I	I		I	I	I	I			1N,2N,3N,5N,6N,7N,16N,17N,19Y,20Y,21N,18N	1N,2N,3N,43N,5N,6N,42N,7N,16N,17N,19Y,20Y,21N,44N,18N	1Y,2N,3N,4N,6N,7N,15Y,16Y,17N,18N,18(J-M)N,2N,3N,4N,6N,7N,15Y,16Y,17N,18N,18(J-M)N
	202	Butyl heptanoate	CCCCCCC(=O)OCCCC		I	I	I		I	I	I	I			1N,2N,3N,5N,6N,7N,16N,17N,19Y,20Y,21N,18N	1N,2N,3N,43N,5N,6N,42N,7N,16N,17N,19Y,20Y,21N,44N,18N	1Y,2N,3N,4N,6N,7N,15Y,16Y,17N,18N,18(J-M)N,2N,3N,4N,6N,7N,15Y,16Y,17N,18N,18(J-M)N
	203	Isobutyl heptanoate	CCCCCCC(=O)OCC(C)C		I	I	I		I	I	I	I			1N,2N,3N,5N,6N,7N,16N,17N,19Y,20Y,21N,18N	1N,2N,3N,43N,5N,6N,42N,7N,16N,17N,19Y,20Y,21N,44N,18N	1Y,2N,3N,4N,6N,7N,15Y,16Y,17N,18N,18(J-M)N,2N,3N,4N,6N,7N,15Y,16Y,17N,18N,18(J-M)N
	204	Butyl hexanoate	CCCCCC(=O)OCCCC		I	I	I		I	I	I	I			1N,2N,3N,5N,6N,7N,16N,17N,19Y,20Y,21N,18N	1N,2N,3N,43N,5N,6N,42N,7N,16N,17N,19Y,20Y,21N,44N,18N	1Y,2N,3N,4N,6N,7N,15Y,16Y,17N,18N,18(J-M)N,2N,3N,4N,6N,7N,15Y,16Y,17N,18N,18(J-M)N
	205	Isobutyl hexanoate	CCCCCC(=O)OCC(C)C		I	I	I		I	I	I	I			1N,2N,3N,5N,6N,7N,16N,17N,19Y,20Y,21N,18N	1N,2N,3N,43N,5N,6N,42N,7N,16N,17N,19Y,20Y,21N,44N,18N	1Y,2N,3N,4N,6N,7N,15Y,16Y,17N,18N,18(J-M)N,2N,3N,4N,6N,7N,15Y,16Y,17N,18N,18(J-M)N
	206	Butyl dodecanoate	CCCCCCCCCCCC(=O)OCCCC		I	I	I		I	I	I	I			1N,2N,3N,5N,6N,7N,16N,17N,19Y,20Y,21N,18N	1N,2N,3N,43N,5N,6N,42N,7N,16N,17N,19Y,20Y,21N,44N,18N	1Y,2N,3N,4N,6N,7N,15Y,16Y,17N,18N,18(J-M)N,2N,3N,4N,6N,7N,15Y,16Y,17N,18N,18(J-M)N
	207	Butyl propionate	CCCCOC(=O)CC		I	I	I		I	I	I	I			1N,2N,3N,5N,6N,7N,16N,17N,19Y,20Y,21N,18N	1N,2N,3N,43N,5N,6N,42N,7N,16N,17N,19Y,20Y,21N,44N,18N	1Y,2N,3N,4N,6N,7N,15Y,16Y,17N,18N,18(J-M)N,2N,3N,4N,6N,7N,15Y,16Y,17N,18N,18(J-M)N
	208	Ethyl octadecanoate	CCCCCCCCCCCCCCCCCC(=O)OCC		I	I	I		I	I	I	I			1N,2N,3N,5N,6N,7N,16N,17N,19Y,20Y,21N,18N	1N,2N,3N,43N,5N,6N,42N,7N,16N,17N,19Y,20Y,21N,44N,18N	1Y,2N,3N,4N,6N,7N,15Y,16Y,17N,18N,18(J-M)N,2N,3N,4N,6N,7N,15Y,16Y,17N,18N,18(J-M)N
	209	Ethyl undecanoate	CCCCCCCCCCC(=O)OCC		I	I	I		I	I	I	I			1N,2N,3N,5N,6N,7N,16N,17N,19Y,20Y,21N,18N	1N,2N,3N,43N,5N,6N,42N,7N,16N,17N,19Y,20Y,21N,44N,18N	1Y,2N,3N,4N,6N,7N,15Y,16Y,17N,18N,18(J-M)N,2N,3N,4N,6N,7N,15Y,16Y,17N,18N,18(J-M)N
	210	2-Methylbutyl acetate	CCC(COC(=O)C)C		I	I	I		I	I	I	I			1N,2N,3N,5N,6N,7N,16N,17N,19Y,20Y,21N,18N	1N,2N,3N,43N,5N,6N,42N,7N,16N,17N,19Y,20Y,21N,44N,18N	1Y,2N,3N,4N,6N,7N,15Y,16Y,17N,18N,18(J-M)N,2N,3N,4N,6N,7N,15Y,16Y,17N,18N,18(J-M)N
	211	Pentyl butyrate	CCCCCOC(=O)CCC		I	I	I		I	I	I	I			1N,2N,3N,5N,6N,7N,16N,17N,19Y,20Y,21N,18N	1N,2N,3N,43N,5N,6N,42N,7N,16N,17N,19Y,20Y,21N,44N,18N	1Y,2N,3N,4N,6N,7N,15Y,16Y,17N,18N,18(J-M)N,2N,3N,4N,6N,7N,15Y,16Y,17N,18N,18(J-M)N
	212	Pentyl formate	CCCCCOC=O		I	I	I		I	I	I	I			1N,2N,3N,5N,6N,7N,16N,17N,19Y,20Y,21N,18N	1N,2N,3N,43N,5N,6N,42N,7N,16N,17N,19Y,20Y,21N,44N,18N	1Y,2N,3N,4N,6N,7N,15Y,16Y,17N,18N,18(J-M)N,2N,3N,4N,6N,7N,15Y,16Y,17N,18N,18(J-M)N
	213	Pentyl heptanoate	CCCCCCC(=O)OCCCCC		I	I	I		I	I	I	I			1N,2N,3N,5N,6N,7N,16N,17N,19Y,20Y,21N,18N	1N,2N,3N,43N,5N,6N,42N,7N,16N,17N,19Y,20Y,21N,44N,18N	1Y,2N,3N,4N,6N,7N,15Y,16Y,17N,18N,18(J-M)N,2N,3N,4N,6N,7N,15Y,16Y,17N,18N,18(J-M)N
	214	Pentyl hexanoate	CCCCCOC(=O)CCCCC		I	I	I		I	I	I	I			1N,2N,3N,5N,6N,7N,16N,17N,19Y,20Y,21N,18N	1N,2N,3N,43N,5N,6N,42N,7N,16N,17N,19Y,20Y,21N,44N,18N	1Y,2N,3N,4N,6N,7N,15Y,16Y,17N,18N,18(J-M)N,2N,3N,4N,6N,7N,15Y,16Y,17N,18N,18(J-M)N
	215	3-Methylbutyl dodecanoate	CCCCCCCCCCCC(=O)OCCC(C)C		I	I	I		I	I	I	I			1N,2N,3N,5N,6N,7N,16N,17N,19Y,20Y,21N,18N	1N,2N,3N,43N,5N,6N,42N,7N,16N,17N,19Y,20Y,21N,44N,18N	1Y,2N,3N,4N,6N,7N,15Y,16Y,17N,18N,18(J-M)N,2N,3N,4N,6N,7N,15Y,16Y,17N,18N,18(J-M)N
	216	Pentyl octanoate	CCCCCCCC(=O)OCCCCC		I	I	I		I	I	I	I			1N,2N,3N,5N,6N,7N,16N,17N,19Y,20Y,21N,18N	1N,2N,3N,43N,5N,6N,42N,7N,16N,17N,19Y,20Y,21N,44N,18N	1Y,2N,3N,4N,6N,7N,15Y,16Y,17N,18N,18(J-M)N,2N,3N,4N,6N,7N,15Y,16Y,17N,18N,18(J-M)N
	217	Isobutyl acetate	CC(COC(=O)C)C		I	I	I		I	I	I	I			1N,2N,3N,5N,6N,7N,16N,17N,19Y,20Y,21N,18N	1N,2N,3N,43N,5N,6N,42N,7N,16N,17N,19Y,20Y,21N,44N,18N	1Y,2N,3N,4N,6N,7N,15Y,16Y,17N,18N,18(J-M)N,2N,3N,4N,6N,7N,15Y,16Y,17N,18N,18(J-M)N
	218	Butyl butyrate	CCCCOC(=O)CCC		I	I	I		I	I	I	I			1N,2N,3N,5N,6N,7N,16N,17N,19Y,20Y,21N,18N	1N,2N,3N,43N,5N,6N,42N,7N,16N,17N,19Y,20Y,21N,44N,18N	1Y,2N,3N,4N,6N,7N,15Y,16Y,17N,18N,18(J-M)N,2N,3N,4N,6N,7N,15Y,16Y,17N,18N,18(J-M)N
	219	Dodecyl acetate	CCCCCCCCCCCCOC(=O)C		I	I	I		I	I	I	I			1N,2N,3N,5N,6N,7N,16N,17N,19Y,20Y,21N,18N	1N,2N,3N,43N,5N,6N,42N,7N,16N,17N,19Y,20Y,21N,44N,18N	1Y,2N,3N,4N,6N,7N,15Y,16Y,17N,18N,18(J-M)N,2N,3N,4N,6N,7N,15Y,16Y,17N,18N,18(J-M)N
	220	Methyl heptanoate	CCCCCCC(=O)OC		I	I	I		I	I	I	I			1N,2N,3N,5N,6N,7N,16N,17N,19Y,20Y,21N,18N	1N,2N,3N,43N,5N,6N,42N,7N,16N,17N,19Y,20Y,21N,44N,18N	1Y,2N,3N,4N,6N,7N,15Y,16Y,17N,18N,18(J-M)N,2N,3N,4N,6N,7N,15Y,16Y,17N,18N,18(J-M)N
	221	Methyl dodecanoate	CCCCCCCCCCCC(=O)OC		I	I	I		I	I	I	I			1N,2N,3N,5N,6N,7N,16N,17N,19Y,20Y,21N,18N	1N,2N,3N,43N,5N,6N,42N,7N,16N,17N,19Y,20Y,21N,44N,18N	1Y,2N,3N,4N,6N,7N,15Y,16Y,17N,18N,18(J-M)N,2N,3N,4N,6N,7N,15Y,16Y,17N,18N,18(J-M)N
	222	Methyl tetradecanoate	CCCCCCCCCCCCCC(=O)OC		I	I	I		I	I	I	I			1N,2N,3N,5N,6N,7N,16N,17N,19Y,20Y,21N,18N	1N,2N,3N,43N,5N,6N,42N,7N,16N,17N,19Y,20Y,21N,44N,18N	1Y,2N,3N,4N,6N,7N,15Y,16Y,17N,18N,18(J-M)N,2N,3N,4N,6N,7N,15Y,16Y,17N,18N,18(J-M)N
	223	Methyl nonanoate	CCCCCCCCC(=O)OC		I	I	I		I	I	I	I			1N,2N,3N,5N,6N,7N,16N,17N,19Y,20Y,21N,18N	1N,2N,3N,43N,5N,6N,42N,7N,16N,17N,19Y,20Y,21N,44N,18N	1Y,2N,3N,4N,6N,7N,15Y,16Y,17N,18N,18(J-M)N,2N,3N,4N,6N,7N,15Y,16Y,17N,18N,18(J-M)N
	224	Methyl octanoate	CCCCCCCC(=O)OC		I	I	I		I	I	I	I			1N,2N,3N,5N,6N,7N,16N,17N,19Y,20Y,21N,18N	1N,2N,3N,43N,5N,6N,42N,7N,16N,17N,19Y,20Y,21N,44N,18N	1Y,2N,3N,4N,6N,7N,15Y,16Y,17N,18N,18(J-M)N,2N,3N,4N,6N,7N,15Y,16Y,17N,18N,18(J-M)N
	225	Methyl propionate	CCC(=O)OC		I	I	I		I	I	I	I			1N,2N,3N,5N,6N,7N,16N,17N,19Y,20Y,21N,18N	1N,2N,3N,43N,5N,6N,42N,7N,16N,17N,19Y,20Y,21N,44N,18N	1Y,2N,3N,4N,6N,7N,15Y,16Y,17N,18N,18(J-M)N,2N,3N,4N,6N,7N,15Y,16Y,17N,18N,18(J-M)N
	226	Methyl valerate	CCCCC(=O)OC		I	I	I		I	I	I	I			1N,2N,3N,5N,6N,7N,16N,17N,19Y,20Y,21N,18N	1N,2N,3N,43N,5N,6N,42N,7N,16N,17N,19Y,20Y,21N,44N,18N	1Y,2N,3N,4N,6N,7N,15Y,16Y,17N,18N,18(J-M)N,2N,3N,4N,6N,7N,15Y,16Y,17N,18N,18(J-M)N
	227	Nonyl acetate	CCCCCCCCCOC(=O)C		I	I	I		I	I	I	I			1N,2N,3N,5N,6N,7N,16N,17N,19Y,20Y,21N,18N	1N,2N,3N,43N,5N,6N,42N,7N,16N,17N,19Y,20Y,21N,44N,18N	1Y,2N,3N,4N,6N,7N,15Y,16Y,17N,18N,18(J-M)N,2N,3N,4N,6N,7N,15Y,16Y,17N,18N,18(J-M)N
	228	Hexyl nonanoate	CCCCCCCCC(=O)OCCCCCC		I	I	I		I	I	I	I			1N,2N,3N,5N,6N,7N,16N,17N,19Y,20Y,21N,18N	1N,2N,3N,43N,5N,6N,42N,7N,16N,17N,19Y,20Y,21N,44N,18N	1Y,2N,3N,4N,6N,7N,15Y,16Y,17N,18N,18(J-M)N,2N,3N,4N,6N,7N,15Y,16Y,17N,18N,18(J-M)N
	229	Isobutyl propionate	CCC(=O)OCC(C)C		I	I	I		I	I	I	I			1N,2N,3N,5N,6N,7N,16N,17N,19Y,20Y,21N,18N	1N,2N,3N,43N,5N,6N,42N,7N,16N,17N,19Y,20Y,21N,44N,18N	1Y,2N,3N,4N,6N,7N,15Y,16Y,17N,18N,18(J-M)N,2N,3N,4N,6N,7N,15Y,16Y,17N,18N,18(J-M)N
	230	Butyl valerate	CCCCOC(=O)CCCC		I	I	I		I	I	I	I			1N,2N,3N,5N,6N,7N,16N,17N,19Y,20Y,21N,18N	1N,2N,3N,43N,5N,6N,42N,7N,16N,17N,19Y,20Y,21N,44N,18N	1Y,2N,3N,4N,6N,7N,15Y,16Y,17N,18N,18(J-M)N,2N,3N,4N,6N,7N,15Y,16Y,17N,18N,18(J-M)N
	231	Decyl acetate	CCCCCCCCCCOC(=O)C		I	I	I		I	I	I	I			1N,2N,3N,5N,6N,7N,16N,17N,19Y,20Y,21N,18N	1N,2N,3N,43N,5N,6N,42N,7N,16N,17N,19Y,20Y,21N,44N,18N	1Y,2N,3N,4N,6N,7N,15Y,16Y,17N,18N,18(J-M)N,2N,3N,4N,6N,7N,15Y,16Y,17N,18N,18(J-M)N
	232	Decyl butyrate	CCCCCCCCCCOC(=O)CCC		I	I	I		I	I	I	I			1N,2N,3N,5N,6N,7N,16N,17N,19Y,20Y,21N,18N	1N,2N,3N,43N,5N,6N,42N,7N,16N,17N,19Y,20Y,21N,44N,18N	1Y,2N,3N,4N,6N,7N,15Y,16Y,17N,18N,18(J-M)N,2N,3N,4N,6N,7N,15Y,16Y,17N,18N,18(J-M)N
	233	Decyl propionate	CCCCCCCCCCOC(=O)CC		I	I	I		I	I	I	I			1N,2N,3N,5N,6N,7N,16N,17N,19Y,20Y,21N,18N	1N,2N,3N,43N,5N,6N,42N,7N,16N,17N,19Y,20Y,21N,44N,18N	1Y,2N,3N,4N,6N,7N,15Y,16Y,17N,18N,18(J-M)N,2N,3N,4N,6N,7N,15Y,16Y,17N,18N,18(J-M)N
	234	Methyl hexanoate	CCCCCC(=O)OC		I	I	I		I	I	I	I			1N,2N,3N,5N,6N,7N,16N,17N,19Y,20Y,21N,18N	1N,2N,3N,43N,5N,6N,42N,7N,16N,17N,19Y,20Y,21N,44N,18N	1Y,2N,3N,4N,6N,7N,15Y,16Y,17N,18N,18(J-M)N,2N,3N,4N,6N,7N,15Y,16Y,17N,18N,18(J-M)N
	235	Hexyl heptanoate	CCCCCCOC(=O)CCCCCC		I	I	I		I	I	I	I			1N,2N,3N,5N,6N,7N,16N,17N,19Y,20Y,21N,18N	1N,2N,3N,43N,5N,6N,42N,7N,16N,17N,19Y,20Y,21N,44N,18N	1Y,2N,3N,4N,6N,7N,15Y,16Y,17N,18N,18(J-M)N,2N,3N,4N,6N,7N,15Y,16Y,17N,18N,18(J-M)N
	236	Acetaldehyde ethyl isopropyl acetal	CCOC(OC(C)C)C		I	I			I	I	I	I			1N,2N,3N,5N,6N,7N,16N,17N,19Y,20Y,21N,18N	1N,2N,3N,43N,5N,6N,42N,7N,16N,17N,19Y,20Y,21N,44N,18N	1Y,2N,3N,4N,6N,7N,15Y,16Y,17N,18N,18(J-M)N,2N,3N,4N,6N,7N,15Y,16Y,17N,18N,18(J-M)N,2N,3N,4N,6N,7N,15Y,16Y,17N,18N,18(J-M)N
	237	Hexyl decanoate	CCCCCCCCCC(=O)OCCCCCC		I	I	I		I	I	I	I			1N,2N,3N,5N,6N,7N,16N,17N,19Y,20Y,21N,18N	1N,2N,3N,43N,5N,6N,42N,7N,16N,17N,19Y,20Y,21N,44N,18N	1Y,2N,3N,4N,6N,7N,15Y,16Y,17N,18N,18(J-M)N,2N,3N,4N,6N,7N,15Y,16Y,17N,18N,18(J-M)N
	238	Heptyl heptanoate	CCCCCCCOC(=O)CCCCCC		I	I	I		I	I	I	I			1N,2N,3N,5N,6N,7N,16N,17N,19Y,20Y,21N,18N	1N,2N,3N,43N,5N,6N,42N,7N,16N,17N,19Y,20Y,21N,44N,18N	1Y,2N,3N,4N,6N,7N,15Y,16Y,17N,18N,18(J-M)N,2N,3N,4N,6N,7N,15Y,16Y,17N,18N,18(J-M)N
	239	Dodecyl propionate	CCCCCCCCCCCCOC(=O)CC		I	I	I		I	I	I	I			1N,2N,3N,5N,6N,7N,16N,17N,19Y,20Y,21N,18N	1N,2N,3N,43N,5N,6N,42N,7N,16N,17N,19Y,20Y,21N,44N,18N	1Y,2N,3N,4N,6N,7N,15Y,16Y,17N,18N,18(J-M)N,2N,3N,4N,6N,7N,15Y,16Y,17N,18N,18(J-M)N
	240	2-Methylbutyraldehyde	CC(C=O)CC		I	I	I		I	I	I	I			1N,2N,3N,5N,6N,7N,16N,17N,19Y,20Y,21N,18N	1N,2N,3N,43N,5N,6N,42N,7N,16N,17N,19Y,20Y,21N,44N,18N	1N,2N,3N,4N,6N,7N,15Y,16Y,17N,18N,18(J-M)N
	241	3-Methylbutanal	O=CCC(C)C		I	I	I		I	I	I	I			1N,2N,3N,5N,6N,7N,16N,17N,19Y,20Y,21N,18N	1N,2N,3N,43N,5N,6N,42N,7N,16N,17N,19Y,20Y,21N,44N,18N	1N,2N,3N,4N,6N,7N,15Y,16Y,17N,18N,18(J-M)N
	242	2-Methylbutyric acid	CC(C(=O)O)CC		I	I	I		I	I	I	I			1N,2N,3N,5N,6N,7N,16N,17N,19Y,20Y,21N,18N	1N,2N,3N,43N,5N,6N,42N,7N,16N,17N,19Y,20Y,21N,44N,18N	1N,2N,3N,4N,6N,7N,15Y,16Y,17N,18N,18(J-M)N
	243	2-Methyloctanal	CCCCCCC(C=O)C		I	I	I		I	I	I	I			1N,2N,3N,5N,6N,7N,16N,17N,19Y,20Y,21N,18N	1N,2N,3N,43N,5N,6N,42N,7N,16N,17N,19Y,20Y,21N,44N,18N	1N,2N,3N,4N,6N,7N,15Y,16Y,17N,18N,18(J-M)N
	244	2-Methylundecanal	CCCCCCCCCC(C=O)C		I	I	I		I	I	I	I			1N,2N,3N,5N,6N,7N,16N,17N,19Y,20Y,21N,18N	1N,2N,3N,43N,5N,6N,42N,7N,16N,17N,19Y,20Y,21N,44N,18N	1N,2N,3N,4N,6N,7N,15Y,16Y,17N,18N,18(J-M)N
	245	2-Methylvaleric acid	CC(C(=O)O)CCC		I	I	I		I	I	I	I			1N,2N,3N,5N,6N,7N,16N,17N,19Y,20Y,21N,18N	1N,2N,3N,43N,5N,6N,42N,7N,16N,17N,19Y,20Y,21N,44N,18N	1N,2N,3N,4N,6N,7N,15Y,16Y,17N,18N,18(J-M)N
	246	2-Methylhexanoic acid	CC(C(=O)O)CCCC		I	I	I		I	I	I	I			1N,2N,3N,5N,6N,7N,16N,17N,19Y,20Y,21N,18N	1N,2N,3N,43N,5N,6N,42N,7N,16N,17N,19Y,20Y,21N,44N,18N	1N,2N,3N,4N,6N,7N,15Y,16Y,17N,18N,18(J-M)N
	247	3,5,5-Trimethylhexan-1-ol	OCCC(CC(C)(C)C)C		I	I	I		I	I	I	I			1N,2N,3N,5N,6N,7N,16N,17N,19Y,20Y,21N,18N	1N,2N,3N,43N,5N,6N,42N,7N,16N,17N,19Y,20Y,21N,44N,18N	1N,2N,3N,4N,6N,7N,15Y,16Y,17N,18N,18(J-M)N
	248	2-Methylpentanal	CC(C=O)CCC		I	I	I		I	I	I	I			1N,2N,3N,5N,6N,7N,16N,17N,19Y,20Y,21N,18N	1N,2N,3N,43N,5N,6N,42N,7N,16N,17N,19Y,20Y,21N,44N,18N	1N,2N,3N,4N,6N,7N,15Y,16Y,17N,18N,18(J-M)N
	249	3-Methylvaleric acid	CC(CC)CC(=O)O		I	I	I		I	I	I	I			1N,2N,3N,5N,6N,7N,16N,17N,19Y,20Y,21N,18N	1N,2N,3N,43N,5N,6N,42N,7N,16N,17N,19Y,20Y,21N,44N,18N	1N,2N,3N,4N,6N,7N,15Y,16Y,17N,18N,18(J-M)N
	250	4-Methylvaleric acid	CC(CCC(=O)O)C		I	I	I		I	I	I	I			1N,2N,3N,5N,6N,7N,16N,17N,19Y,20Y,21N,18N	1N,2N,3N,43N,5N,6N,42N,7N,16N,17N,19Y,20Y,21N,44N,18N	1N,2N,3N,4N,6N,7N,15Y,16Y,17N,18N,18(J-M)N
	251	3,5,5-Trimethylhexanal	O=CCC(CC(C)(C)C)C		I	I	I		I	I	I	I			1N,2N,3N,5N,6N,7N,16N,17N,19Y,20Y,21N,18N	1N,2N,3N,43N,5N,6N,42N,7N,16N,17N,19Y,20Y,21N,44N,18N	1N,2N,3N,4N,6N,7N,15Y,16Y,17N,18N,18(J-M)N
	252	5-Methylhexanoic acid	CC(CCCC(=O)O)C		I	I	I		I	I	I	I			1N,2N,3N,5N,6N,7N,16N,17N,19Y,20Y,21N,18N	1N,2N,3N,43N,5N,6N,42N,7N,16N,17N,19Y,20Y,21N,44N,18N	1N,2N,3N,4N,6N,7N,15Y,16Y,17N,18N,18(J-M)N
	253	4-Methylnonanoic acid	CCCCCC(CCC(=O)O)C		I	I	I		I	I	I	I			1N,2N,3N,5N,6N,7N,16Y	1N,2N,3N,43N,5N,6N,42N,7N,16Y	1N,2N,3N,4N,6N,7N,15Y,16Y,17N,18N,18(J-M)N
	254	4-Methyloctanoic acid	CCCCC(CCC(=O)O)C		I	I	I		I	I	I	I			1N,2N,3N,5N,6N,7N,16N,17N,19Y,20Y,21N,18N	1N,2N,3N,43N,5N,6N,42N,7N,16N,17N,19Y,20Y,21N,44N,18N	1N,2N,3N,4N,6N,7N,15Y,16Y,17N,18N,18(J-M)N
	255	3-Methylpentan-1-ol	OCCC(CC)C		I	I	I		I	I	I	I			1N,2N,3N,5N,6N,7N,16N,17N,19Y,20Y,21N,18N	1N,2N,3N,43N,5N,6N,42N,7N,16N,17N,19Y,20Y,21N,44N,18N	1N,2N,3N,4N,6N,7N,15Y,16Y,17N,18N,18(J-M)N
	256	2-Methylpropanal	O=CC(C)C		I	I	I		I	I	I	I			1N,2N,3N,5N,6N,7N,16N,17N,19Y,20Y,21N,18N	1N,2N,3N,43N,5N,6N,42N,7N,16N,17N,19Y,20Y,21N,44N,18N	1N,2N,3N,4N,6N,7N,15Y,16Y,17N,18N,18(J-M)N
	257	2-Methylpropionic acid	CC(C(=O)O)C		I	I	I		I	I	I	I			1N,2N,3N,5N,6N,7N,16N,17N,19Y,20Y,21N,18N	1N,2N,3N,43N,5N,6N,42N,7N,16N,17N,19Y,20Y,21N,44N,18N	1N,2N,3N,4N,6N,7N,15Y,16Y,17N,18N,18(J-M)N
	258	3,7-Dimethyloctan-1-ol	OCCC(CCCC(C)C)C		I	I	I		I	I	I	I			1N,2N,3N,5N,6N,7N,16Y	1N,2N,3N,43N,5N,6N,42N,7N,16Y	1N,2N,3N,4N,6N,7N,15Y,16Y,17N,18N,18(J-M)N
	259	Ethyl isovalerate	CCOC(=O)CC(C)C		I	I	I		I	I	I	I			1N,2N,3N,5N,6N,7N,16N,17N,19Y,20Y,21N,18N	1N,2N,3N,43N,5N,6N,42N,7N,16N,17N,19Y,20Y,21N,44N,18N	1Y,2N,3N,4N,6N,7N,15Y,16Y,17N,18N,18(J-M)N,2N,3N,4N,6N,7N,15Y,16Y,17N,18N,18(J-M)N
	260	Heptyl isobutyrate	CCCCCCCOC(=O)C(C)C		I	I	I		I	I	I	I			1N,2N,3N,5N,6N,7N,16N,17N,19Y,20Y,21N,18N	1N,2N,3N,43N,5N,6N,42N,7N,16N,17N,19Y,20Y,21N,44N,18N	1Y,2N,3N,4N,6N,7N,15Y,16Y,17N,18N,18(J-M)N,2N,3N,4N,6N,7N,15Y,16Y,17N,18N,18(J-M)N
	261	Methyl 2-methylbutyrate	CCC(C(=O)OC)C		I	I	I		I	I	I	I			1N,2N,3N,5N,6N,7N,16N,17N,19Y,20Y,21N,18N	1N,2N,3N,43N,5N,6N,42N,7N,16N,17N,19Y,20Y,21N,44N,18N	1Y,2N,3N,4N,6N,7N,15Y,16Y,17N,18N,18(J-M)N,2N,3N,4N,6N,7N,15Y,16Y,17N,18N,18(J-M)N
	262	Methyl 4-methylvalerate	COC(=O)CCC(C)C		I	I	I		I	I	I	I			1N,2N,3N,5N,6N,7N,16N,17N,19Y,20Y,21N,18N	1N,2N,3N,43N,5N,6N,42N,7N,16N,17N,19Y,20Y,21N,44N,18N	1Y,2N,3N,4N,6N,7N,15Y,16Y,17N,18N,18(J-M)N,2N,3N,4N,6N,7N,15Y,16Y,17N,18N,18(J-M)N
	263	Methyl isovalerate	COC(=O)CC(C)C		I	I	I		I	I	I	I			1N,2N,3N,5N,6N,7N,16N,17N,19Y,20Y,21N,18N	1N,2N,3N,43N,5N,6N,42N,7N,16N,17N,19Y,20Y,21N,44N,18N	1Y,2N,3N,4N,6N,7N,15Y,16Y,17N,18N,18(J-M)N,2N,3N,4N,6N,7N,15Y,16Y,17N,18N,18(J-M)N
	264	Nonyl isovalerate	CCCCCCCCCOC(=O)CC(C)C		I	I	I		I	I	I	I			1N,2N,3N,5N,6N,7N,16N,17N,19Y,20Y,21N,18N	1N,2N,3N,43N,5N,6N,42N,7N,16N,17N,19Y,20Y,21N,44N,18N	1Y,2N,3N,4N,6N,7N,15Y,16Y,17N,18N,18(J-M)N,2N,3N,4N,6N,7N,15Y,16Y,17N,18N,18(J-M)N
	265	Octyl isobutyrate	CCCCCCCCOC(=O)C(C)C		I	I	I		I	I	I	I			1N,2N,3N,5N,6N,7N,16N,17N,19Y,20Y,21N,18N	1N,2N,3N,43N,5N,6N,42N,7N,16N,17N,19Y,20Y,21N,44N,18N	1Y,2N,3N,4N,6N,7N,15Y,16Y,17N,18N,18(J-M)N,2N,3N,4N,6N,7N,15Y,16Y,17N,18N,18(J-M)N
	266	Octyl isovalerate	CCCCCCCCOC(=O)CC(C)C		I	I	I		I	I	I	I			1N,2N,3N,5N,6N,7N,16N,17N,19Y,20Y,21N,18N	1N,2N,3N,43N,5N,6N,42N,7N,16N,17N,19Y,20Y,21N,44N,18N	1Y,2N,3N,4N,6N,7N,15Y,16Y,17N,18N,18(J-M)N,2N,3N,4N,6N,7N,15Y,16Y,17N,18N,18(J-M)N
	267	Propyl isobutyrate	CCCOC(=O)C(C)C		I	I	I		I	I	I	I			1N,2N,3N,5N,6N,7N,16N,17N,19Y,20Y,21N,18N	1N,2N,3N,43N,5N,6N,42N,7N,16N,17N,19Y,20Y,21N,44N,18N	1Y,2N,3N,4N,6N,7N,15Y,16Y,17N,18N,18(J-M)N,2N,3N,4N,6N,7N,15Y,16Y,17N,18N,18(J-M)N
	268	Propyl isovalerate	CCCOC(=O)CC(C)C		I	I	I		I	I	I	I			1N,2N,3N,5N,6N,7N,16N,17N,19Y,20Y,21N,18N	1N,2N,3N,43N,5N,6N,42N,7N,16N,17N,19Y,20Y,21N,44N,18N	1Y,2N,3N,4N,6N,7N,15Y,16Y,17N,18N,18(J-M)N,2N,3N,4N,6N,7N,15Y,16Y,17N,18N,18(J-M)N
	269	Hexyl isobutyrate	CCCCCCOC(=O)C(C)C		I	I	I		I	I	I	I			1N,2N,3N,5N,6N,7N,16N,17N,19Y,20Y,21N,18N	1N,2N,3N,43N,5N,6N,42N,7N,16N,17N,19Y,20Y,21N,44N,18N	1Y,2N,3N,4N,6N,7N,15Y,16Y,17N,18N,18(J-M)N,2N,3N,4N,6N,7N,15Y,16Y,17N,18N,18(J-M)N
	270	Butyl 2-methylbutyrate	CCCCOC(=O)C(CC)C		I	I	I		I	I	I	I			1N,2N,3N,5N,6N,7N,16N,17N,19Y,20Y,21N,18N	1N,2N,3N,43N,5N,6N,42N,7N,16N,17N,19Y,20Y,21N,44N,18N	1Y,2N,3N,4N,6N,7N,15Y,16Y,17N,18N,18(J-M)N,2N,3N,4N,6N,7N,15Y,16Y,17N,18N,18(J-M)N
	271	Dodecyl isobutyrate	CCCCCCCCCCCCOC(=O)C(C)C		I	I	I		I	I	I	I			1N,2N,3N,5N,6N,7N,16N,17N,19Y,20Y,21N,18N	1N,2N,3N,43N,5N,6N,42N,7N,16N,17N,19Y,20Y,21N,44N,18N	1Y,2N,3N,4N,6N,7N,15Y,16Y,17N,18N,18(J-M)N,2N,3N,4N,6N,7N,15Y,16Y,17N,18N,18(J-M)N
	272	Ethyl 2-methylvalerate	CCCC(C(=O)OCC)C		I	I	I		I	I	I	I			1N,2N,3N,5N,6N,7N,16N,17N,19Y,20Y,21N,18N	1N,2N,3N,43N,5N,6N,42N,7N,16N,17N,19Y,20Y,21N,44N,18N	1Y,2N,3N,4N,6N,7N,15Y,16Y,17N,18N,18(J-M)N,2N,3N,4N,6N,7N,15Y,16Y,17N,18N,18(J-M)N
	273	Hexyl 2-methylbutyrate	CCCCCCOC(=O)C(CC)C		I	I	I		I	I	I	I			1N,2N,3N,5N,6N,7N,16N,17N,19Y,20Y,21N,18N	1N,2N,3N,43N,5N,6N,42N,7N,16N,17N,19Y,20Y,21N,44N,18N	1Y,2N,3N,4N,6N,7N,15Y,16Y,17N,18N,18(J-M)N,2N,3N,4N,6N,7N,15Y,16Y,17N,18N,18(J-M)N
	274	Hexyl isovalerate	CCCCCCOC(=O)CC(C)C		I	I	I		I	I	I	I			1N,2N,3N,5N,6N,7N,16N,17N,19Y,20Y,21N,18N	1N,2N,3N,43N,5N,6N,42N,7N,16N,17N,19Y,20Y,21N,44N,18N	1Y,2N,3N,4N,6N,7N,15Y,16Y,17N,18N,18(J-M)N,2N,3N,4N,6N,7N,15Y,16Y,17N,18N,18(J-M)N
	275	Ethyl 3-methylvalerate	CCOC(=O)CC(CC)C		I	I	I		I	I	I	I			1N,2N,3N,5N,6N,7N,16N,17N,19Y,20Y,21N,18N	1N,2N,3N,43N,5N,6N,42N,7N,16N,17N,19Y,20Y,21N,44N,18N	1Y,2N,3N,4N,6N,7N,15Y,16Y,17N,18N,18(J-M)N,2N,3N,4N,6N,7N,15Y,16Y,17N,18N,18(J-M)N
	276	Methyl 2-methylvalerate	CCCC(C(=O)OC)C		I	I	I		I	I	I	I			1N,2N,3N,5N,6N,7N,16N,17N,19Y,20Y,21N,18N	1N,2N,3N,43N,5N,6N,42N,7N,16N,17N,19Y,20Y,21N,44N,18N	1Y,2N,3N,4N,6N,7N,15Y,16Y,17N,18N,18(J-M)N,2N,3N,4N,6N,7N,15Y,16Y,17N,18N,18(J-M)N
	277	2-Methylbutyl 2-methylbutyrate	CCC(COC(=O)C(CC)C)C		I	I	I		I	I	I	I			1N,2N,3N,5N,6N,7N,16N,17N,19Y,20Y,21N,18N	1N,2N,3N,43N,5N,6N,42N,7N,16N,17N,19Y,20Y,21N,44N,18N	1Y,2N,3N,4N,6N,7N,15Y,16Y,17N,18N,18(J-M)N,2N,3N,4N,6N,7N,15Y,16Y,17N,18N,18(J-M)N
	278	Isobutyl isovalerate	CC(COC(=O)CC(C)C)C		I	I	I		I	I	I	I			1N,2N,3N,5N,6N,7N,16N,17N,19Y,20Y,21N,18N	1N,2N,3N,43N,5N,6N,42N,7N,16N,17N,19Y,20Y,21N,44N,18N	1Y,2N,3N,4N,6N,7N,15Y,16Y,17N,18N,18(J-M)N,2N,3N,4N,6N,7N,15Y,16Y,17N,18N,18(J-M)N
	279	2-Methylbutyl isovalerate	CCC(COC(=O)CC(C)C)C		I	I	I		I	I	I	I			1N,2N,3N,5N,6N,7N,16N,17N,19Y,20Y,21N,18N	1N,2N,3N,43N,5N,6N,42N,7N,16N,17N,19Y,20Y,21N,44N,18N	1Y,2N,3N,4N,6N,7N,15Y,16Y,17N,18N,18(J-M)N,2N,3N,4N,6N,7N,15Y,16Y,17N,18N,18(J-M)N
	280	Isopropyl 2-methylbutyrate	CCC(C(=O)OC(C)C)C		I	I	I		I	I	I	I			1N,2N,3N,5N,6N,7N,16N,17N,19Y,20Y,21N,18N	1N,2N,3N,43N,5N,6N,42N,7N,16N,17N,19Y,20Y,21N,44N,18N	1Y,2N,3N,4N,6N,7N,15Y,16Y,17N,18N,18(J-M)N,2N,3N,4N,6N,7N,15Y,16Y,17N,18N,18(J-M)N
	281	3-Methylhexanal	CCCC(CC=O)C		I	I	I		I	I	I	I			1N,2N,3N,5N,6N,7N,16N,17N,19Y,20Y,21N,18N	1N,2N,3N,43N,5N,6N,42N,7N,16N,17N,19Y,20Y,21N,44N,18N	1N,2N,3N,4N,6N,7N,15Y,16Y,17N,18N,18(J-M)N
	282	3,7-Dimethyloctanal	O=CCC(CCCC(C)C)C		I	I	I		I	I	I	I			1N,2N,3N,5N,6N,7N,16Y	1N,2N,3N,43N,5N,6N,42N,7N,16Y	1N,2N,3N,4N,6N,7N,15Y,16Y,17N,18N,18(J-M)N
	283	Butyl isobutyrate	CCCCOC(=O)C(C)C		I	I	I		I	I	I	I			1N,2N,3N,5N,6N,7N,16N,17N,19Y,20Y,21N,18N	1N,2N,3N,43N,5N,6N,42N,7N,16N,17N,19Y,20Y,21N,44N,18N	1Y,2N,3N,4N,6N,7N,15Y,16Y,17N,18N,18(J-M)N,2N,3N,4N,6N,7N,15Y,16Y,17N,18N,18(J-M)N
	284	Butyl isovalerate	CCCCOC(=O)CC(C)C		I	I	I		I	I	I	I			1N,2N,3N,5N,6N,7N,16N,17N,19Y,20Y,21N,18N	1N,2N,3N,43N,5N,6N,42N,7N,16N,17N,19Y,20Y,21N,44N,18N	1Y,2N,3N,4N,6N,7N,15Y,16Y,17N,18N,18(J-M)N,2N,3N,4N,6N,7N,15Y,16Y,17N,18N,18(J-M)N
	285	Ethyl 2-methylbutyrate	CCOC(=O)C(CC)C		I	I	I		I	I	I	I			1N,2N,3N,5N,6N,7N,16N,17N,19Y,20Y,21N,18N	1N,2N,3N,43N,5N,6N,42N,7N,16N,17N,19Y,20Y,21N,44N,18N	1Y,2N,3N,4N,6N,7N,15Y,16Y,17N,18N,18(J-M)N,2N,3N,4N,6N,7N,15Y,16Y,17N,18N,18(J-M)N
	286	Isopentyl 2-methylbutyrate	CCC(C(=O)OCCC(C)C)C		I	I	I		I	I	I	I			1N,2N,3N,5N,6N,7N,16N,17N,19Y,20Y,21N,18N	1N,2N,3N,43N,5N,6N,42N,7N,16N,17N,19Y,20Y,21N,44N,18N	1Y,2N,3N,4N,6N,7N,15Y,16Y,17N,18N,18(J-M)N,2N,3N,4N,6N,7N,15Y,16Y,17N,18N,18(J-M)N
	287	Isopentyl isobutyrate	CC(CCOC(=O)C(C)C)C		I	I	I		I	I	I	I			1N,2N,3N,5N,6N,7N,16N,17N,19Y,20Y,21N,18N	1N,2N,3N,43N,5N,6N,42N,7N,16N,17N,19Y,20Y,21N,44N,18N	1Y,2N,3N,4N,6N,7N,15Y,16Y,17N,18N,18(J-M)N,2N,3N,4N,6N,7N,15Y,16Y,17N,18N,18(J-M)N
	288	Hex-3-enyl 2-methylbutyrate	CCC=CCCOC(=O)C(CC)C		I	I	I		I	I	I	I			1N,2N,3N,5N,6N,7N,16N,17N,19Y,20Y,21N,18N	1N,2N,3N,43N,5N,6N,42N,7N,16N,17N,19Y,20Y,21N,44N,18N	1Y,2N,3N,4N,6N,7N,15Y,16Y,17N,18N,18(J-M)N,2N,3N,4N,6N,7N,15Y,16Y,17N,18N,18(J-M)N
	289	Hex-3-enyl isovalerate	CCC=CCCOC(=O)CC(C)C		I	I	I		I	I	I	I			1N,2N,3N,5N,6N,7N,16N,17N,19Y,20Y,21N,18N	1N,2N,3N,43N,5N,6N,42N,7N,16N,17N,19Y,20Y,21N,44N,18N	1Y,2N,3N,4N,6N,7N,15Y,16Y,17N,18N,18(J-M)N,2N,3N,4N,6N,7N,15Y,16Y,17N,18N,18(J-M)N
	290	Isopentyl acetate	CC(CCOC(=O)C)C		I	I	I		I	I	I	I			1N,2N,3N,5N,6N,7N,16N,17N,19Y,20Y,21N,18N	1N,2N,3N,43N,5N,6N,42N,7N,16N,17N,19Y,20Y,21N,44N,18N	1Y,2N,3N,4N,6N,7N,15Y,16Y,17N,18N,18(J-M)N,2N,3N,4N,6N,7N,15Y,16Y,17N,18N,18(J-M)N
	291	3-Methylbutyl formate	O=COCCC(C)C		I	I	I		I	I	I	I			1N,2N,3N,5N,6N,7N,16N,17N,19Y,20Y,21N,18N	1N,2N,3N,43N,5N,6N,42N,7N,16N,17N,19Y,20Y,21N,44N,18N	1Y,2N,3N,4N,6N,7N,15Y,16Y,17N,18N,18(J-M)N,2N,3N,4N,6N,7N,15Y,16Y,17N,18N,18(J-M)N
	292	3-Methylbutyl hexanoate	CCCCCC(=O)OCCC(C)C		I	I	I		I	I	I	I			1N,2N,3N,5N,6N,7N,16N,17N,19Y,20Y,21N,18N	1N,2N,3N,43N,5N,6N,42N,7N,16N,17N,19Y,20Y,21N,44N,18N	1Y,2N,3N,4N,6N,7N,15Y,16Y,17N,18N,18(J-M)N,2N,3N,4N,6N,7N,15Y,16Y,17N,18N,18(J-M)N
	293	3-Methylbutyl nonanoate	CCCCCCCCC(=O)OCCC(C)C		I	I	I		I	I	I	I			1N,2N,3N,5N,6N,7N,16N,17N,19Y,20Y,21N,18N	1N,2N,3N,43N,5N,6N,42N,7N,16N,17N,19Y,20Y,21N,44N,18N	1Y,2N,3N,4N,6N,7N,15Y,16Y,17N,18N,18(J-M)N,2N,3N,4N,6N,7N,15Y,16Y,17N,18N,18(J-M)N
	294	3-Methylbutyl octanoate	CCCCCCCC(=O)OCCC(C)C		I	I	I		I	I	I	I			1N,2N,3N,5N,6N,7N,16N,17N,19Y,20Y,21N,18N	1N,2N,3N,43N,5N,6N,42N,7N,16N,17N,19Y,20Y,21N,44N,18N	1Y,2N,3N,4N,6N,7N,15Y,16Y,17N,18N,18(J-M)N,2N,3N,4N,6N,7N,15Y,16Y,17N,18N,18(J-M)N
	295	3-Methylbutyl propionate	CCC(=O)OCCC(C)C		I	I	I		I	I	I	I			1N,2N,3N,5N,6N,7N,16N,17N,19Y,20Y,21N,18N	1N,2N,3N,43N,5N,6N,42N,7N,16N,17N,19Y,20Y,21N,44N,18N	1Y,2N,3N,4N,6N,7N,15Y,16Y,17N,18N,18(J-M)N,2N,3N,4N,6N,7N,15Y,16Y,17N,18N,18(J-M)N
	296	1-Mercaptopropan-2-one	CC(=O)CS		I	I	I		I	I	I	I			1N,2N,3N,5N,6N,7N,16N,17N,19Y,20Y,21N,18N	1N,2N,3N,43N,5N,6N,42N,7N,16N,17N,19Y,20Y,21N,44N,18N	1N,2N,3N,4N,6N,7N,15Y,16Y,17N,18N,18(J-M)N
	297	6-Methyloctanal	O=CCCCCC(CC)C		I	I	I		I	I	I	I			1N,2N,3N,5N,6N,7N,16N,17N,19Y,20Y,21N,18N	1N,2N,3N,43N,5N,6N,42N,7N,16N,17N,19Y,20Y,21N,44N,18N	1N,2N,3N,4N,6N,7N,15Y,16Y,17N,18N,18(J-M)N
	298	3,7,11-Trimethyldodeca-2,6,10-trienyl acetate	CC(=CCCC(=CCOC(=O)C)C)CCC=C(C)C		I	I	I		I	I	I	I			1N,2N,3N,5N,6N,7N,16N,17N,19Y,20Y,21N,18N	1N,2N,3N,43N,5N,6N,42N,7N,16N,17N,19Y,20Y,21N,44N,18N	1Y,2N,3N,4N,6N,7N,15Y,16Y,17N,18N,18(J-M)N,2N,3N,4N,6N,7N,15Y,16Y,17N,18N,18(J-M)N
	299	2-Methylallyl butyrate	CCCC(=O)OCC(=C)C		I	I	I		I	I	I	III			1N,2N,3N,5N,6N,7N,16N,17N,19Y,20Y,21N,18N	1N,2N,3N,43N,5N,6N,42N,7N,16N,17N,19Y,20Y,21N,44N,18N	1Y,2N,3N,4N,6N,7N,15Y,16Y,17N,18N,18(J-M)N,2N,3N,4N,6N,7N,15Y,16Y,17N,18N,18(J-M)N
	300	2-Methylheptanoic acid	CCCCCC(C(=O)O)C		I	I	I		I	I	I	I			1N,2N,3N,5N,6N,7N,16N,17N,19Y,20Y,21N,18N	1N,2N,3N,43N,5N,6N,42N,7N,16N,17N,19Y,20Y,21N,44N,18N	1N,2N,3N,4N,6N,7N,15Y,16Y,17N,18N,18(J-M)N
	301	(Z)-Nerol	OC/C=C(\CCC=C(C)C)/C		I	I	I		I	I	I	I			1N,2N,3N,5N,6N,7N,16N,17N,19Y,20Y,21N,18N	1N,2N,3N,43N,5N,6N,42N,7N,16N,17N,19Y,20Y,21N,44N,18N	1N,2N,3N,4N,6N,7N,15Y,16Y,17N,18N,18(J-M)N
	302	Non-2(cis)-en-1-ol	CCCCCC/C=C\CO		I	I	I		I	I	I	I			1N,2N,3N,5N,6N,7N,16N,17N,19Y,20Y,21N,18N	1N,2N,3N,43N,5N,6N,42N,7N,16N,17N,19Y,20Y,21N,44N,18N	1N,2N,3N,4N,6N,7N,15Y,16Y,17N,18N,18(J-M)N
	303	2-Isopropyl-4-methyl-3-thiazoline	CC(C1SCC(=N1)C)C		I	III	III		III	III	II	III			1N,2N,3N,5N,6N,7Y,8N,10N,11N,12N,22N,33N	1N,2N,3N,43N,5N,6N,42N,7Y,8N,10N,11N,12N,22N,33N	1N,2N,3N,4N,6N,7Y,8N,9AN,10N,11N,12N
	304	3-Methylcrotonic acid	CC(=CC(=O)O)C		I	I	I		I	I	I	I			1N,2N,3N,5N,6N,7N,16N,17N,19Y,20Y,21N,18N	1N,2N,3N,43N,5N,6N,42N,7N,16N,17N,19Y,20Y,21N,44N,18N	1N,2N,3N,4N,6N,7N,15Y,16Y,17N,18N,18(J-M)N
	305	3-Methylcrotonaldehyde	O=CC=C(C)C		I	I	I		I	I	II	I			1N,2N,3N,5N,6N,7N,16N,17N,19Y,20Y,21N,18N	1N,2N,3N,43N,5N,6N,42N,7N,16N,17N,19Y,20Y,21N,44N,18N	1N,2N,3N,4N,6N,7N,15Y,16Y,17N,18N,18(J-M)Y
	306	3-Methylbut-2-en-1-ol	OCC=C(C)C		I	I	I		I	I	I	I			1N,2N,3N,5N,6N,7N,16N,17N,19Y,20Y,21N,18N	1N,2N,3N,43N,5N,6N,42N,7N,16N,17N,19Y,20Y,21N,44N,18N	1N,2N,3N,4N,6N,7N,15Y,16Y,17N,18N,18(J-M)N
	307	4-Ethyloctanoic acid	CCCCC(CCC(=O)O)CC		I	I	I		I	I	I	I			1N,2N,3N,5N,6N,7N,16Y	1N,2N,3N,43N,5N,6N,42N,7N,16Y	1N,2N,3N,4N,6N,7N,15Y,16Y,17N,18N,18(J-M)N
	308	2,6-Dimethyl-2,5,7-octatriene-1-ol acetate	C/C(=C\C/C=C(\C=C)/C)/COC(=O)C		I	I	I		I	I	I	I			1N,2N,3N,5N,6N,7N,16N,17N,19Y,20Y,21N,18N	1N,2N,3N,43N,5N,6N,42N,7N,16N,17N,19Y,20Y,21N,44N,18N	1Y,2N,3N,4N,6N,7N,15Y,16Y,17N,18N,18(J-M)N,2N,3N,4N,6N,7N,15Y,16Y,17N,18N,18(J-M)N
	309	2-Methylbutan-1-ol	CCC(CO)C		I	I	I		I	I	I	I			1N,2N,3N,5N,6N,7N,16N,17N,19Y,20Y,21N,18N	1N,2N,3N,43N,5N,6N,42N,7N,16N,17N,19Y,20Y,21N,44N,18N	1N,2N,3N,4N,6N,7N,15Y,16Y,17N,18N,18(J-M)N
	310	Ethyl deca-2,4,7-trienoate	CCC=CCC=CC=CC(=O)OCC		I	I	I		I	I	I	I			1N,2N,3N,5N,6N,7N,16N,17N,19Y,20Y,21N,18N	1N,2N,3N,43N,5N,6N,42N,7N,16N,17N,19Y,20Y,21N,44N,18N	1Y,2N,3N,4N,6N,7N,15Y,16Y,17N,18N,18(J-M)N,2N,3N,4N,6N,7N,15Y,16Y,17N,18N,18(J-M)N
	311	Methyl (E,Z)-deca-2,4-dienoate	CCCCC/C=C\C=C\C(=O)OC		I	I	I		I	I	I	I			1N,2N,3N,5N,6N,7N,16N,17N,19Y,20Y,21N,18N	1N,2N,3N,43N,5N,6N,42N,7N,16N,17N,19Y,20Y,21N,44N,18N	1Y,2N,3N,4N,6N,7N,15Y,16Y,17N,18N,18(J-M)N,2N,3N,4N,6N,7N,15Y,16Y,17N,18N,18(J-M)N
	312	Deca-2,4-dien-1-ol	CCCCC/C=C/C=C/CO		I	I	I		I	I	I	I			1N,2N,3N,5N,6N,7N,16N,17N,19Y,20Y,21N,18N	1N,2N,3N,43N,5N,6N,42N,7N,16N,17N,19Y,20Y,21N,44N,18N	1N,2N,3N,4N,6N,7N,15Y,16Y,17N,18N,18(J-M)N
	313	2-Methylpent-2-enal	CC(=CCC)C=O		I	I	I		I	I	II	I			1N,2N,3N,5N,6N,7N,16N,17N,19Y,20Y,21N,18N	1N,2N,3N,43N,5N,6N,42N,7N,16N,17N,19Y,20Y,21N,44N,18N	1N,2N,3N,4N,6N,7N,15Y,16Y,17N,18N,18(J-M)Y
	314	2-Methyl-2-pentenoic acid	CC(=CCC)C(=O)O		I	I	I		I	I	I	I			1N,2N,3N,5N,6N,7N,16N,17N,19Y,20Y,21N,18N	1N,2N,3N,43N,5N,6N,42N,7N,16N,17N,19Y,20Y,21N,44N,18N	1N,2N,3N,4N,6N,7N,15Y,16Y,17N,18N,18(J-M)N
	315	2-Butylbut-2-enal	CCCCC(=CC)C=O		I	I	I		I	I	II	I			1N,2N,3N,5N,6N,7N,16N,17N,19Y,20Y,21N,18N	1N,2N,3N,43N,5N,6N,42N,7N,16N,17N,19Y,20Y,21N,44N,18N	1N,2N,3N,4N,6N,7N,15Y,16Y,17N,18N,18(J-M)Y
	316	2-Isopropyl-5-methylhex-2-enal	O=CC(=CCC(C)C)C(C)C		I	I	I		I	I	II	I			1N,2N,3N,5N,6N,7N,16Y	1N,2N,3N,43N,5N,6N,42N,7N,16Y	1N,2N,3N,4N,6N,7N,15Y,16Y,17N,18N,18(J-M)Y
	317	Isobutyl crotonate	CC=CC(=O)OCC(C)C		I	I	I		I	I	I	I			1N,2N,3N,5N,6N,7N,16N,17N,19Y,20Y,21N,18N	1N,2N,3N,43N,5N,6N,42N,7N,16N,17N,19Y,20Y,21N,44N,18N	1Y,2N,3N,4N,6N,7N,15Y,16Y,17N,18N,18(J-M)N,2N,3N,4N,6N,7N,15Y,16Y,17N,18N,18(J-M)N
	318	4-Methylpent-2-enal	O=CC=CC(C)C		I	I	I		I	I	II	I			1N,2N,3N,5N,6N,7N,16N,17N,19Y,20Y,21N,18N	1N,2N,3N,43N,5N,6N,42N,7N,16N,17N,19Y,20Y,21N,44N,18N	1N,2N,3N,4N,6N,7N,15Y,16Y,17N,18N,18(J-M)Y
	319	(2E)-Methylcrotonic acid	C/C(=C\C)/C(=O)O		I	I	I		I	I	I	I			1N,2N,3N,5N,6N,7N,16N,17N,19Y,20Y,21N,18N	1N,2N,3N,43N,5N,6N,42N,7N,16N,17N,19Y,20Y,21N,44N,18N	1N,2N,3N,4N,6N,7N,15Y,16Y,17N,18N,18(J-M)N
	320	Dec-2-enoic acid	CCCCCCCC=CC(=O)O		I	I	I		I	I	I	I			1N,2N,3N,5N,6N,7N,16N,17N,19Y,20Y,21N,18N	1N,2N,3N,43N,5N,6N,42N,7N,16N,17N,19Y,20Y,21N,44N,18N	1N,2N,3N,4N,6N,7N,15Y,16Y,17N,18N,18(J-M)N
	321	trans-2-Heptenoic acid	CCCC/C=C/C(=O)O		I	I	II		I	I	I	I			1N,2N,3N,5N,6N,7N,16N,17N,19Y,20Y,21N,18N	1N,2N,3N,43N,5N,6N,42N,7N,16N,17N,19Y,20Y,21N,44N,18N	1N,2N,3N,4N,6N,7N,15Y,16Y,17N,18N,18(J-M)N
	322	Hex-2(cis)-en-1-ol	CCC/C=C\CO		I	I	I		I	I	I	I			1N,2N,3N,5N,6N,7N,16N,17N,19Y,20Y,21N,18N	1N,2N,3N,43N,5N,6N,42N,7N,16N,17N,19Y,20Y,21N,44N,18N	1N,2N,3N,4N,6N,7N,15Y,16Y,17N,18N,18(J-M)N
	323	Hex-2-enyl butyrate	CCC/C=C/COC(=O)CCC		I	I	I		I	I	I	I			1N,2N,3N,5N,6N,7N,16N,17N,19Y,20Y,21N,18N	1N,2N,3N,43N,5N,6N,42N,7N,16N,17N,19Y,20Y,21N,44N,18N	1Y,2N,3N,4N,6N,7N,15Y,16Y,17N,18N,18(J-M)N,2N,3N,4N,6N,7N,15Y,16Y,17N,18N,18(J-M)N
	324	Hex-2-enyl formate	CCC/C=C/COC=O		I	I	I		I	I	I	I			1N,2N,3N,5N,6N,7N,16N,17N,19Y,20Y,21N,18N	1N,2N,3N,43N,5N,6N,42N,7N,16N,17N,19Y,20Y,21N,44N,18N	1Y,2N,3N,4N,6N,7N,15Y,16Y,17N,18N,18(J-M)N,2N,3N,4N,6N,7N,15Y,16Y,17N,18N,18(J-M)N
	325	(2E)-Hexenyl isovalerate	CCC/C=C/COC(=O)CC(C)C		I	I	I		I	I	I	I			1N,2N,3N,5N,6N,7N,16N,17N,19Y,20Y,21N,18N	1N,2N,3N,43N,5N,6N,42N,7N,16N,17N,19Y,20Y,21N,44N,18N	1Y,2N,3N,4N,6N,7N,15Y,16Y,17N,18N,18(J-M)N,2N,3N,4N,6N,7N,15Y,16Y,17N,18N,18(J-M)N
	326	E -Hex-2-enyl propionate	CCC/C=C/COC(=O)CC		I	I	I		I	I	I	I			1N,2N,3N,5N,6N,7N,16N,17N,19Y,20Y,21N,18N	1N,2N,3N,43N,5N,6N,42N,7N,16N,17N,19Y,20Y,21N,44N,18N	1Y,2N,3N,4N,6N,7N,15Y,16Y,17N,18N,18(J-M)N,2N,3N,4N,6N,7N,15Y,16Y,17N,18N,18(J-M)N
	327	trans-2-Hexenyl pentanoate	CCC/C=C/COC(=O)CCCC		I	I	I		I	I	I	I			1N,2N,3N,5N,6N,7N,16N,17N,19Y,20Y,21N,18N	1N,2N,3N,43N,5N,6N,42N,7N,16N,17N,19Y,20Y,21N,44N,18N	1Y,2N,3N,4N,6N,7N,15Y,16Y,17N,18N,18(J-M)N,2N,3N,4N,6N,7N,15Y,16Y,17N,18N,18(J-M)N
	328	Non-2-enoic acid	CCCCCCC=CC(=O)O		I	I	I		I	I	I	I			1N,2N,3N,5N,6N,7N,16N,17N,19Y,20Y,21N,18N	1N,2N,3N,43N,5N,6N,42N,7N,16N,17N,19Y,20Y,21N,44N,18N	1N,2N,3N,4N,6N,7N,15Y,16Y,17N,18N,18(J-M)N
	329	Hex-(2E)-enyl hexanoate.	CCCCCC(=O)OC/C=C/CCC		I	I	I		I	I	I	I			1N,2N,3N,5N,6N,7N,16N,17N,19Y,20Y,21N,18N	1N,2N,3N,43N,5N,6N,42N,7N,16N,17N,19Y,20Y,21N,44N,18N	1Y,2N,3N,4N,6N,7N,15Y,16Y,17N,18N,18(J-M)N,2N,3N,4N,6N,7N,15Y,16Y,17N,18N,18(J-M)N
	330	(2E)-2-nonenyl acetate	CCCCCC/C=C/COC(=O)C		I	I	I		I	I	I	I			1N,2N,3N,5N,6N,7N,16N,17N,19Y,20Y,21N,18N	1N,2N,3N,43N,5N,6N,42N,7N,16N,17N,19Y,20Y,21N,44N,18N	1Y,2N,3N,4N,6N,7N,15Y,16Y,17N,18N,18(J-M)N,2N,3N,4N,6N,7N,15Y,16Y,17N,18N,18(J-M)N
	331	Hexa-2,4-dienyl acetate	CC=CC=CCOC(=O)C		I	I	I		I	I	I	I			1N,2N,3N,5N,6N,7N,16N,17N,19Y,20Y,21N,18N	1N,2N,3N,43N,5N,6N,42N,7N,16N,17N,19Y,20Y,21N,44N,18N	1Y,2N,3N,4N,6N,7N,15Y,16Y,17N,18N,18(J-M)N,2N,3N,4N,6N,7N,15Y,16Y,17N,18N,18(J-M)N
	332	Hexa-2,4-dienyl propionate	CC=CC=CCOC(=O)CC		I	I	I		I	I	I	I			1N,2N,3N,5N,6N,7N,16N,17N,19Y,20Y,21N,18N	1N,2N,3N,43N,5N,6N,42N,7N,16N,17N,19Y,20Y,21N,44N,18N	1Y,2N,3N,4N,6N,7N,15Y,16Y,17N,18N,18(J-M)N,2N,3N,4N,6N,7N,15Y,16Y,17N,18N,18(J-M)N
	333	Hexa-2,4-dienyl isobutyrate	CC=CC=CCOC(=O)C(C)C		I	I	I		I	I	I	I			1N,2N,3N,5N,6N,7N,16N,17N,19Y,20Y,21N,18N	1N,2N,3N,43N,5N,6N,42N,7N,16N,17N,19Y,20Y,21N,44N,18N	1Y,2N,3N,4N,6N,7N,15Y,16Y,17N,18N,18(J-M)N,2N,3N,4N,6N,7N,15Y,16Y,17N,18N,18(J-M)N
	334	Hepta-2,4-dien-1-ol	CC/C=C/C=C/CO		I	I	I		I	I	I	I			1N,2N,3N,5N,6N,7N,16N,17N,19Y,20Y,21N,18N	1N,2N,3N,43N,5N,6N,42N,7N,16N,17N,19Y,20Y,21N,44N,18N	1N,2N,3N,4N,6N,7N,15Y,16Y,17N,18N,18(J-M)N
	335	Deca-2,4,7-trienal	CCC=CCC=CC=CC=O		I	I	I		I	I	II	I			1N,2N,3N,5N,6N,7N,16N,17N,19Y,20Y,21N,18N	1N,2N,3N,43N,5N,6N,42N,7N,16N,17N,19Y,20Y,21N,44N,18N	1N,2N,3N,4N,6N,7N,15Y,16Y,17N,18N,18(J-M)Y
	336	Hexa-2,4-dien-1-ol	CC=CC=CCO		I	I	I		I	I	I	I			1N,2N,3N,5N,6N,7N,16N,17N,19Y,20Y,21N,18N	1N,2N,3N,43N,5N,6N,42N,7N,16N,17N,19Y,20Y,21N,44N,18N	1N,2N,3N,4N,6N,7N,15Y,16Y,17N,18N,18(J-M)N
	337	Nona-2,4-dien-1-ol	CCCCC=CC=CCO		I	I	I		I	I	I	I			1N,2N,3N,5N,6N,7N,16N,17N,19Y,20Y,21N,18N	1N,2N,3N,43N,5N,6N,42N,7N,16N,17N,19Y,20Y,21N,44N,18N	1N,2N,3N,4N,6N,7N,15Y,16Y,17N,18N,18(J-M)N
	338	(E,Z)-2,6-nonadienyl acetate	CC/C=C\CC/C=C/COC(=O)C		I	I	I		I	I	I	I			1N,2N,3N,5N,6N,7N,16N,17N,19Y,20Y,21N,18N	1N,2N,3N,43N,5N,6N,42N,7N,16N,17N,19Y,20Y,21N,44N,18N	1Y,2N,3N,4N,6N,7N,15Y,16Y,17N,18N,18(J-M)N,2N,3N,4N,6N,7N,15Y,16Y,17N,18N,18(J-M)N
	339	(E,E)-2,4-Octadien-1-ol	CCC/C=C/C=C/CO		I	I	I		I	I	I	I			1N,2N,3N,5N,6N,7N,16N,17N,19Y,20Y,21N,18N	1N,2N,3N,43N,5N,6N,42N,7N,16N,17N,19Y,20Y,21N,44N,18N	1N,2N,3N,4N,6N,7N,15Y,16Y,17N,18N,18(J-M)N
	340	Undec-2-en-1-ol	CCCCCCCCC=CCO		I	I	I		I	I	I	I			1N,2N,3N,5N,6N,7N,16N,17N,19Y,20Y,21N,18N	1N,2N,3N,43N,5N,6N,42N,7N,16N,17N,19Y,20Y,21N,44N,18N	1N,2N,3N,4N,6N,7N,15Y,16Y,17N,18N,18(J-M)N
	341	12-Methyltridecanal	O=CCCCCCCCCCCC(C)C		I	I	I		I	I	I	I			1N,2N,3N,5N,6N,7N,16N,17N,19Y,20Y,21N,18N	1N,2N,3N,43N,5N,6N,42N,7N,16N,17N,19Y,20Y,21N,44N,18N	1N,2N,3N,4N,6N,7N,15Y,16Y,17N,18N,18(J-M)N
	342	Farnesal	O=CC=C(CCC=C(CCC=C(C)C)C)C		I	I	I		I	I	II	I			1N,2N,3N,5N,6N,7N,16N,17N,19Y,20Y,21N,18N	1N,2N,3N,43N,5N,6N,42N,7N,16N,17N,19Y,20Y,21N,44N,18N	1N,2N,3N,4N,6N,7N,15Y,16Y,17N,18N,18(J-M)Y
	343	Ethyl (E,E)-hexa-2,4-dienoic acid	CCOC(=O)/C=C/C=C/C		I	I	I		I	I	I	I			1N,2N,3N,5N,6N,7N,16N,17N,19Y,20Y,21N,18N	1N,2N,3N,43N,5N,6N,42N,7N,16N,17N,19Y,20Y,21N,44N,18N	1Y,2N,3N,4N,6N,7N,15Y,16Y,17N,18N,18(J-M)N,2N,3N,4N,6N,7N,15Y,16Y,17N,18N,18(J-M)N
	344	Nona-2,6-dien-1-ol	CCC=CCCC=CCO		I	I	I		I	I	I	I			1N,2N,3N,5N,6N,7N,16N,17N,19Y,20Y,21N,18N	1N,2N,3N,43N,5N,6N,42N,7N,16N,17N,19Y,20Y,21N,44N,18N	1N,2N,3N,4N,6N,7N,15Y,16Y,17N,18N,18(J-M)N
	345	Deca-2(trans),4(trans)-dienal	CCCCC/C=C/C=C/C=O		I	I	I		I	I	II	I			1N,2N,3N,5N,6N,7N,16N,17N,19Y,20Y,21N,18N	1N,2N,3N,43N,5N,6N,42N,7N,16N,17N,19Y,20Y,21N,44N,18N	1N,2N,3N,4N,6N,7N,15Y,16Y,17N,18N,18(J-M)Y
	346	Ethyl (E,Z)-deca-2,4-dienoate	CCCCC/C=C\C=C\C(=O)OCC		I	I	I		I	I	I	I			1N,2N,3N,5N,6N,7N,16N,17N,19Y,20Y,21N,18N	1N,2N,3N,43N,5N,6N,42N,7N,16N,17N,19Y,20Y,21N,44N,18N	1Y,2N,3N,4N,6N,7N,15Y,16Y,17N,18N,18(J-M)N,2N,3N,4N,6N,7N,15Y,16Y,17N,18N,18(J-M)N
	347	Penta-2,4-dienal	C=CC=CC=O		I	I	I		I	I	II	I			1N,2N,3N,5N,6N,7N,16N,17N,19Y,20Y,21N,18N	1N,2N,3N,43N,5N,6N,42N,7N,16N,17N,19Y,20Y,21N,44N,18N	1N,2N,3N,4N,6N,7N,15Y,16Y,17N,18N,18(J-M)Y
	348	Nona-2(trans),6(cis)-dienal	CC/C=C\CC/C=C/C=O		I	I	I		I	I	II	I			1N,2N,3N,5N,6N,7N,16N,17N,19Y,20Y,21N,18N	1N,2N,3N,43N,5N,6N,42N,7N,16N,17N,19Y,20Y,21N,44N,18N	1N,2N,3N,4N,6N,7N,15Y,16Y,17N,18N,18(J-M)Y
	349	Octa-2(trans),6(trans)-dienal	C/C=C/CC/C=C/C=O		I	I	I		I	I	II	I			1N,2N,3N,5N,6N,7N,16N,17N,19Y,20Y,21N,18N	1N,2N,3N,43N,5N,6N,42N,7N,16N,17N,19Y,20Y,21N,44N,18N	1N,2N,3N,4N,6N,7N,15Y,16Y,17N,18N,18(J-M)Y
	350	Dodeca-2,6-dienal	CCCCC/C=C\CC/C=C/C=O		I	I	I		I	I	II	I			1N,2N,3N,5N,6N,7N,16N,17N,19Y,20Y,21N,18N	1N,2N,3N,43N,5N,6N,42N,7N,16N,17N,19Y,20Y,21N,44N,18N	1N,2N,3N,4N,6N,7N,15Y,16Y,17N,18N,18(J-M)Y
	351	Trideca-2(trans),4(cis),7(cis)-trienal	CCCCC/C=C\C/C=C\C=C\C=O		I	I	I		I	I	II	I			1N,2N,3N,5N,6N,7N,16N,17N,19Y,20Y,21N,18N	1N,2N,3N,43N,5N,6N,42N,7N,16N,17N,19Y,20Y,21N,44N,18N	1N,2N,3N,4N,6N,7N,15Y,16Y,17N,18N,18(J-M)Y
	352	Propyl 2,4-decadienoate	CCCCCC=CC=CC(=O)OCCC		I	I	I		I	I	I	I			1N,2N,3N,5N,6N,7N,16N,17N,19Y,20Y,21N,18N	1N,2N,3N,43N,5N,6N,42N,7N,16N,17N,19Y,20Y,21N,44N,18N	1Y,2N,3N,4N,6N,7N,15Y,16Y,17N,18N,18(J-M)N,2N,3N,4N,6N,7N,15Y,16Y,17N,18N,18(J-M)N
	353	Dodeca-2,4-dienal	CCCCCCC/C=C/C=C/C=O		I	I	I		I	I	II	I			1N,2N,3N,5N,6N,7N,16N,17N,19Y,20Y,21N,18N	1N,2N,3N,43N,5N,6N,42N,7N,16N,17N,19Y,20Y,21N,44N,18N	1N,2N,3N,4N,6N,7N,15Y,16Y,17N,18N,18(J-M)Y
	354	Methyl (E,E)-hexa-2,4-dienoic acid	C/C=C/C=C/C(=O)OC		I	I	I		I	I	I	I			1N,2N,3N,5N,6N,7N,16N,17N,19Y,20Y,21N,18N	1N,2N,3N,43N,5N,6N,42N,7N,16N,17N,19Y,20Y,21N,44N,18N	1Y,2N,3N,4N,6N,7N,15Y,16Y,17N,18N,18(J-M)N,2N,3N,4N,6N,7N,15Y,16Y,17N,18N,18(J-M)N
	355	Octa-2(trans),4(trans)-dienal	CCC/C=C/C=C/C=O		I	I	I		I	I	II	I			1N,2N,3N,5N,6N,7N,16N,17N,19Y,20Y,21N,18N	1N,2N,3N,43N,5N,6N,42N,7N,16N,17N,19Y,20Y,21N,44N,18N	1N,2N,3N,4N,6N,7N,15Y,16Y,17N,18N,18(J-M)Y
	356	Nona-2(trans),6(trans)-dienal	CC/C=C/CC/C=C/C=O		I	I	I		I	I	II	I			1N,2N,3N,5N,6N,7N,16N,17N,19Y,20Y,21N,18N	1N,2N,3N,43N,5N,6N,42N,7N,16N,17N,19Y,20Y,21N,44N,18N	1N,2N,3N,4N,6N,7N,15Y,16Y,17N,18N,18(J-M)Y
	357	Ammonium isovalerate	CC(CC(=O)[O-])C.[NH4+]		I	I	I		III	III	III	III			1N,2Y	1N,2Y	1N,2N,3Y
	358	Isobutyl 2-methylbut-2(cis)-enoate	C/C=C(\C(=O)OCC(C)C)/C		I	I	I		I	I	I	I			1N,2N,3N,5N,6N,7N,16N,17N,19Y,20Y,21N,18N	1N,2N,3N,43N,5N,6N,42N,7N,16N,17N,19Y,20Y,21N,44N,18N	1Y,2N,3N,4N,6N,7N,15Y,16Y,17N,18N,18(J-M)N,2N,3N,4N,6N,7N,15Y,16Y,17N,18N,18(J-M)N
	359	Citronellal	O=CCC(CCC=C(C)C)C		I	I	I		I	I	I	I			1N,2N,3N,5N,6N,7N,16Y	1N,2N,3N,43N,5N,6N,42N,7N,16Y	1N,2N,3N,4N,6N,7N,15Y,16Y,17N,18N,18(J-M)N
	360	Citronellol	OCCC(CCC=C(C)C)C		I	I	I		I	I	I	I			1N,2N,3N,5N,6N,7N,16Y	1N,2N,3N,43N,5N,6N,42N,7N,16Y	1N,2N,3N,4N,6N,7N,15Y,16Y,17N,18N,18(J-M)N
	361	2-Ethylhept-2-enal	CCCCC=C(C=O)CC		I	I	I		I	I	II	I			1N,2N,3N,5N,6N,7N,16N,17N,19Y,20Y,21N,18N	1N,2N,3N,43N,5N,6N,42N,7N,16N,17N,19Y,20Y,21N,44N,18N	1N,2N,3N,4N,6N,7N,15Y,16Y,17N,18N,18(J-M)Y
	362	3,7,11-Trimethyldodeca-2,6,10-trien-1-ol	OCC=C(CCC=C(CCC=C(C)C)C)C		I	I	I		I	I	I	I			1N,2N,3N,5N,6N,7N,16N,17N,19Y,20Y,21N,18N	1N,2N,3N,43N,5N,6N,42N,7N,16N,17N,19Y,20Y,21N,44N,18N	1N,2N,3N,4N,6N,7N,15Y,16Y,17N,18N,18(J-M)N
	363	Geraniol	OC/C=C(/CCC=C(C)C)\C		I	I	I		I	I	I	I			1N,2N,3N,5N,6N,7N,16N,17N,19Y,20Y,21N,18N	1N,2N,3N,43N,5N,6N,42N,7N,16N,17N,19Y,20Y,21N,44N,18N	1N,2N,3N,4N,6N,7N,15Y,16Y,17N,18N,18(J-M)N
	364	(-)-Rhodinol	OCC[C@H](CCCC(=C)C)C		I	I	I		I	I	I	I			1N,2N,3N,5N,6N,7N,16Y	1N,2N,3N,43N,5N,6N,42N,7N,16Y	1N,2N,3N,4N,6N,7N,15Y,16Y,17N,18N,18(J-M)N
	365	beta-Sinensal	C=CC(=C)CCC=C(CCC=C(C=O)C)C		I	I	I		I	I	II	I			1N,2N,3N,5N,6N,7N,16N,17N,19Y,20Y,21N,18N	1N,2N,3N,43N,5N,6N,42N,7N,16N,17N,19Y,20Y,21N,44N,18N	1N,2N,3N,4N,6N,7N,15Y,16Y,17N,18N,18(J-M)Y
	366	Citronellic acid	CC(CC(=O)O)CCC=C(C)C		I	I	I		I	I	I	I			1N,2N,3N,5N,6N,7N,16Y	1N,2N,3N,43N,5N,6N,42N,7N,16Y	1N,2N,3N,4N,6N,7N,15Y,16Y,17N,18N,18(J-M)N
	367	Butyl dec-2-enoate	CCCCCCCC=CC(=O)OCCCC		I	I	I		I	I	I	I			1N,2N,3N,5N,6N,7N,16N,17N,19Y,20Y,21N,18N	1N,2N,3N,43N,5N,6N,42N,7N,16N,17N,19Y,20Y,21N,44N,18N	1Y,2N,3N,4N,6N,7N,15Y,16Y,17N,18N,18(J-M)N,2N,3N,4N,6N,7N,15Y,16Y,17N,18N,18(J-M)N
	368	Dec-2-enal	CCCCCCCC=CC=O		I	I	I		I	I	II	I			1N,2N,3N,5N,6N,7N,16N,17N,19Y,20Y,21N,18N	1N,2N,3N,43N,5N,6N,42N,7N,16N,17N,19Y,20Y,21N,44N,18N	1N,2N,3N,4N,6N,7N,15Y,16Y,17N,18N,18(J-M)Y
	369	2-Dodecenal	CCCCCCCCCC=CC=O		I	I	I		I	I	II	I			1N,2N,3N,5N,6N,7N,16N,17N,19Y,20Y,21N,18N	1N,2N,3N,43N,5N,6N,42N,7N,16N,17N,19Y,20Y,21N,44N,18N	1N,2N,3N,4N,6N,7N,15Y,16Y,17N,18N,18(J-M)Y
	370	Ethyl 2-nonynoate	CCCCCCC#CC(=O)OCC		I	I	I		III	III	III	III			1N,2N,3N,5N,6N,7N,16N,17N,19Y,20N,22N,33N	1N,2N,3N,43N,5N,6N,42N,7N,16N,17N,19Y,20N,22N,33N	1Y,2N,3N,4N,6N,7N,15Y,16N,29N,2N,3N,4N,6N,7N,15Y,16Y,17N,18N,18(J-M)N
	371	Hex-2-en-1-ol	CCCC=CCO		I	I	I		I	I	I	I			1N,2N,3N,5N,6N,7N,16N,17N,19Y,20Y,21N,18N	1N,2N,3N,43N,5N,6N,42N,7N,16N,17N,19Y,20Y,21N,44N,18N	1N,2N,3N,4N,6N,7N,15Y,16Y,17N,18N,18(J-M)N
	372	E-Hex-2-enyl acetate	CCC/C=C/COC(=O)C		I	I	I		I	I	I	I			1N,2N,3N,5N,6N,7N,16N,17N,19Y,20Y,21N,18N	1N,2N,3N,43N,5N,6N,42N,7N,16N,17N,19Y,20Y,21N,44N,18N	1Y,2N,3N,4N,6N,7N,15Y,16Y,17N,18N,18(J-M)N,2N,3N,4N,6N,7N,15Y,16Y,17N,18N,18(J-M)N
	373	Methyl 2-nonynoate	CCCCCCC#CC(=O)OC		I	I	I		III	III	III	III			1N,2N,3N,5N,6N,7N,16N,17N,19Y,20N,22N,33N	1N,2N,3N,43N,5N,6N,42N,7N,16N,17N,19Y,20N,22N,33N	1Y,2N,3N,4N,6N,7N,15Y,16N,29N,2N,3N,4N,6N,7N,15Y,16Y,17N,18N,18(J-M)N
	374	Methyl 2-octynoate	CCCCCC#CC(=O)OC		I	I	I		III	III	III	III			1N,2N,3N,5N,6N,7N,16N,17N,19Y,20N,22N,33N	1N,2N,3N,43N,5N,6N,42N,7N,16N,17N,19Y,20N,22N,33N	1Y,2N,3N,4N,6N,7N,15Y,16N,29N,2N,3N,4N,6N,7N,15Y,16Y,17N,18N,18(J-M)N
	375	Methyl 2-undecynoate	CCCCCCCCC#CC(=O)OC		I	I	I		III	III	III	III			1N,2N,3N,5N,6N,7N,16N,17N,19Y,20N,22N,33N	1N,2N,3N,43N,5N,6N,42N,7N,16N,17N,19Y,20N,22N,33N	1Y,2N,3N,4N,6N,7N,15Y,16N,29N,2N,3N,4N,6N,7N,15Y,16Y,17N,18N,18(J-M)N
	376	Tridec-2-enal	CCCCCCCCCCC=CC=O		I	I	I		I	I	II	I			1N,2N,3N,5N,6N,7N,16N,17N,19Y,20Y,21N,18N	1N,2N,3N,43N,5N,6N,42N,7N,16N,17N,19Y,20Y,21N,44N,18N	1N,2N,3N,4N,6N,7N,15Y,16Y,17N,18N,18(J-M)Y
	377	2-Heptenal	CCCCC=CC=O		I	I	I		I	I	II	I			1N,2N,3N,5N,6N,7N,16N,17N,19Y,20Y,21N,18N	1N,2N,3N,43N,5N,6N,42N,7N,16N,17N,19Y,20Y,21N,44N,18N	1N,2N,3N,4N,6N,7N,15Y,16Y,17N,18N,18(J-M)Y
	378	Hex-2(trans)-enoic acid	CCC/C=C/C(=O)O		I	I	I		I	I	I	I			1N,2N,3N,5N,6N,7N,16N,17N,19Y,20Y,21N,18N	1N,2N,3N,43N,5N,6N,42N,7N,16N,17N,19Y,20Y,21N,44N,18N	1N,2N,3N,4N,6N,7N,15Y,16Y,17N,18N,18(J-M)N
	379	Non-2-enal	CCCCCCC=CC=O		I	I	I		I	I	II	I			1N,2N,3N,5N,6N,7N,16N,17N,19Y,20Y,21N,18N	1N,2N,3N,43N,5N,6N,42N,7N,16N,17N,19Y,20Y,21N,44N,18N	1N,2N,3N,4N,6N,7N,15Y,16Y,17N,18N,18(J-M)Y
	380	Oct-2-enal	CCCCCC=CC=O		I	I	I		I	I	II	I			1N,2N,3N,5N,6N,7N,16N,17N,19Y,20Y,21N,18N	1N,2N,3N,43N,5N,6N,42N,7N,16N,17N,19Y,20Y,21N,44N,18N	1N,2N,3N,4N,6N,7N,15Y,16Y,17N,18N,18(J-M)Y
	381	Pent-2-enal	CCC=CC=O		I	I	I		I	I	II	I			1N,2N,3N,5N,6N,7N,16N,17N,19Y,20Y,21N,18N	1N,2N,3N,43N,5N,6N,42N,7N,16N,17N,19Y,20Y,21N,44N,18N	1N,2N,3N,4N,6N,7N,15Y,16Y,17N,18N,18(J-M)Y
	382	Non-2(trans)-en-1-ol	CCCCCC/C=C/CO		I	I	I		I	I	I	I			1N,2N,3N,5N,6N,7N,16N,17N,19Y,20Y,21N,18N	1N,2N,3N,43N,5N,6N,42N,7N,16N,17N,19Y,20Y,21N,44N,18N	1N,2N,3N,4N,6N,7N,15Y,16Y,17N,18N,18(J-M)N
	383	2-Undecenal	CCCCCCCCC=CC=O		I	I	I		I	I	II	I			1N,2N,3N,5N,6N,7N,16N,17N,19Y,20Y,21N,18N	1N,2N,3N,43N,5N,6N,42N,7N,16N,17N,19Y,20Y,21N,44N,18N	1N,2N,3N,4N,6N,7N,15Y,16Y,17N,18N,18(J-M)Y
	384	Oct-2-enyl acetate	CCCCC/C=C/COC(=O)C		I	I	I		I	I	I	I			1N,2N,3N,5N,6N,7N,16N,17N,19Y,20Y,21N,18N	1N,2N,3N,43N,5N,6N,42N,7N,16N,17N,19Y,20Y,21N,44N,18N	1Y,2N,3N,4N,6N,7N,15Y,16Y,17N,18N,18(J-M)N,2N,3N,4N,6N,7N,15Y,16Y,17N,18N,18(J-M)N
	385	Oct-2(trans)-enyl butyrate	CCCCC/C=C/COC(=O)CCC		I	I	I		I	I	I	I			1N,2N,3N,5N,6N,7N,16N,17N,19Y,20Y,21N,18N	1N,2N,3N,43N,5N,6N,42N,7N,16N,17N,19Y,20Y,21N,44N,18N	1Y,2N,3N,4N,6N,7N,15Y,16Y,17N,18N,18(J-M)N,2N,3N,4N,6N,7N,15Y,16Y,17N,18N,18(J-M)N
	386	(E)-Ethyl dec-2-enoate	CCCCCCC/C=C/C(=O)OCC		I	I	I		I	I	I	I			1N,2N,3N,5N,6N,7N,16N,17N,19Y,20Y,21N,18N	1N,2N,3N,43N,5N,6N,42N,7N,16N,17N,19Y,20Y,21N,44N,18N	1Y,2N,3N,4N,6N,7N,15Y,16Y,17N,18N,18(J-M)N,2N,3N,4N,6N,7N,15Y,16Y,17N,18N,18(J-M)N
	387	Ethyl (E)-2-methyl-2-pentenoate	CCOC(=O)/C(=C/CC)/C		I	I	I		I	I	I	I			1N,2N,3N,5N,6N,7N,16N,17N,19Y,20Y,21N,18N	1N,2N,3N,43N,5N,6N,42N,7N,16N,17N,19Y,20Y,21N,44N,18N	1Y,2N,3N,4N,6N,7N,15Y,16Y,17N,18N,18(J-M)N,2N,3N,4N,6N,7N,15Y,16Y,17N,18N,18(J-M)N
	388	2-Methylbutyl-3-methyl-2-butenoate	CCC(COC(=O)C=C(C)C)C		I	I	I		I	I	I	I			1N,2N,3N,5N,6N,7N,16N,17N,19Y,20Y,21N,18N	1N,2N,3N,43N,5N,6N,42N,7N,16N,17N,19Y,20Y,21N,44N,18N	1Y,2N,3N,4N,6N,7N,15Y,16Y,17N,18N,18(J-M)N,2N,3N,4N,6N,7N,15Y,16Y,17N,18N,18(J-M)N
	389	(+/-) trans- and cis-5-(2,2-dimethylcyclopropyl)-3-methyl-2-pentenal	O=CC=C(CCC1CC1(C)C)C		I	I	I		II	II	II	I			1N,2N,3N,5N,6N,7N,16N,17N,19N,23N,24N,25Y	1N,2N,3N,43N,5N,6N,42N,7N,16N,17N,19N,23N,24N,25Y	1N,2N,3N,4N,6N,7N,15N,19N,20Y,21N,22Y,17N,18N,18(J-M)Y
	390	4-Methylpent-2-enoic acid	CC(C=CC(=O)O)C		I	I	I		I	I	I	I			1N,2N,3N,5N,6N,7N,16N,17N,19Y,20Y,21N,18N	1N,2N,3N,43N,5N,6N,42N,7N,16N,17N,19Y,20Y,21N,44N,18N	1N,2N,3N,4N,6N,7N,15Y,16Y,17N,18N,18(J-M)N
	391	4-Ethyloctanal	CCCCC(CCC=O)CC		I	I	I		I	I	I	I			1N,2N,3N,5N,6N,7N,16Y	1N,2N,3N,43N,5N,6N,42N,7N,16Y	1N,2N,3N,4N,6N,7N,15Y,16Y,17N,18N,18(J-M)N
	392	Geranyl 2-methylbutyrate	CCC(C(=O)OC/C=C(/CCC=C(C)C)\C)C		I	I	I		I	I	I	I			1N,2N,3N,5N,6N,7N,16N,17N,19Y,20Y,21N,18N	1N,2N,3N,43N,5N,6N,42N,7N,16N,17N,19Y,20Y,21N,44N,18N	1Y,2N,3N,4N,6N,7N,15Y,16Y,17N,18N,18(J-M)N,2N,3N,4N,6N,7N,15Y,16Y,17N,18N,18(J-M)N
	393	(E)-Geranyl valerate	CCCCC(=O)OC/C=C(/CCC=C(C)C)\C		I	I	I		I	I	I	I			1N,2N,3N,5N,6N,7N,16N,17N,19Y,20Y,21N,18N	1N,2N,3N,43N,5N,6N,42N,7N,16N,17N,19Y,20Y,21N,44N,18N	1Y,2N,3N,4N,6N,7N,15Y,16Y,17N,18N,18(J-M)N,2N,3N,4N,6N,7N,15Y,16Y,17N,18N,18(J-M)N
	394	Geranyl 2-methylcrotonate	C/C=C(/C(=O)OC/C=C(/CCC=C(C)C)\C)\C		I	I	I		I	I	I	I			1N,2N,3N,5N,6N,7N,16N,17N,19Y,20Y,21N,18N	1N,2N,3N,43N,5N,6N,42N,7N,16N,17N,19Y,20Y,21N,44N,18N	1Y,2N,3N,4N,6N,7N,15Y,16Y,17N,18N,18(J-M)N,2N,3N,4N,6N,7N,15Y,16Y,17N,18N,18(J-M)N
	395	Citronellyl 2-methylbut-2-enoate	C/C=C(/C(=O)OCCC(CCC=C(C)C)C)\C		I	I	I		I	I	I	I			1N,2N,3N,5N,6N,7N,16N,17Y(19Y,20Y,21N,18N)(18N)	1N,2N,3N,43N,5N,6N,42N,7N,16N,17Y(19Y,20Y,21N,44N,18N)(18N)	1Y,2N,3N,4N,6N,7N,15Y,16Y,17N,18N,18(J-M)N,2N,3N,4N,6N,7N,15Y,16Y,17N,18N,18(J-M)N
	396	Ethyl 2-methylcrotonate	CCOC(=O)/C(=C/C)/C		I	I	I		I	I	I	I			1N,2N,3N,5N,6N,7N,16N,17N,19Y,20Y,21N,18N	1N,2N,3N,43N,5N,6N,42N,7N,16N,17N,19Y,20Y,21N,44N,18N	1Y,2N,3N,4N,6N,7N,15Y,16Y,17N,18N,18(J-M)N,2N,3N,4N,6N,7N,15Y,16Y,17N,18N,18(J-M)N
	397	Geranic acid	CC(=CCCC(=CC(=O)O)C)C		I	I	I		I	I	I	I			1N,2N,3N,5N,6N,7N,16N,17N,19Y,20Y,21N,18N	1N,2N,3N,43N,5N,6N,42N,7N,16N,17N,19Y,20Y,21N,44N,18N	1N,2N,3N,4N,6N,7N,15Y,16Y,17N,18N,18(J-M)N
	398	Prenyl formate	O=COCC=C(C)C		I	I	I		I	I	I	I			1N,2N,3N,5N,6N,7N,16N,17N,19Y,20Y,21N,18N	1N,2N,3N,43N,5N,6N,42N,7N,16N,17N,19Y,20Y,21N,44N,18N	1Y,2N,3N,4N,6N,7N,15Y,16Y,17N,18N,18(J-M)N,2N,3N,4N,6N,7N,15Y,16Y,17N,18N,18(J-M)N
	399	Prenyl acetate	CC(=O)OCC=C(C)C		I	I	I		I	I	I	I			1N,2N,3N,5N,6N,7N,16N,17N,19Y,20Y,21N,18N	1N,2N,3N,43N,5N,6N,42N,7N,16N,17N,19Y,20Y,21N,44N,18N	1Y,2N,3N,4N,6N,7N,15Y,16Y,17N,18N,18(J-M)N,2N,3N,4N,6N,7N,15Y,16Y,17N,18N,18(J-M)N
	400	Prenyl isobutyrate	CC(=CCOC(=O)C(C)C)C		I	I	I		I	I	I	I			1N,2N,3N,5N,6N,7N,16N,17N,19Y,20Y,21N,18N	1N,2N,3N,43N,5N,6N,42N,7N,16N,17N,19Y,20Y,21N,44N,18N	1Y,2N,3N,4N,6N,7N,15Y,16Y,17N,18N,18(J-M)N,2N,3N,4N,6N,7N,15Y,16Y,17N,18N,18(J-M)N
	401	Prenyl caproate	CCCCCC(=O)OCC=C(C)C		I	I	I		I	I	I	I			1N,2N,3N,5N,6N,7N,16N,17N,19Y,20Y,21N,18N	1N,2N,3N,43N,5N,6N,42N,7N,16N,17N,19Y,20Y,21N,44N,18N	1Y,2N,3N,4N,6N,7N,15Y,16Y,17N,18N,18(J-M)N,2N,3N,4N,6N,7N,15Y,16Y,17N,18N,18(J-M)N
	402	(+/-) Dihydrofarnesol	OCCC(CCC=C(CCC=C(C)C)C)C		I	I	I		I	I	I	I			1N,2N,3N,5N,6N,7N,16Y	1N,2N,3N,43N,5N,6N,42N,7N,16Y	1N,2N,3N,4N,6N,7N,15Y,16Y,17N,18N,18(J-M)N
	403	Phytol	OC/C=C(/CCC[C@@H](CCC[C@@H](CCCC(C)C)C)C)\C		I	I	I		I	I	I	I			1N,2N,3N,5N,6N,7N,16N,17N,19Y,20Y,21N,18N	1N,2N,3N,43N,5N,6N,42N,7N,16N,17N,19Y,20Y,21N,44N,18N	1N,2N,3N,4N,6N,7N,15Y,16Y,17N,18N,18(J-M)N
	404	Phytyl acetate	C[C@@H](CCC/C(=C/COC(=O)C)/C)CCC[C@@H](CCCC(C)C)C		I	I	I		I	I	I	Processing error			1N,2N,3N,5N,6N,7N,16N,17N,19Y,20Y,21N,18N	1N,2N,3N,43N,5N,6N,42N,7N,16N,17N,19Y,20Y,21N,44N,18N	1Y,2N,3N,4N,6N,7N,15Y,16Y,17N,18N,18(J-M)N,2N,3N,4N,6N,7N,15Y,16Y,17N,18N,18(J-M)N
	405	Pent-2-enyl hexanoate	CCCCCC(=O)OC/C=C\CC		I	I	I		I	I	I	I			1N,2N,3N,5N,6N,7N,16N,17N,19Y,20Y,21N,18N	1N,2N,3N,43N,5N,6N,42N,7N,16N,17N,19Y,20Y,21N,44N,18N	1Y,2N,3N,4N,6N,7N,15Y,16Y,17N,18N,18(J-M)N,2N,3N,4N,6N,7N,15Y,16Y,17N,18N,18(J-M)N
	406	2-Hexenyl octanoate	CCCCCCCC(=O)OC/C=C/CCC		I	I	I		I	I	I	I			1N,2N,3N,5N,6N,7N,16N,17N,19Y,20Y,21N,18N	1N,2N,3N,43N,5N,6N,42N,7N,16N,17N,19Y,20Y,21N,44N,18N	1Y,2N,3N,4N,6N,7N,15Y,16Y,17N,18N,18(J-M)N,2N,3N,4N,6N,7N,15Y,16Y,17N,18N,18(J-M)N
	407	trans-2-Hexenyl 2-methylbutyrate	CCC/C=C/COC(=O)C(CC)C		I	I	I		I	I	I	I			1N,2N,3N,5N,6N,7N,16N,17N,19Y,20Y,21N,18N	1N,2N,3N,43N,5N,6N,42N,7N,16N,17N,19Y,20Y,21N,44N,18N	1Y,2N,3N,4N,6N,7N,15Y,16Y,17N,18N,18(J-M)N,2N,3N,4N,6N,7N,15Y,16Y,17N,18N,18(J-M)N
	408	Hept-2-enyl acetate	CCCC/C=C/COC(=O)C		I	I	I		I	I	I	I			1N,2N,3N,5N,6N,7N,16N,17N,19Y,20Y,21N,18N	1N,2N,3N,43N,5N,6N,42N,7N,16N,17N,19Y,20Y,21N,44N,18N	1Y,2N,3N,4N,6N,7N,15Y,16Y,17N,18N,18(J-M)N,2N,3N,4N,6N,7N,15Y,16Y,17N,18N,18(J-M)N
	409	Hept-2-enyl isovalerate	CCCCC=CCOC(=O)CC(C)C		I	I	I		I	I	I	I			1N,2N,3N,5N,6N,7N,16N,17N,19Y,20Y,21N,18N	1N,2N,3N,43N,5N,6N,42N,7N,16N,17N,19Y,20Y,21N,44N,18N	1Y,2N,3N,4N,6N,7N,15Y,16Y,17N,18N,18(J-M)N,2N,3N,4N,6N,7N,15Y,16Y,17N,18N,18(J-M)N
	410	trans-2-Hexenal propylene glycol acetal	CCC/C=C/C1OCC(O1)C		I	I	I		III	III	II	III			1N,2N,3N,5N,6N,7Y,8N,10N,11N,12N,22N,33N	1N,2N,3N,43N,5N,6N,42N,7Y,8N,10N,11N,12N,22N,33N	1Y,2N,3N,4N,6N,7N,15Y,16Y,17N,18N,18(J-M)Y,2N,3N,4N,6N,7N,15Y,16Y,17N,18N,18(J-M)N
	411	1-Methoxy-1-decene	CCCCCCCCC=COC		I	III	I		III	III	I	III			1N,2N,3N,5N,6N,7N,16N,17N,19Y,20N,22N,33N	1N,2N,3N,43N,5N,6N,42N,7N,16N,17N,19Y,20N,22N,33N	1N,2N,3N,4N,6N,7N,15Y,16Y,17N,18N,18(J-M)N
	412	(E)-Tetradec-2-enal	CCCCCCCCCCCC=CC=O		I	I	I		I	I	II	I			1N,2N,3N,5N,6N,7N,16N,17N,19Y,20Y,21N,18N	1N,2N,3N,43N,5N,6N,42N,7N,16N,17N,19Y,20Y,21N,44N,18N	1N,2N,3N,4N,6N,7N,15Y,16Y,17N,18N,18(J-M)Y
	413	(E)-Pent-2-enoic acid	CC/C=C/C(=O)O		I	I	I		I	I	I	I			1N,2N,3N,5N,6N,7N,16N,17N,19Y,20Y,21N,18N	1N,2N,3N,43N,5N,6N,42N,7N,16N,17N,19Y,20Y,21N,44N,18N	1N,2N,3N,4N,6N,7N,15Y,16Y,17N,18N,18(J-M)N
	414	2-Octenoic acid	CCCCC/C=C/C(=O)O		I	I	I		I	I	I	I			1N,2N,3N,5N,6N,7N,16N,17N,19Y,20Y,21N,18N	1N,2N,3N,43N,5N,6N,42N,7N,16N,17N,19Y,20Y,21N,44N,18N	1N,2N,3N,4N,6N,7N,15Y,16Y,17N,18N,18(J-M)N
	415	Hexyl (2E)-butenoate	CCCCCCOC(=O)C=CC		I	I	I		I	I	I	I			1N,2N,3N,5N,6N,7N,16N,17N,19Y,20Y,21N,18N	1N,2N,3N,43N,5N,6N,42N,7N,16N,17N,19Y,20Y,21N,44N,18N	1Y,2N,3N,4N,6N,7N,15Y,16Y,17N,18N,18(J-M)N,2N,3N,4N,6N,7N,15Y,16Y,17N,18N,18(J-M)N
	416	Ethyl trans-2-hexenoate	CCC/C=C/C(=O)OCC		I	I	I		I	I	I	I			1N,2N,3N,5N,6N,7N,16N,17N,19Y,20Y,21N,18N	1N,2N,3N,43N,5N,6N,42N,7N,16N,17N,19Y,20Y,21N,44N,18N	1Y,2N,3N,4N,6N,7N,15Y,16Y,17N,18N,18(J-M)N,2N,3N,4N,6N,7N,15Y,16Y,17N,18N,18(J-M)N
	417	Methyl hex-2-enoate	CCCC=CC(=O)OC		I	I	I		I	I	I	I			1N,2N,3N,5N,6N,7N,16N,17N,19Y,20Y,21N,18N	1N,2N,3N,43N,5N,6N,42N,7N,16N,17N,19Y,20Y,21N,44N,18N	1Y,2N,3N,4N,6N,7N,15Y,16Y,17N,18N,18(J-M)N,2N,3N,4N,6N,7N,15Y,16Y,17N,18N,18(J-M)N
	418	Hexyl 2-hexenoate	CCCCCCOC(=O)/C=C/CCC		I	I	I		I	I	I	I			1N,2N,3N,5N,6N,7N,16N,17N,19Y,20Y,21N,18N	1N,2N,3N,43N,5N,6N,42N,7N,16N,17N,19Y,20Y,21N,44N,18N	1Y,2N,3N,4N,6N,7N,15Y,16Y,17N,18N,18(J-M)N,2N,3N,4N,6N,7N,15Y,16Y,17N,18N,18(J-M)N
	419	Methyl oct-2(trans)-enoate	CCCCC/C=C/C(=O)OC		I	I	I		I	I	I	I			1N,2N,3N,5N,6N,7N,16N,17N,19Y,20Y,21N,18N	1N,2N,3N,43N,5N,6N,42N,7N,16N,17N,19Y,20Y,21N,44N,18N	1Y,2N,3N,4N,6N,7N,15Y,16Y,17N,18N,18(J-M)N,2N,3N,4N,6N,7N,15Y,16Y,17N,18N,18(J-M)N
	420	Ethyl oct-2(trans)-enoate	CCCCC/C=C/C(=O)OCC		I	I	I		I	I	I	I			1N,2N,3N,5N,6N,7N,16N,17N,19Y,20Y,21N,18N	1N,2N,3N,43N,5N,6N,42N,7N,16N,17N,19Y,20Y,21N,44N,18N	1Y,2N,3N,4N,6N,7N,15Y,16Y,17N,18N,18(J-M)N,2N,3N,4N,6N,7N,15Y,16Y,17N,18N,18(J-M)N
	421	Methyl non-2-enoate	CCCCCCC=CC(=O)OC		I	I	I		I	I	I	I			1N,2N,3N,5N,6N,7N,16N,17N,19Y,20Y,21N,18N	1N,2N,3N,43N,5N,6N,42N,7N,16N,17N,19Y,20Y,21N,44N,18N	1Y,2N,3N,4N,6N,7N,15Y,16Y,17N,18N,18(J-M)N,2N,3N,4N,6N,7N,15Y,16Y,17N,18N,18(J-M)N
	422	Propyl sorbate	CCCOC(=O)/C=C/C=C/C		I	I	I		I	I	I	I			1N,2N,3N,5N,6N,7N,16N,17N,19Y,20Y,21N,18N	1N,2N,3N,43N,5N,6N,42N,7N,16N,17N,19Y,20Y,21N,44N,18N	1Y,2N,3N,4N,6N,7N,15Y,16Y,17N,18N,18(J-M)N,2N,3N,4N,6N,7N,15Y,16Y,17N,18N,18(J-M)N
	423	cis-2-Octenol	CCCCC/C=C\CO		I	I	I		I	I	I	I			1N,2N,3N,5N,6N,7N,16N,17N,19Y,20Y,21N,18N	1N,2N,3N,43N,5N,6N,42N,7N,16N,17N,19Y,20Y,21N,44N,18N	1N,2N,3N,4N,6N,7N,15Y,16Y,17N,18N,18(J-M)N
	424	trans-2-Tridecenol	CCCCCCCCCC/C=C/CO		I	I	I		I	I	I	I			1N,2N,3N,5N,6N,7N,16N,17N,19Y,20Y,21N,18N	1N,2N,3N,43N,5N,6N,42N,7N,16N,17N,19Y,20Y,21N,44N,18N	1N,2N,3N,4N,6N,7N,15Y,16Y,17N,18N,18(J-M)N
	425	Ethyl 2-hexenoate	CCCC=CC(=O)OCC		I	I	I		I	I	I	I			1N,2N,3N,5N,6N,7N,16N,17N,19Y,20Y,21N,18N	1N,2N,3N,43N,5N,6N,42N,7N,16N,17N,19Y,20Y,21N,44N,18N	1Y,2N,3N,4N,6N,7N,15Y,16Y,17N,18N,18(J-M)N,2N,3N,4N,6N,7N,15Y,16Y,17N,18N,18(J-M)N
	426	Pent-4-enoic acid	C=CCCC(=O)O		I	I	I		I	I	I	I			1N,2N,3N,5N,6N,7N,16N,17N,19Y,20Y,21N,18N	1N,2N,3N,43N,5N,6N,42N,7N,16N,17N,19Y,20Y,21N,44N,18N	1N,2N,3N,4N,6N,7N,15Y,16Y,17N,18N,18(J-M)N
	427	Undec-9-enal	O=CCCCCCCCC=CC		I	I	I		I	I	I	I			1N,2N,3N,5N,6N,7N,16N,17N,19Y,20Y,21N,18N	1N,2N,3N,43N,5N,6N,42N,7N,16N,17N,19Y,20Y,21N,44N,18N	1N,2N,3N,4N,6N,7N,15Y,16Y,17N,18N,18(J-M)N
	428	Undec-10-enal	C=CCCCCCCCCC=O		I	I	I		I	I	I	I			1N,2N,3N,5N,6N,7N,16N,17N,19Y,20Y,21N,18N	1N,2N,3N,43N,5N,6N,42N,7N,16N,17N,19Y,20Y,21N,44N,18N	1N,2N,3N,4N,6N,7N,15Y,16Y,17N,18N,18(J-M)N
	429	trans-3-Nonen-1-ol	CCCCC/C=C/CCO		I	I	I		I	I	I	I			1N,2N,3N,5N,6N,7N,16N,17N,19Y,20Y,21N,18N	1N,2N,3N,43N,5N,6N,42N,7N,16N,17N,19Y,20Y,21N,44N,18N	1N,2N,3N,4N,6N,7N,15Y,16Y,17N,18N,18(J-M)N
	430	Z-5-Octenyl acetate		YES	I	I	I
	431	E-4-Undecenal	CCCCCC/C=C/CCC=O		I	I	I		I	I	I	I			1N,2N,3N,5N,6N,7N,16N,17N,19Y,20Y,21N,18N	1N,2N,3N,43N,5N,6N,42N,7N,16N,17N,19Y,20Y,21N,44N,18N	1N,2N,3N,4N,6N,7N,15Y,16Y,17N,18N,18(J-M)N
	432	cis-9-octadecenyl acetate	CCCCCCCC/C=C\CCCCCCCCOC(=O)C		I	I	I		I	I	I	I			1N,2N,3N,5N,6N,7N,16N,17N,19Y,20Y,21N,18N	1N,2N,3N,43N,5N,6N,42N,7N,16N,17N,19Y,20Y,21N,44N,18N	1Y,2N,3N,4N,6N,7N,15Y,16Y,17N,18N,18(J-M)N,2N,3N,4N,6N,7N,15Y,16Y,17N,18N,18(J-M)N
	433	Methyl-10-undecenoate	C=CCCCCCCCCC(=O)OC		I	I	I		I	I	I	I			1N,2N,3N,5N,6N,7N,16N,17N,19Y,20Y,21N,18N	1N,2N,3N,43N,5N,6N,42N,7N,16N,17N,19Y,20Y,21N,44N,18N	1Y,2N,3N,4N,6N,7N,15Y,16Y,17N,18N,18(J-M)N,2N,3N,4N,6N,7N,15Y,16Y,17N,18N,18(J-M)N
	434	Z-8-Tetradecenal	CCCCCC=CCCCCCCC=O		I	I	I		I	I	I	I			1N,2N,3N,5N,6N,7N,16N,17N,19Y,20Y,21N,18N	1N,2N,3N,43N,5N,6N,42N,7N,16N,17N,19Y,20Y,21N,44N,18N	1N,2N,3N,4N,6N,7N,15Y,16Y,17N,18N,18(J-M)N
	435	Non-(3Z)-enyl acetate	CCCCC/C=C\CCOC(=O)C		I	I	I		I	I	I	I			1N,2N,3N,5N,6N,7N,16N,17N,19Y,20Y,21N,18N	1N,2N,3N,43N,5N,6N,42N,7N,16N,17N,19Y,20Y,21N,44N,18N	1Y,2N,3N,4N,6N,7N,15Y,16Y,17N,18N,18(J-M)N,2N,3N,4N,6N,7N,15Y,16Y,17N,18N,18(J-M)N
	436	Non-(6Z)-enyl acetate	CC/C=C\CCCCCOC(=O)C		I	I	I		I	I	I	I			1N,2N,3N,5N,6N,7N,16N,17N,19Y,20Y,21N,18N	1N,2N,3N,43N,5N,6N,42N,7N,16N,17N,19Y,20Y,21N,44N,18N	1Y,2N,3N,4N,6N,7N,15Y,16Y,17N,18N,18(J-M)N,2N,3N,4N,6N,7N,15Y,16Y,17N,18N,18(J-M)N
	437	Ethyl 2-methylpenta-3,4-dienoate	CC(C(=O)OCC)C=C=C		I	I	I		I	I	I	III			1N,2N,3N,5N,6N,7N,16N,17N,19Y,20Y,21N,18N	1N,2N,3N,43N,5N,6N,42N,7N,16N,17N,19Y,20Y,21N,44N,18N	1Y,2N,3N,4N,6N,7N,15Y,16Y,17N,18N,18(J-M)N,2N,3N,4N,6N,7N,15Y,16Y,17N,18N,18(J-M)N
	438	(Z)-Non-3-en-1-ol	CCCCC/C=C\CCO		I	I	I		I	I	I	I			1N,2N,3N,5N,6N,7N,16N,17N,19Y,20Y,21N,18N	1N,2N,3N,43N,5N,6N,42N,7N,16N,17N,19Y,20Y,21N,44N,18N	1N,2N,3N,4N,6N,7N,15Y,16Y,17N,18N,18(J-M)N
	439	9-Octadecenal	CCCCCCCCC=CCCCCCCCC=O		I	I	I		I	I	I	I			1N,2N,3N,5N,6N,7N,16N,17N,19Y,20Y,21N,18N	1N,2N,3N,43N,5N,6N,42N,7N,16N,17N,19Y,20Y,21N,44N,18N	1N,2N,3N,4N,6N,7N,15Y,16Y,17N,18N,18(J-M)N
	440	trans-4-Nonenal	CCCC/C=C/CCC=O		I	I	I		I	I	I	I			1N,2N,3N,5N,6N,7N,16N,17N,19Y,20Y,21N,18N	1N,2N,3N,43N,5N,6N,42N,7N,16N,17N,19Y,20Y,21N,44N,18N	1N,2N,3N,4N,6N,7N,15Y,16Y,17N,18N,18(J-M)N
	441	Butyl undec-10-enoate	CCCCOC(=O)CCCCCCCCC=C		I	I	I		I	I	I	I			1N,2N,3N,5N,6N,7N,16N,17N,19Y,20Y,21N,18N	1N,2N,3N,43N,5N,6N,42N,7N,16N,17N,19Y,20Y,21N,44N,18N	1Y,2N,3N,4N,6N,7N,15Y,16Y,17N,18N,18(J-M)N,2N,3N,4N,6N,7N,15Y,16Y,17N,18N,18(J-M)N
	442	Hex-3-enoic acid	CCC=CCC(=O)O		I	I	I		I	I	I	I			1N,2N,3N,5N,6N,7N,16N,17N,19Y,20Y,21N,18N	1N,2N,3N,43N,5N,6N,42N,7N,16N,17N,19Y,20Y,21N,44N,18N	1N,2N,3N,4N,6N,7N,15Y,16Y,17N,18N,18(J-M)N
	443	Undec-10-enoic acid	C=CCCCCCCCCC(=O)O		I	I	I		I	I	I	I			1N,2N,3N,5N,6N,7N,16N,17N,19Y,20Y,21N,18N	1N,2N,3N,43N,5N,6N,42N,7N,16N,17N,19Y,20Y,21N,44N,18N	1N,2N,3N,4N,6N,7N,15Y,16Y,17N,18N,18(J-M)N
	444	4-Decenal	CCCCCC=CCCC=O		I	I	I		I	I	I	I			1N,2N,3N,5N,6N,7N,16N,17N,19Y,20Y,21N,18N	1N,2N,3N,43N,5N,6N,42N,7N,16N,17N,19Y,20Y,21N,44N,18N	1N,2N,3N,4N,6N,7N,15Y,16Y,17N,18N,18(J-M)N
	445	Ethyl undec-10-enoate	C=CCCCCCCCCC(=O)OCC		I	I	I		I	I	I	I			1N,2N,3N,5N,6N,7N,16N,17N,19Y,20Y,21N,18N	1N,2N,3N,43N,5N,6N,42N,7N,16N,17N,19Y,20Y,21N,44N,18N	1Y,2N,3N,4N,6N,7N,15Y,16Y,17N,18N,18(J-M)N,2N,3N,4N,6N,7N,15Y,16Y,17N,18N,18(J-M)N
	446	Hex-3(cis)-enal	CC/C=C\CC=O		I	I	I		I	I	I	I			1N,2N,3N,5N,6N,7N,16N,17N,19Y,20Y,21N,18N	1N,2N,3N,43N,5N,6N,42N,7N,16N,17N,19Y,20Y,21N,44N,18N	1N,2N,3N,4N,6N,7N,15Y,16Y,17N,18N,18(J-M)N
	447	Methyl undec-9-enoate	CC=CCCCCCCCC(=O)OC		I	I	I		I	I	I	I			1N,2N,3N,5N,6N,7N,16N,17N,19Y,20Y,21N,18N	1N,2N,3N,43N,5N,6N,42N,7N,16N,17N,19Y,20Y,21N,44N,18N	1Y,2N,3N,4N,6N,7N,15Y,16Y,17N,18N,18(J-M)N,2N,3N,4N,6N,7N,15Y,16Y,17N,18N,18(J-M)N
	448	Oleic acid	CCCCCCCC/C=C\CCCCCCCC(=O)O		I	I	I		I	I	I	I			1N,2N,3N,5N,6N,7N,16N,17N,19Y,20Y,21N,18N	1N,2N,3N,43N,5N,6N,42N,7N,16N,17N,19Y,20Y,21N,44N,18N	1N,2N,3N,4N,6N,7N,15Y,16Y,17N,18N,18(J-M)N
	449	methyl 4-pentenoate	COC(=O)CCC=C		I	I	I		I	I	I	I			1N,2N,3N,5N,6N,7N,16N,17N,19Y,20Y,21N,18N	1N,2N,3N,43N,5N,6N,42N,7N,16N,17N,19Y,20Y,21N,44N,18N	1Y,2N,3N,4N,6N,7N,15Y,16Y,17N,18N,18(J-M)N,2N,3N,4N,6N,7N,15Y,16Y,17N,18N,18(J-M)N
	450	2-Methylbut-2-en-1-ol	CC(=CC)CO		I	I	I		I	I	I	I			1N,2N,3N,5N,6N,7N,16N,17N,19Y,20Y,21N,18N	1N,2N,3N,43N,5N,6N,42N,7N,16N,17N,19Y,20Y,21N,44N,18N	1N,2N,3N,4N,6N,7N,15Y,16Y,17N,18N,18(J-M)N
	451	ethyl 4-pentenoate	CCOC(=O)CCC=C		I	I	I		I	I	I	I			1N,2N,3N,5N,6N,7N,16N,17N,19Y,20Y,21N,18N	1N,2N,3N,43N,5N,6N,42N,7N,16N,17N,19Y,20Y,21N,44N,18N	1Y,2N,3N,4N,6N,7N,15Y,16Y,17N,18N,18(J-M)N,2N,3N,4N,6N,7N,15Y,16Y,17N,18N,18(J-M)N
	452	Pent-4-enal	C=CCCC=O		I	I	I		I	I	I	I			1N,2N,3N,5N,6N,7N,16N,17N,19Y,20Y,21N,18N	1N,2N,3N,43N,5N,6N,42N,7N,16N,17N,19Y,20Y,21N,44N,18N	1N,2N,3N,4N,6N,7N,15Y,16Y,17N,18N,18(J-M)N
	453	(E)-3-hexen-1-ol	OCC/C=C/CC		I	I	I		I	I	I	I			1N,2N,3N,5N,6N,7N,16N,17N,19Y,20Y,21N,18N	1N,2N,3N,43N,5N,6N,42N,7N,16N,17N,19Y,20Y,21N,44N,18N	1N,2N,3N,4N,6N,7N,15Y,16Y,17N,18N,18(J-M)N
	454	(4E)-Hexenal	O=CCC/C=C/C		I	I	I		I	I	I	I			1N,2N,3N,5N,6N,7N,16N,17N,19Y,20Y,21N,18N	1N,2N,3N,43N,5N,6N,42N,7N,16N,17N,19Y,20Y,21N,44N,18N	1N,2N,3N,4N,6N,7N,15Y,16Y,17N,18N,18(J-M)N
	455	5-hexenol	OCCCCC=C		I	I	I		I	I	I	I			1N,2N,3N,5N,6N,7N,16N,17N,19Y,20Y,21N,18N	1N,2N,3N,43N,5N,6N,42N,7N,16N,17N,19Y,20Y,21N,44N,18N	1N,2N,3N,4N,6N,7N,15Y,16Y,17N,18N,18(J-M)N
	456	Methyl (3Z)-hexenoate	CC/C=C\CC(=O)OC		I	I	I		I	I	I	I			1N,2N,3N,5N,6N,7N,16N,17N,19Y,20Y,21N,18N	1N,2N,3N,43N,5N,6N,42N,7N,16N,17N,19Y,20Y,21N,44N,18N	1Y,2N,3N,4N,6N,7N,15Y,16Y,17N,18N,18(J-M)N,2N,3N,4N,6N,7N,15Y,16Y,17N,18N,18(J-M)N
	457	4-Octen-1-ol	CCCC=CCCCO		I	I	I		I	I	I	I			1N,2N,3N,5N,6N,7N,16N,17N,19Y,20Y,21N,18N	1N,2N,3N,43N,5N,6N,42N,7N,16N,17N,19Y,20Y,21N,44N,18N	1N,2N,3N,4N,6N,7N,15Y,16Y,17N,18N,18(J-M)N
	458	Ethyl (3Z)-hexenoate	CC/C=C\CC(=O)OCC		I	I	I		I	I	I	I			1N,2N,3N,5N,6N,7N,16N,17N,19Y,20Y,21N,18N	1N,2N,3N,43N,5N,6N,42N,7N,16N,17N,19Y,20Y,21N,44N,18N	1Y,2N,3N,4N,6N,7N,15Y,16Y,17N,18N,18(J-M)N,2N,3N,4N,6N,7N,15Y,16Y,17N,18N,18(J-M)N
	459	3-octenoic acid	CCCCC=CCC(=O)O		I	I	I		I	I	I	I			1N,2N,3N,5N,6N,7N,16N,17N,19Y,20Y,21N,18N	1N,2N,3N,43N,5N,6N,42N,7N,16N,17N,19Y,20Y,21N,44N,18N	1N,2N,3N,4N,6N,7N,15Y,16Y,17N,18N,18(J-M)N
	460	cis-3-Octenyl propionate	CCCC/C=C\CCOC(=O)CC		I	I	I		I	I	I	I			1N,2N,3N,5N,6N,7N,16N,17N,19Y,20Y,21N,18N	1N,2N,3N,43N,5N,6N,42N,7N,16N,17N,19Y,20Y,21N,44N,18N	1Y,2N,3N,4N,6N,7N,15Y,16Y,17N,18N,18(J-M)N,2N,3N,4N,6N,7N,15Y,16Y,17N,18N,18(J-M)N
	461	trans-4-octenoic acid	CCC/C=C/CCC(=O)O		I	I	I		I	I	I	I			1N,2N,3N,5N,6N,7N,16N,17N,19Y,20Y,21N,18N	1N,2N,3N,43N,5N,6N,42N,7N,16N,17N,19Y,20Y,21N,44N,18N	1N,2N,3N,4N,6N,7N,15Y,16Y,17N,18N,18(J-M)N
	462	Methyl (5Z)-Octenoate	CC/C=C\CCCC(=O)OC		I	I	I		I	I	I	I			1N,2N,3N,5N,6N,7N,16N,17N,19Y,20Y,21N,18N	1N,2N,3N,43N,5N,6N,42N,7N,16N,17N,19Y,20Y,21N,44N,18N	1Y,2N,3N,4N,6N,7N,15Y,16Y,17N,18N,18(J-M)N,2N,3N,4N,6N,7N,15Y,16Y,17N,18N,18(J-M)N
	463	cis-5-octenoic acid	CC/C=C\CCCC(=O)O		I	I	I		I	I	I	I			1N,2N,3N,5N,6N,7N,16N,17N,19Y,20Y,21N,18N	1N,2N,3N,43N,5N,6N,42N,7N,16N,17N,19Y,20Y,21N,44N,18N	1N,2N,3N,4N,6N,7N,15Y,16Y,17N,18N,18(J-M)N
	464	Ethyl oct-3-enoate	CCCCC=CCC(=O)OCC		I	I	I		I	I	I	I			1N,2N,3N,5N,6N,7N,16N,17N,19Y,20Y,21N,18N	1N,2N,3N,43N,5N,6N,42N,7N,16N,17N,19Y,20Y,21N,44N,18N	1Y,2N,3N,4N,6N,7N,15Y,16Y,17N,18N,18(J-M)N,2N,3N,4N,6N,7N,15Y,16Y,17N,18N,18(J-M)N
	465	cis-4-decenol	CCCCC/C=C\CCCO		I	I	I		I	I	I	I			1N,2N,3N,5N,6N,7N,16N,17N,19Y,20Y,21N,18N	1N,2N,3N,43N,5N,6N,42N,7N,16N,17N,19Y,20Y,21N,44N,18N	1N,2N,3N,4N,6N,7N,15Y,16Y,17N,18N,18(J-M)N
	466	isobutyl 10-undecenoate	C=CCCCCCCCCC(=O)OCC(C)C		I	I	I		I	I	I	I			1N,2N,3N,5N,6N,7N,16N,17N,19Y,20Y,21N,18N	1N,2N,3N,43N,5N,6N,42N,7N,16N,17N,19Y,20Y,21N,44N,18N	1Y,2N,3N,4N,6N,7N,15Y,16Y,17N,18N,18(J-M)N,2N,3N,4N,6N,7N,15Y,16Y,17N,18N,18(J-M)N
	467	11-dodecenoic acid	C=CCCCCCCCCCC(=O)O		I	I	I		I	I	I	I			1N,2N,3N,5N,6N,7N,16N,17N,19Y,20Y,21N,18N	1N,2N,3N,43N,5N,6N,42N,7N,16N,17N,19Y,20Y,21N,44N,18N	1N,2N,3N,4N,6N,7N,15Y,16Y,17N,18N,18(J-M)N
	468	4Z-Dodecenal	CCCCCCC/C=C\CCC=O		I	I	I		I	I	I	I			1N,2N,3N,5N,6N,7N,16N,17N,19Y,20Y,21N,18N	1N,2N,3N,43N,5N,6N,42N,7N,16N,17N,19Y,20Y,21N,44N,18N	1N,2N,3N,4N,6N,7N,15Y,16Y,17N,18N,18(J-M)N
	469	cis-9-Octadecenol	CCCCCCCC/C=C\CCCCCCCCO		I	I	I		I	I	I	I			1N,2N,3N,5N,6N,7N,16N,17N,19Y,20Y,21N,18N	1N,2N,3N,43N,5N,6N,42N,7N,16N,17N,19Y,20Y,21N,44N,18N	1N,2N,3N,4N,6N,7N,15Y,16Y,17N,18N,18(J-M)N
	470	Ethyl hex-3-enoate	CCC=CCC(=O)OCC		I	I	I		I	I	I	I			1N,2N,3N,5N,6N,7N,16N,17N,19Y,20Y,21N,18N	1N,2N,3N,43N,5N,6N,42N,7N,16N,17N,19Y,20Y,21N,44N,18N	1Y,2N,3N,4N,6N,7N,15Y,16Y,17N,18N,18(J-M)N,2N,3N,4N,6N,7N,15Y,16Y,17N,18N,18(J-M)N
	471	Ethyl oct-4-enoate	CCC/C=C\CCC(=O)OCC		I	I	I		I	I	I	I			1N,2N,3N,5N,6N,7N,16N,17N,19Y,20Y,21N,18N	1N,2N,3N,43N,5N,6N,42N,7N,16N,17N,19Y,20Y,21N,44N,18N	1Y,2N,3N,4N,6N,7N,15Y,16Y,17N,18N,18(J-M)N,2N,3N,4N,6N,7N,15Y,16Y,17N,18N,18(J-M)N
	472	Methyl citronellate	COC(=O)CC(CCC=C(C)C)C		I	I	I		I	I	I	I			1N,2N,3N,5N,6N,7N,16N,17Y(19Y,20Y,21N,18N)(18N)	1N,2N,3N,43N,5N,6N,42N,7N,16N,17Y(19Y,20Y,21N,44N,18N)(18N)	1Y,2N,3N,4N,6N,7N,15Y,16Y,17N,18N,18(J-M)N,2N,3N,4N,6N,7N,15Y,16Y,17N,18N,18(J-M)N
	473	Methyl hex-3-enoate	CCC=CCC(=O)OC		I	I	I		I	I	I	I			1N,2N,3N,5N,6N,7N,16N,17N,19Y,20Y,21N,18N	1N,2N,3N,43N,5N,6N,42N,7N,16N,17N,19Y,20Y,21N,44N,18N	1Y,2N,3N,4N,6N,7N,15Y,16Y,17N,18N,18(J-M)N,2N,3N,4N,6N,7N,15Y,16Y,17N,18N,18(J-M)N
	474	Methyl oct-4(cis)-enoate	CCC/C=C\CCC(=O)OC		I	I	I		I	I	I	I			1N,2N,3N,5N,6N,7N,16N,17N,19Y,20Y,21N,18N	1N,2N,3N,43N,5N,6N,42N,7N,16N,17N,19Y,20Y,21N,44N,18N	1Y,2N,3N,4N,6N,7N,15Y,16Y,17N,18N,18(J-M)N,2N,3N,4N,6N,7N,15Y,16Y,17N,18N,18(J-M)N
	475	Octadeca-9,12-dienoic acid	CCCCC/C=C\C/C=C\CCCCCCCC(=O)O		I	I	I		I	I	I	I			1N,2N,3N,5N,6N,7N,16N,17N,19Y,20Y,21N,18N	1N,2N,3N,43N,5N,6N,42N,7N,16N,17N,19Y,20Y,21N,44N,18N	1N,2N,3N,4N,6N,7N,15Y,16Y,17N,18N,18(J-M)N
	476	4-Hexen-1-ol	CC=CCCCO		I	I	I		I	I	I	I			1N,2N,3N,5N,6N,7N,16N,17N,19Y,20Y,21N,18N	1N,2N,3N,43N,5N,6N,42N,7N,16N,17N,19Y,20Y,21N,44N,18N	1N,2N,3N,4N,6N,7N,15Y,16Y,17N,18N,18(J-M)N
	477	Ethyl 2-methylpent-3-enoate	CCOC(=O)C(C=CC)C		I	I	I		I	I	I	I			1N,2N,3N,5N,6N,7N,16N,17N,19Y,20Y,21N,18N	1N,2N,3N,43N,5N,6N,42N,7N,16N,17N,19Y,20Y,21N,44N,18N	1Y,2N,3N,4N,6N,7N,15Y,16Y,17N,18N,18(J-M)N,2N,3N,4N,6N,7N,15Y,16Y,17N,18N,18(J-M)N
	478	2-Methylpent-3-enoic acid	CC(C(=O)O)C=CC		I	I	I		I	I	I	I			1N,2N,3N,5N,6N,7N,16N,17N,19Y,20Y,21N,18N	1N,2N,3N,43N,5N,6N,42N,7N,16N,17N,19Y,20Y,21N,44N,18N	1N,2N,3N,4N,6N,7N,15Y,16Y,17N,18N,18(J-M)N
	479	Oct-3-en-1-ol	CCCC/C=C\CCO		I	I	I		I	I	I	I			1N,2N,3N,5N,6N,7N,16N,17N,19Y,20Y,21N,18N	1N,2N,3N,43N,5N,6N,42N,7N,16N,17N,19Y,20Y,21N,44N,18N	1N,2N,3N,4N,6N,7N,15Y,16Y,17N,18N,18(J-M)N
	480	Ethyl 2-methylpent-4-enoate	CC(C(=O)OCC)CC=C		I	I	I		I	I	I	I			1N,2N,3N,5N,6N,7N,16N,17N,19Y,20Y,21N,18N	1N,2N,3N,43N,5N,6N,42N,7N,16N,17N,19Y,20Y,21N,44N,18N	1Y,2N,3N,4N,6N,7N,15Y,16Y,17N,18N,18(J-M)N,2N,3N,4N,6N,7N,15Y,16Y,17N,18N,18(J-M)N
	481	Hex-4-enal	O=CCC/C=C\C		I	I	I		I	I	I	I			1N,2N,3N,5N,6N,7N,16N,17N,19Y,20Y,21N,18N	1N,2N,3N,43N,5N,6N,42N,7N,16N,17N,19Y,20Y,21N,44N,18N	1N,2N,3N,4N,6N,7N,15Y,16Y,17N,18N,18(J-M)N
	482	2-Methylpent-4-enoic acid	CC(C(=O)O)CC=C		I	I	I		I	I	I	I			1N,2N,3N,5N,6N,7N,16N,17N,19Y,20Y,21N,18N	1N,2N,3N,43N,5N,6N,42N,7N,16N,17N,19Y,20Y,21N,44N,18N	1N,2N,3N,4N,6N,7N,15Y,16Y,17N,18N,18(J-M)N
	483	Non-6(cis)-enal	O=CCCCC/C=C\CC		I	I	I		I	I	I	I			1N,2N,3N,5N,6N,7N,16N,17N,19Y,20Y,21N,18N	1N,2N,3N,43N,5N,6N,42N,7N,16N,17N,19Y,20Y,21N,44N,18N	1N,2N,3N,4N,6N,7N,15Y,16Y,17N,18N,18(J-M)N
	484	Ethyl dec-4-enoate	CCCCC/C=C/CCC(=O)OCC		I	I	I		I	I	I	I			1N,2N,3N,5N,6N,7N,16N,17N,19Y,20Y,21N,18N	1N,2N,3N,43N,5N,6N,42N,7N,16N,17N,19Y,20Y,21N,44N,18N	1Y,2N,3N,4N,6N,7N,15Y,16Y,17N,18N,18(J-M)N,2N,3N,4N,6N,7N,15Y,16Y,17N,18N,18(J-M)N
	485	Dec-9-enoic acid	C=CCCCCCCCC(=O)O		I	I	I		I	I	I	I			1N,2N,3N,5N,6N,7N,16N,17N,19Y,20Y,21N,18N	1N,2N,3N,43N,5N,6N,42N,7N,16N,17N,19Y,20Y,21N,44N,18N	1N,2N,3N,4N,6N,7N,15Y,16Y,17N,18N,18(J-M)N
	486	2,6-Dimethylhept-6-en-1-ol	OCC(CCCC(=C)C)C		I	I	I		I	I	I	I			1N,2N,3N,5N,6N,7N,16N,17N,19Y,20Y,21N,18N	1N,2N,3N,43N,5N,6N,42N,7N,16N,17N,19Y,20Y,21N,44N,18N	1N,2N,3N,4N,6N,7N,15Y,16Y,17N,18N,18(J-M)N
	487	Ethyl octa-4,7-dienoate	CCOC(=O)CC/C=C\CC=C		I	I	I		I	I	I	I			1N,2N,3N,5N,6N,7N,16N,17N,19Y,20Y,21N,18N	1N,2N,3N,43N,5N,6N,42N,7N,16N,17N,19Y,20Y,21N,44N,18N	1Y,2N,3N,4N,6N,7N,15Y,16Y,17N,18N,18(J-M)N,2N,3N,4N,6N,7N,15Y,16Y,17N,18N,18(J-M)N
	488	Hex-3-enyl hex-3-enoate	CC/C=C\CCOC(=O)C/C=C\CC		I	I	I		I	I	I	I			1N,2N,3N,5N,6N,7N,16N,17N,19Y,20Y,21N,18N	1N,2N,3N,43N,5N,6N,42N,7N,16N,17N,19Y,20Y,21N,44N,18N	1Y,2N,3N,4N,6N,7N,15Y,16Y,17N,18N,18(J-M)N,2N,3N,4N,6N,7N,15Y,16Y,17N,18N,18(J-M)N
	489	Methyl non-3-enoate	CCCCCC=CCC(=O)OC		I	I	I		I	I	I	I			1N,2N,3N,5N,6N,7N,16N,17N,19Y,20Y,21N,18N	1N,2N,3N,43N,5N,6N,42N,7N,16N,17N,19Y,20Y,21N,44N,18N	1Y,2N,3N,4N,6N,7N,15Y,16Y,17N,18N,18(J-M)N,2N,3N,4N,6N,7N,15Y,16Y,17N,18N,18(J-M)N
	490	Oct-5(cis)-en-1-ol	OCCCC/C=C\CC		I	I	I		I	I	I	I			1N,2N,3N,5N,6N,7N,16N,17N,19Y,20Y,21N,18N	1N,2N,3N,43N,5N,6N,42N,7N,16N,17N,19Y,20Y,21N,44N,18N	1N,2N,3N,4N,6N,7N,15Y,16Y,17N,18N,18(J-M)N
	491	Oct-5(cis)-enal	CC/C=C\CCCC=O		I	I	I		I	I	I	I			1N,2N,3N,5N,6N,7N,16N,17N,19Y,20Y,21N,18N	1N,2N,3N,43N,5N,6N,42N,7N,16N,17N,19Y,20Y,21N,44N,18N	1N,2N,3N,4N,6N,7N,15Y,16Y,17N,18N,18(J-M)N
	492	3-Hexenyl formate	CCC=CCCOC=O		I	I	I		I	I	I	I			1N,2N,3N,5N,6N,7N,16N,17N,19Y,20Y,21N,18N	1N,2N,3N,43N,5N,6N,42N,7N,16N,17N,19Y,20Y,21N,44N,18N	1Y,2N,3N,4N,6N,7N,15Y,16Y,17N,18N,18(J-M)N,2N,3N,4N,6N,7N,15Y,16Y,17N,18N,18(J-M)N
	493	(4Z)-Hepten-1-ol	OCCC/C=C\CC		I	I	I		I	I	I	I			1N,2N,3N,5N,6N,7N,16N,17N,19Y,20Y,21N,18N	1N,2N,3N,43N,5N,6N,42N,7N,16N,17N,19Y,20Y,21N,44N,18N	1N,2N,3N,4N,6N,7N,15Y,16Y,17N,18N,18(J-M)N
	494	(E,Z)-3,6-Nonadien-1-ol	OCC/C=C/C/C=C\CC		I	I	I		I	I	I	I			1N,2N,3N,5N,6N,7N,16N,17N,19Y,20Y,21N,18N	1N,2N,3N,43N,5N,6N,42N,7N,16N,17N,19Y,20Y,21N,44N,18N	1N,2N,3N,4N,6N,7N,15Y,16Y,17N,18N,18(J-M)N
	495	(5Z)-Octenylpropionate	CC/C=C\CCCCOC(=O)CC		I	I	I		I	I	I	I			1N,2N,3N,5N,6N,7N,16N,17N,19Y,20Y,21N,18N	1N,2N,3N,43N,5N,6N,42N,7N,16N,17N,19Y,20Y,21N,44N,18N	1Y,2N,3N,4N,6N,7N,15Y,16Y,17N,18N,18(J-M)N,2N,3N,4N,6N,7N,15Y,16Y,17N,18N,18(J-M)N
	496	Dec-9-enal	C=CCCCCCCCC=O		I	I	I		I	I	I	I			1N,2N,3N,5N,6N,7N,16N,17N,19Y,20Y,21N,18N	1N,2N,3N,43N,5N,6N,42N,7N,16N,17N,19Y,20Y,21N,44N,18N	1N,2N,3N,4N,6N,7N,15Y,16Y,17N,18N,18(J-M)N
	497	Dec-4-enoic acid	CCCCCC=CCCC(=O)O		I	I	I		I	I	I	I			1N,2N,3N,5N,6N,7N,16N,17N,19Y,20Y,21N,18N	1N,2N,3N,43N,5N,6N,42N,7N,16N,17N,19Y,20Y,21N,44N,18N	1N,2N,3N,4N,6N,7N,15Y,16Y,17N,18N,18(J-M)N
	498	3-Hexenal	CCC=CCC=O		I	I	I		I	I	I	I			1N,2N,3N,5N,6N,7N,16N,17N,19Y,20Y,21N,18N	1N,2N,3N,43N,5N,6N,42N,7N,16N,17N,19Y,20Y,21N,44N,18N	1N,2N,3N,4N,6N,7N,15Y,16Y,17N,18N,18(J-M)N
	499	(3Z)-hexenyl (E)-hexenoate	CCC/C=C/C(=O)OCC/C=C\CC		I	I	I		I	I	I	I			1N,2N,3N,5N,6N,7N,16N,17N,19Y,20Y,21N,18N	1N,2N,3N,43N,5N,6N,42N,7N,16N,17N,19Y,20Y,21N,44N,18N	1Y,2N,3N,4N,6N,7N,15Y,16Y,17N,18N,18(J-M)N,2N,3N,4N,6N,7N,15Y,16Y,17N,18N,18(J-M)N
	500	Hex-3(cis)-enyl isobutyrate	CC/C=C\CCOC(=O)C(C)C		I	I	I		I	I	I	I			1N,2N,3N,5N,6N,7N,16N,17N,19Y,20Y,21N,18N	1N,2N,3N,43N,5N,6N,42N,7N,16N,17N,19Y,20Y,21N,44N,18N	1Y,2N,3N,4N,6N,7N,15Y,16Y,17N,18N,18(J-M)N,2N,3N,4N,6N,7N,15Y,16Y,17N,18N,18(J-M)N
	501	Hex-3(cis)-enyl 2-methylcrotonate	CC/C=C\CCOC(=O)/C(=C/C)/C		I	I	I		I	I	I	I			1N,2N,3N,5N,6N,7N,16N,17N,19Y,20Y,21N,18N	1N,2N,3N,43N,5N,6N,42N,7N,16N,17N,19Y,20Y,21N,44N,18N	1Y,2N,3N,4N,6N,7N,15Y,16Y,17N,18N,18(J-M)N,2N,3N,4N,6N,7N,15Y,16Y,17N,18N,18(J-M)N
	502	Hex-3(cis)-enyl propionate	CC/C=C\CCOC(=O)CC		I	I	I		I	I	I	I			1N,2N,3N,5N,6N,7N,16N,17N,19Y,20Y,21N,18N	1N,2N,3N,43N,5N,6N,42N,7N,16N,17N,19Y,20Y,21N,44N,18N	1Y,2N,3N,4N,6N,7N,15Y,16Y,17N,18N,18(J-M)N,2N,3N,4N,6N,7N,15Y,16Y,17N,18N,18(J-M)N
	503	(3Z)-hexenyl valerate	CCCCC(=O)OCC/C=C\CC		I	I	I		I	I	I	I			1N,2N,3N,5N,6N,7N,16N,17N,19Y,20Y,21N,18N	1N,2N,3N,43N,5N,6N,42N,7N,16N,17N,19Y,20Y,21N,44N,18N	1Y,2N,3N,4N,6N,7N,15Y,16Y,17N,18N,18(J-M)N,2N,3N,4N,6N,7N,15Y,16Y,17N,18N,18(J-M)N
	504	cis-3-Hexenoic acid	CC/C=C\CC(=O)O		I	I	I		I	I	I	I			1N,2N,3N,5N,6N,7N,16N,17N,19Y,20Y,21N,18N	1N,2N,3N,43N,5N,6N,42N,7N,16N,17N,19Y,20Y,21N,44N,18N	1N,2N,3N,4N,6N,7N,15Y,16Y,17N,18N,18(J-M)N
	505	(3E)-Hexenyl acetate	CC/C=C/CCOC(=O)C		I	I	I		I	I	I	I			1N,2N,3N,5N,6N,7N,16N,17N,19Y,20Y,21N,18N	1N,2N,3N,43N,5N,6N,42N,7N,16N,17N,19Y,20Y,21N,44N,18N	1Y,2N,3N,4N,6N,7N,15Y,16Y,17N,18N,18(J-M)N,2N,3N,4N,6N,7N,15Y,16Y,17N,18N,18(J-M)N
	506	(E,Z)-3,6-Nonadien-1-ol, acetate	CC/C=C\C/C=C/CCOC(=O)C		I	I	I		I	I	I	I			1N,2N,3N,5N,6N,7N,16N,17N,19Y,20Y,21N,18N	1N,2N,3N,43N,5N,6N,42N,7N,16N,17N,19Y,20Y,21N,44N,18N	1Y,2N,3N,4N,6N,7N,15Y,16Y,17N,18N,18(J-M)N,2N,3N,4N,6N,7N,15Y,16Y,17N,18N,18(J-M)N
	507	cis-4-Decenyl acetate	CCCCC/C=C\CCCOC(=O)C		I	I	I		I	I	I	I			1N,2N,3N,5N,6N,7N,16N,17N,19Y,20Y,21N,18N	1N,2N,3N,43N,5N,6N,42N,7N,16N,17N,19Y,20Y,21N,44N,18N	1Y,2N,3N,4N,6N,7N,15Y,16Y,17N,18N,18(J-M)N,2N,3N,4N,6N,7N,15Y,16Y,17N,18N,18(J-M)N
	508	(4Z)-Ethylheptenoate	CC/C=C\CCC(=O)OCC		I	I	I		I	I	I	I			1N,2N,3N,5N,6N,7N,16N,17N,19Y,20Y,21N,18N	1N,2N,3N,43N,5N,6N,42N,7N,16N,17N,19Y,20Y,21N,44N,18N	1Y,2N,3N,4N,6N,7N,15Y,16Y,17N,18N,18(J-M)N,2N,3N,4N,6N,7N,15Y,16Y,17N,18N,18(J-M)N
	509	Ethyl 5-hexenoate	CCOC(=O)CCCC=C		I	I	I		I	I	I	I			1N,2N,3N,5N,6N,7N,16N,17N,19Y,20Y,21N,18N	1N,2N,3N,43N,5N,6N,42N,7N,16N,17N,19Y,20Y,21N,44N,18N	1Y,2N,3N,4N,6N,7N,15Y,16Y,17N,18N,18(J-M)N,2N,3N,4N,6N,7N,15Y,16Y,17N,18N,18(J-M)N
	510	(3Z)-Hexenyl (E)-but-2-enoate	CC/C=C\CCOC(=O)/C=C/C		I	I	I		I	I	I	I			1N,2N,3N,5N,6N,7N,16N,17N,19Y,20Y,21N,18N	1N,2N,3N,43N,5N,6N,42N,7N,16N,17N,19Y,20Y,21N,44N,18N	1Y,2N,3N,4N,6N,7N,15Y,16Y,17N,18N,18(J-M)N,2N,3N,4N,6N,7N,15Y,16Y,17N,18N,18(J-M)N
	511	3-Methylbut-3-enyl acetate	CC(=C)CCOC(=O)C		I	I	I		I	I	I	I			1N,2N,3N,5N,6N,7N,16N,17N,19Y,20Y,21N,18N	1N,2N,3N,43N,5N,6N,42N,7N,16N,17N,19Y,20Y,21N,44N,18N	1Y,2N,3N,4N,6N,7N,15Y,16Y,17N,18N,18(J-M)N,2N,3N,4N,6N,7N,15Y,16Y,17N,18N,18(J-M)N
	512	4-Pentenyl acetate	C=CCCCOC(=O)C		I	I	I		I	I	I	I			1N,2N,3N,5N,6N,7N,16N,17N,19Y,20Y,21N,18N	1N,2N,3N,43N,5N,6N,42N,7N,16N,17N,19Y,20Y,21N,44N,18N	1Y,2N,3N,4N,6N,7N,15Y,16Y,17N,18N,18(J-M)N,2N,3N,4N,6N,7N,15Y,16Y,17N,18N,18(J-M)N
	513	iso-Propenyl acetate	CC(=C)OC(=O)C		I	I	I		I	I	I	I			1N,2N,3N,5N,6N,7N,16N,17N,19Y,20Y,21N,18N	1N,2N,3N,43N,5N,6N,42N,7N,16N,17N,19Y,20Y,21N,44N,18N	1Y,2N,3N,4N,6N,7N,15Y,16Y,17N,18N,18(J-M)N,2N,3N,4N,6N,7N,15Y,16Y,17N,18N,18(J-M)N
	514	Heptan-4-one	CCCC(=O)CCC		I	I	I		I	I	I	I			1N,2N,3N,5N,6N,7N,16N,17N,19Y,20Y,21N,18N	1N,2N,3N,43N,5N,6N,42N,7N,16N,17N,19Y,20Y,21N,44N,18N	1N,2N,3N,4N,6N,7N,15Y,16Y,17N,18N,18(J-M)N
	515	Octan-2-ol	CCCCCCC(O)C		I	I	I		II	II	I	I			1N,2N,3N,5N,6N,7N,16N,17N,19Y,20Y,21N,18Y	1N,2N,3N,43N,5N,6N,42N,7N,16N,17N,19Y,20Y,21N,44N,18Y	1N,2N,3N,4N,6N,7N,15Y,16Y,17N,18N,18(J-M)N
	516	Pentan-2-one	CCCC(=O)C		I	I	I		I	I	I	I			1N,2N,3N,5N,6N,7N,16N,17N,19Y,20Y,21N,18N	1N,2N,3N,43N,5N,6N,42N,7N,16N,17N,19Y,20Y,21N,44N,18N	1N,2N,3N,4N,6N,7N,15Y,16Y,17N,18N,18(J-M)N
	517	Isopropyl acetate	CC(OC(=O)C)C		I	I	I		I	I	I	I			1N,2N,3N,5N,6N,7N,16N,17N,19Y,20Y,21N,18N	1N,2N,3N,43N,5N,6N,42N,7N,16N,17N,19Y,20Y,21N,44N,18N	1Y,2N,3N,4N,6N,7N,15Y,16Y,17N,18N,18(J-M)N,2N,3N,4N,6N,7N,15Y,16Y,17N,18N,18(J-M)N
	518	Hexan-3-one	CCCC(=O)CC		I	I	I		I	I	I	I			1N,2N,3N,5N,6N,7N,16N,17N,19Y,20Y,21N,18N	1N,2N,3N,43N,5N,6N,42N,7N,16N,17N,19Y,20Y,21N,44N,18N	1N,2N,3N,4N,6N,7N,15Y,16Y,17N,18N,18(J-M)N
	519	Octan-3-yl formate	CCCCCC(OC=O)CC		I	I	I		I	I	I	I			1N,2N,3N,5N,6N,7N,16N,17N,19Y,20Y,21N,18N	1N,2N,3N,43N,5N,6N,42N,7N,16N,17N,19Y,20Y,21N,44N,18N	1Y,2N,3N,4N,6N,7N,15Y,16Y,17N,18N,18(J-M)N,2N,3N,4N,6N,7N,15Y,16Y,17N,18N,18(J-M)N
	520	3-Octyl butyrate	CCCCCC(OC(=O)CCC)CC		I	I	I		I	I	I	I			1N,2N,3N,5N,6N,7N,16N,17N,19Y,20Y,21N,18N	1N,2N,3N,43N,5N,6N,42N,7N,16N,17N,19Y,20Y,21N,44N,18N	1Y,2N,3N,4N,6N,7N,15Y,16Y,17N,18N,18(J-M)N,2N,3N,4N,6N,7N,15Y,16Y,17N,18N,18(J-M)N
	521	Butan-2-one	CCC(=O)C		I	I	I		I	I	I	I			1N,2N,3N,5N,6N,7N,16N,17N,19Y,20Y,21N,18N	1N,2N,3N,43N,5N,6N,42N,7N,16N,17N,19Y,20Y,21N,44N,18N	1N,2N,3N,4N,6N,7N,15Y,16Y,17N,18N,18(J-M)N
	522	Heptan-3-ol	CCCCC(CC)O		I	I	I		II	II	I	I			1N,2N,3N,5N,6N,7N,16N,17N,19Y,20Y,21N,18Y	1N,2N,3N,43N,5N,6N,42N,7N,16N,17N,19Y,20Y,21N,44N,18Y	1N,2N,3N,4N,6N,7N,15Y,16Y,17N,18N,18(J-M)N
	523	Isopropyl tetradecanoate	CCCCCCCCCCCCCC(=O)OC(C)C		I	I	I		I	I	I	I			1N,2N,3N,5N,6N,7N,16N,17N,19Y,20Y,21N,18N	1N,2N,3N,43N,5N,6N,42N,7N,16N,17N,19Y,20Y,21N,44N,18N	1Y,2N,3N,4N,6N,7N,15Y,16Y,17N,18N,18(J-M)N,2N,3N,4N,6N,7N,15Y,16Y,17N,18N,18(J-M)N
	524	Octan-3-ol	CCCCCC(CC)O		I	I	I		II	II	I	I			1N,2N,3N,5N,6N,7N,16N,17N,19Y,20Y,21N,18Y	1N,2N,3N,43N,5N,6N,42N,7N,16N,17N,19Y,20Y,21N,44N,18Y	1N,2N,3N,4N,6N,7N,15Y,16Y,17N,18N,18(J-M)N
	525	3-Octyl acetate	CCCCCC(OC(=O)C)CC		I	I	I		I	I	I	I			1N,2N,3N,5N,6N,7N,16N,17N,19Y,20Y,21N,18N	1N,2N,3N,43N,5N,6N,42N,7N,16N,17N,19Y,20Y,21N,44N,18N	1Y,2N,3N,4N,6N,7N,15Y,16Y,17N,18N,18(J-M)N,2N,3N,4N,6N,7N,15Y,16Y,17N,18N,18(J-M)N
	526	Decan-3-ol	CCCCCCCC(CC)O		I	I	I		II	II	I	I			1N,2N,3N,5N,6N,7N,16N,17N,19Y,20Y,21N,18Y	1N,2N,3N,43N,5N,6N,42N,7N,16N,17N,19Y,20Y,21N,44N,18Y	1N,2N,3N,4N,6N,7N,15Y,16Y,17N,18N,18(J-M)N
	527	Oct-3-yl 2-methylcrotonate	CCCCCC(OC(=O)/C(=C/C)/C)CC		I	I	I		I	I	I	I			1N,2N,3N,5N,6N,7N,16N,17N,19Y,20Y,21N,18N	1N,2N,3N,43N,5N,6N,42N,7N,16N,17N,19Y,20Y,21N,44N,18N	1Y,2N,3N,4N,6N,7N,15Y,16Y,17N,18N,18(J-M)N,2N,3N,4N,6N,7N,15Y,16Y,17N,18N,18(J-M)N
	528	3-Methylbutan-2-ol	CC(C(C)C)O		I	I	I		II	II	I	I			1N,2N,3N,5N,6N,7N,16N,17N,19Y,20Y,21N,18Y	1N,2N,3N,43N,5N,6N,42N,7N,16N,17N,19Y,20Y,21N,44N,18Y	1N,2N,3N,4N,6N,7N,15Y,16Y,17N,18N,18(J-M)N
	529	4-Hexen-3-one	CC=CC(=O)CC		I	I	I		I	I	II	I			1N,2N,3N,5N,6N,7N,16N,17N,19Y,20Y,21N,18N	1N,2N,3N,43N,5N,6N,42N,7N,16N,17N,19Y,20Y,21N,44N,18N	1N,2N,3N,4N,6N,7N,15Y,16Y,17N,18N,18(J-M)Y
	530	Nonan-2-ol	CCCCCCCC(O)C		I	I	I		II	II	I	I			1N,2N,3N,5N,6N,7N,16N,17N,19Y,20Y,21N,18Y	1N,2N,3N,43N,5N,6N,42N,7N,16N,17N,19Y,20Y,21N,44N,18Y	1N,2N,3N,4N,6N,7N,15Y,16Y,17N,18N,18(J-M)N
	531	Pentan-2-ol	CCCC(O)C		I	I	I		II	II	I	I			1N,2N,3N,5N,6N,7N,16N,17N,19Y,20Y,21N,18Y	1N,2N,3N,43N,5N,6N,42N,7N,16N,17N,19Y,20Y,21N,44N,18Y	1N,2N,3N,4N,6N,7N,15Y,16Y,17N,18N,18(J-M)N
	532	Isopropyl butyrate	CCCC(=O)OC(C)C		I	I	I		I	I	I	I			1N,2N,3N,5N,6N,7N,16N,17N,19Y,20Y,21N,18N	1N,2N,3N,43N,5N,6N,42N,7N,16N,17N,19Y,20Y,21N,44N,18N	1Y,2N,3N,4N,6N,7N,15Y,16Y,17N,18N,18(J-M)N,2N,3N,4N,6N,7N,15Y,16Y,17N,18N,18(J-M)N
	533	Isopropyl isobutyrate	CC(OC(=O)C(C)C)C		I	I	I		I	I	I	I			1N,2N,3N,5N,6N,7N,16N,17N,19Y,20Y,21N,18N	1N,2N,3N,43N,5N,6N,42N,7N,16N,17N,19Y,20Y,21N,44N,18N	1Y,2N,3N,4N,6N,7N,15Y,16Y,17N,18N,18(J-M)N,2N,3N,4N,6N,7N,15Y,16Y,17N,18N,18(J-M)N
	534	Isopropyl hexanoate	CCCCCC(=O)OC(C)C		I	I	I		I	I	I	I			1N,2N,3N,5N,6N,7N,16N,17N,19Y,20Y,21N,18N	1N,2N,3N,43N,5N,6N,42N,7N,16N,17N,19Y,20Y,21N,44N,18N	1Y,2N,3N,4N,6N,7N,15Y,16Y,17N,18N,18(J-M)N,2N,3N,4N,6N,7N,15Y,16Y,17N,18N,18(J-M)N
	535	Isopropyl propionate	CCC(=O)OC(C)C		I	I	I		I	I	I	I			1N,2N,3N,5N,6N,7N,16N,17N,19Y,20Y,21N,18N	1N,2N,3N,43N,5N,6N,42N,7N,16N,17N,19Y,20Y,21N,44N,18N	1Y,2N,3N,4N,6N,7N,15Y,16Y,17N,18N,18(J-M)N,2N,3N,4N,6N,7N,15Y,16Y,17N,18N,18(J-M)N
	536	Isopropyl isovalerate	CC(CC(=O)OC(C)C)C		I	I	I		I	I	I	I			1N,2N,3N,5N,6N,7N,16N,17N,19Y,20Y,21N,18N	1N,2N,3N,43N,5N,6N,42N,7N,16N,17N,19Y,20Y,21N,44N,18N	1Y,2N,3N,4N,6N,7N,15Y,16Y,17N,18N,18(J-M)N,2N,3N,4N,6N,7N,15Y,16Y,17N,18N,18(J-M)N
	537	Isopropyl 2-methylcrotonate	C/C=C(/C(=O)OC(C)C)\C		I	I	I		I	I	I	I			1N,2N,3N,5N,6N,7N,16N,17N,19Y,20Y,21N,18N	1N,2N,3N,43N,5N,6N,42N,7N,16N,17N,19Y,20Y,21N,44N,18N	1Y,2N,3N,4N,6N,7N,15Y,16Y,17N,18N,18(J-M)N,2N,3N,4N,6N,7N,15Y,16Y,17N,18N,18(J-M)N
	538	Undecan-2-ol	CCCCCCCCCC(O)C		I	I	I		II	II	I	I			1N,2N,3N,5N,6N,7N,16N,17N,19Y,20Y,21N,18Y	1N,2N,3N,43N,5N,6N,42N,7N,16N,17N,19Y,20Y,21N,44N,18Y	1N,2N,3N,4N,6N,7N,15Y,16Y,17N,18N,18(J-M)N
	539	Heptan-2-ol	CCCCCC(O)C		I	I	I		II	II	I	I			1N,2N,3N,5N,6N,7N,16N,17N,19Y,20Y,21N,18Y	1N,2N,3N,43N,5N,6N,42N,7N,16N,17N,19Y,20Y,21N,44N,18Y	1N,2N,3N,4N,6N,7N,15Y,16Y,17N,18N,18(J-M)N
	540	Hexan-3-ol	CCCC(CC)O		I	I	I		II	II	I	I			1N,2N,3N,5N,6N,7N,16N,17N,19Y,20Y,21N,18Y	1N,2N,3N,43N,5N,6N,42N,7N,16N,17N,19Y,20Y,21N,44N,18Y	1N,2N,3N,4N,6N,7N,15Y,16Y,17N,18N,18(J-M)N
	541	Hept-2-en-4-one	CCCC(=O)C=CC		I	I	I		I	I	II	I			1N,2N,3N,5N,6N,7N,16N,17N,19Y,20Y,21N,18N	1N,2N,3N,43N,5N,6N,42N,7N,16N,17N,19Y,20Y,21N,44N,18N	1N,2N,3N,4N,6N,7N,15Y,16Y,17N,18N,18(J-M)Y
	542	Pent-3-en-2-one	CC=CC(=O)C		I	I	I		I	I	II	I			1N,2N,3N,5N,6N,7N,16N,17N,19Y,20Y,21N,18N	1N,2N,3N,43N,5N,6N,42N,7N,16N,17N,19Y,20Y,21N,44N,18N	1N,2N,3N,4N,6N,7N,15Y,16Y,17N,18N,18(J-M)Y
	543	Oct-3-en-2-ol	CCCCC=CC(O)C		I	I	I		I	I	I	II			1N,2N,3N,5N,6N,7N,16N,17N,19Y,20Y,21N,18N	1N,2N,3N,43N,5N,6N,42N,7N,16N,17N,19Y,20Y,21N,44N,18N	1N,2N,3N,4N,6N,7N,15Y,16Y,17N,18N,18(J-M)N
	544	5-Methylhept-2-en-4-one	CC=CC(=O)C(CC)C		I	I	I		I	I	II	II			1N,2N,3N,5N,6N,7N,16N,17N,19Y,20Y,21N,18N	1N,2N,3N,43N,5N,6N,42N,7N,16N,17N,19Y,20Y,21N,44N,18N	1N,2N,3N,4N,6N,7N,15Y,16Y,17N,18N,18(J-M)Y
	545	1-Methylbutyl butyrate	CCCC(OC(=O)CCC)C		I	I	I		I	I	I	I			1N,2N,3N,5N,6N,7N,16N,17N,19Y,20Y,21N,18N	1N,2N,3N,43N,5N,6N,42N,7N,16N,17N,19Y,20Y,21N,44N,18N	1Y,2N,3N,4N,6N,7N,15Y,16Y,17N,18N,18(J-M)N,2N,3N,4N,6N,7N,15Y,16Y,17N,18N,18(J-M)N
	546	1-Methylbutyl acetate	CCCC(OC(=O)C)C		I	I	I		I	I	I	I			1N,2N,3N,5N,6N,7N,16N,17N,19Y,20Y,21N,18N	1N,2N,3N,43N,5N,6N,42N,7N,16N,17N,19Y,20Y,21N,44N,18N	1Y,2N,3N,4N,6N,7N,15Y,16Y,17N,18N,18(J-M)N,2N,3N,4N,6N,7N,15Y,16Y,17N,18N,18(J-M)N
	547	(R)-(-)-1-Octen-3-ol	CCCCC[C@H](C=C)O		I	I	I		II	II	II	III			1N,2N,3N,5N,6N,7N,16N,17N,19Y,20Y,21N,18Y	1N,2N,3N,43N,5N,6N,42N,7N,16N,17N,19Y,20Y,21N,44N,18Y	1N,2N,3N,4N,6N,7N,15Y,16Y,17N,18N,18(J-M)Y
	548	Oct-1-en-3-yl acetate	CCCCCC(OC(=O)C)C=C		I	I	I		I	I	II	III			1N,2N,3N,5N,6N,7N,16N,17N,19Y,20Y,21N,18N	1N,2N,3N,43N,5N,6N,42N,7N,16N,17N,19Y,20Y,21N,44N,18N	1Y,2N,3N,4N,6N,7N,15Y,16Y,17N,18N,18(J-M)Y,2N,3N,4N,6N,7N,15Y,16Y,17N,18N,18(J-M)N
	549	Oct-1-en-3-yl butyrate	CCCCCC(OC(=O)CCC)C=C		I	I	I		I	I	II	III			1N,2N,3N,5N,6N,7N,16N,17N,19Y,20Y,21N,18N	1N,2N,3N,43N,5N,6N,42N,7N,16N,17N,19Y,20Y,21N,44N,18N	1Y,2N,3N,4N,6N,7N,15Y,16Y,17N,18N,18(J-M)Y,2N,3N,4N,6N,7N,15Y,16Y,17N,18N,18(J-M)N
	550	6-Methyl-5-hepten-2-yl acetate	CC(=CCCC(OC(=O)C)C)C		I	I	I		I	I	I	I			1N,2N,3N,5N,6N,7N,16N,17N,19Y,20Y,21N,18N	1N,2N,3N,43N,5N,6N,42N,7N,16N,17N,19Y,20Y,21N,44N,18N	1Y,2N,3N,4N,6N,7N,15Y,16Y,17N,18N,18(J-M)N,2N,3N,4N,6N,7N,15Y,16Y,17N,18N,18(J-M)N
	551	3-(Hydroxymethyl)octan-2-one	CCCCCC(C(=O)C)CO		I	I	I		II	II	I	I			1N,2N,3N,5N,6N,7N,16N,17N,19Y,20Y,21N,18Y	1N,2N,3N,43N,5N,6N,42N,7N,16N,17N,19Y,20Y,21N,44N,18Y	1N,2N,3N,4N,6N,7N,15Y,16Y,17N,18N,18(J-M)N
	552	[R-(E)]-5-Isopropyl-8-methylnona-6,8-dien-2-one	CC(=O)CC[C@H](C(C)C)/C=C/C(=C)C		I	I	I		II	II	III	III			1N,2N,3N,5N,6N,7N,16N,17N,19Y,20Y,21N,18Y	1N,2N,3N,43N,5N,6N,42N,7N,16N,17N,19Y,20Y,21N,44N,18Y	1N,2N,3N,4N,6N,7N,15Y,16N,29N
	553	2,4-Dimethyl-4-Nonanol	CCCCCC(CC(C)C)(O)C		I	I	I		III	III	I	I			1N,2N,3N,5N,6N,7N,16N,17N,19Y,20N,22N,33N	1N,2N,3N,43N,5N,6N,42N,7N,16N,17N,19Y,20N,22N,33N	1N,2N,3N,4N,6N,7N,15Y,16Y,17N,18N,18(J-M)N
	554	(+)-Cedrol	C[C@@H]1CC[C@@H]2[C@@]31CC[C@@]([C@H](C3)C2(C)C)(C)O		I	I	I		III	III	I	I			1N,2N,3N,5N,6N,7N,16N,17N,19N,23N,24N,25N,26N,22N,33N	1N,2N,3N,43N,5N,6N,42N,7N,16N,17N,19N,23N,24N,25N,26N,22N,33N	1N,2N,3N,4N,6N,7N,15N,19N,20Y,21N,22Y,17N,18N,18(J-M)N
	555	1-Acetoxy-1-acetylcyclohexane	CC(=O)C1(CCCCC1)OC(=O)C		I	I	I		I	I	I	I			1N,2N,3N,5N,6N,7N,16N,17N,19N,23N,24Y,18N	1N,2N,3N,43N,5N,6N,42N,7N,16N,17N,19N,23N,24Y,18N	1Y,2N,3N,4N,6N,7N,15N,19N,20Y,21N,22Y,17N,18N,18(J-M)N,2N,3N,4N,6N,7N,15Y,16Y,17N,18N,18(J-M)N
	556	2,3,4-Trimethyl-3-pentanol	CC(C(C(C)C)(O)C)C		I	I	I		III	III	I	I			1N,2N,3N,5N,6N,7N,16N,17N,19Y,20N,22N,33N	1N,2N,3N,43N,5N,6N,42N,7N,16N,17N,19Y,20N,22N,33N	1N,2N,3N,4N,6N,7N,15Y,16Y,17N,18N,18(J-M)N
	557	2,4,8-Trimethyl-7-nonen-2-ol	CC(CC(O)(C)C)CCC=C(C)C		I	I	I		III	III	I	I			1N,2N,3N,5N,6N,7N,16N,17N,19Y,20N,22N,33N	1N,2N,3N,43N,5N,6N,42N,7N,16N,17N,19Y,20N,22N,33N	1N,2N,3N,4N,6N,7N,15Y,16Y,17N,18N,18(J-M)N
	558	2,4,8-Trimethyl-3,7-nonadien-2-ol	CC(=CCCC(=CC(O)(C)C)C)C		I	I	I		III	III	I	I			1N,2N,3N,5N,6N,7N,16N,17N,19Y,20N,22N,33N	1N,2N,3N,43N,5N,6N,42N,7N,16N,17N,19Y,20N,22N,33N	1N,2N,3N,4N,6N,7N,15Y,16Y,17N,18N,18(J-M)N
	559	2-Methyl-1-phenyl-2-propyl formate	O=COC(Cc1ccccc1)(C)C		I	I	I		I	I	I	I			1N,2N,3N,5N,6N,7N,16N,17N,19N,23Y,27Y,28N,30N,18N	1N,2N,3N,43N,5N,6N,42N,7N,16N,17N,19N,23Y,27Y,28N,30N,18N	1Y,2N,3N,4N,6N,7N,15Y,16Y,17N,18N,18(J-M)N,2N,3N,4N,6N,7N,15N,19Y,23Y,24N,25N,26N,18N,18(J-M)N
	560	1,1-Dimethyl-2-phenethyl acetate	CC(=O)OC(Cc1ccccc1)(C)C		I	I	I		I	I	I	I			1N,2N,3N,5N,6N,7N,16N,17N,19N,23Y,27Y,28N,30N,18N	1N,2N,3N,43N,5N,6N,42N,7N,16N,17N,19N,23Y,27Y,28N,30N,18N	1Y,2N,3N,4N,6N,7N,15Y,16Y,17N,18N,18(J-M)N,2N,3N,4N,6N,7N,15N,19Y,23Y,24N,25N,26N,18N,18(J-M)N
	561	1,1-Dimethyl-2-phenethyl butyrate	CCCC(=O)OC(Cc1ccccc1)(C)C		I	I	I		I	I	I	II			1N,2N,3N,5N,6N,7N,16N,17N,19N,23Y,27Y,28N,30N,18N	1N,2N,3N,43N,5N,6N,42N,7N,16N,17N,19N,23Y,27Y,28N,30N,18N	1Y,2N,3N,4N,6N,7N,15Y,16Y,17N,18N,18(J-M)N,2N,3N,4N,6N,7N,15N,19Y,23Y,24N,25N,26N,18N,18(J-M)N
	562	1-Methyl-1-phenethyl isobutyrate	CC(C(=O)OC(c1ccccc1)(C)C)C		I	I	I		I	I	I	II			1N,2N,3N,5N,6N,7N,16N,17N,19N,23Y,27Y,28N,30N,18N	1N,2N,3N,43N,5N,6N,42N,7N,16N,17N,19N,23Y,27Y,28N,30N,18N	1Y,2N,3N,4N,6N,7N,15Y,16Y,17N,18N,18(J-M)N,2N,3N,4N,6N,7N,15N,19Y,23Y,24N,25N,26N,18N,18(J-M)N
	563	4-Terpinenol	CC1=CCC(CC1)(O)C(C)C		I	I	I		III	III	I	I			1N,2N,3N,5N,6N,7N,16N,17N,19N,23N,24N,25N,26N,22N,33N	1N,2N,3N,43N,5N,6N,42N,7N,16N,17N,19N,23N,24N,25N,26N,22N,33N	1N,2N,3N,4N,6N,7N,15N,19N,20Y,21N,22Y,17N,18N,18(J-M)N
	564	Linalool	C=CC(CCC=C(C)C)(O)C		I	I	I		III	III	I	I			1N,2N,3N,5N,6N,7N,16N,17N,19Y,20N,22N,33N	1N,2N,3N,43N,5N,6N,42N,7N,16N,17N,19Y,20N,22N,33N	1N,2N,3N,4N,6N,7N,15Y,16Y,17N,18N,18(J-M)N
	565	Linalyl acetate	C=CC(OC(=O)C)(CCC=C(C)C)C		I	I	I		I	I	I	I			1N,2N,3N,5N,6N,7N,16N,17N,19Y,20Y,21N,18N	1N,2N,3N,43N,5N,6N,42N,7N,16N,17N,19Y,20Y,21N,44N,18N	1Y,2N,3N,4N,6N,7N,15Y,16Y,17N,18N,18(J-M)N,2N,3N,4N,6N,7N,15Y,16Y,17N,18N,18(J-M)N
	566	Linalyl butyrate	CCCC(=O)OC(CCC=C(C)C)(C=C)C		I	I	I		I	I	I	I			1N,2N,3N,5N,6N,7N,16N,17N,19Y,20Y,21N,18N	1N,2N,3N,43N,5N,6N,42N,7N,16N,17N,19Y,20Y,21N,44N,18N	1Y,2N,3N,4N,6N,7N,15Y,16Y,17N,18N,18(J-M)N,2N,3N,4N,6N,7N,15Y,16Y,17N,18N,18(J-M)N
	567	Linalyl formate	O=COC(CCC=C(C)C)(C=C)C		I	I	I		I	I	I	I			1N,2N,3N,5N,6N,7N,16N,17N,19Y,20Y,21N,18N	1N,2N,3N,43N,5N,6N,42N,7N,16N,17N,19Y,20Y,21N,44N,18N	1Y,2N,3N,4N,6N,7N,15Y,16Y,17N,18N,18(J-M)N,2N,3N,4N,6N,7N,15Y,16Y,17N,18N,18(J-M)N
	568	Linalyl hexanoate	CCCCCC(=O)OC(CCC=C(C)C)(C=C)C		I	I	I		I	I	I	I			1N,2N,3N,5N,6N,7N,16N,17N,19Y,20Y,21N,18N	1N,2N,3N,43N,5N,6N,42N,7N,16N,17N,19Y,20Y,21N,44N,18N	1Y,2N,3N,4N,6N,7N,15Y,16Y,17N,18N,18(J-M)N,2N,3N,4N,6N,7N,15Y,16Y,17N,18N,18(J-M)N
	569	Linalyl octanoate	CCCCCCCC(=O)OC(CCC=C(C)C)(C=C)C		I	I	I		I	I	I	I			1N,2N,3N,5N,6N,7N,16N,17N,19Y,20Y,21N,18N	1N,2N,3N,43N,5N,6N,42N,7N,16N,17N,19Y,20Y,21N,44N,18N	1Y,2N,3N,4N,6N,7N,15Y,16Y,17N,18N,18(J-M)N,2N,3N,4N,6N,7N,15Y,16Y,17N,18N,18(J-M)N
	570	Linalyl propionate	CCC(=O)OC(CCC=C(C)C)(C=C)C		I	I	I		I	I	I	I			1N,2N,3N,5N,6N,7N,16N,17N,19Y,20Y,21N,18N	1N,2N,3N,43N,5N,6N,42N,7N,16N,17N,19Y,20Y,21N,44N,18N	1Y,2N,3N,4N,6N,7N,15Y,16Y,17N,18N,18(J-M)N,2N,3N,4N,6N,7N,15Y,16Y,17N,18N,18(J-M)N
	571	Linalyl isovalerate	C=CC(OC(=O)CC(C)C)(CCC=C(C)C)C		I	I	I		I	I	I	I			1N,2N,3N,5N,6N,7N,16N,17N,19Y,20Y,21N,18N	1N,2N,3N,43N,5N,6N,42N,7N,16N,17N,19Y,20Y,21N,44N,18N	1Y,2N,3N,4N,6N,7N,15Y,16Y,17N,18N,18(J-M)N,2N,3N,4N,6N,7N,15Y,16Y,17N,18N,18(J-M)N
	572	alpha-Terpineol	CC1=CCC(CC1)C(O)(C)C		I	I	I		III	III	I	I			1N,2N,3N,5N,6N,7N,16N,17N,19N,23N,24N,25N,26N,22N,33N	1N,2N,3N,43N,5N,6N,42N,7N,16N,17N,19N,23N,24N,25N,26N,22N,33N	1N,2N,3N,4N,6N,7N,15N,19N,20Y,21N,22Y,17N,18N,18(J-M)N
	573	Terpinyl butyrate	CCCC(=O)OC(C1CCC(=CC1)C)(C)C		I	I	I		I	I	I	I			1N,2N,3N,5N,6N,7N,16N,17N,19N,23N,24Y,18N	1N,2N,3N,43N,5N,6N,42N,7N,16N,17N,19N,23N,24Y,18N	1Y,2N,3N,4N,6N,7N,15Y,16Y,17N,18N,18(J-M)N,2N,3N,4N,6N,7N,15N,19N,20Y,21N,22Y,17N,18N,18(J-M)N
	574	Terpinyl 2-methylpropionate	O=C(C(C)C)OC(C1CCC(=CC1)C)(C)C		I	I	I		I	I	I	I			1N,2N,3N,5N,6N,7N,16N,17N,19N,23N,24Y,18N	1N,2N,3N,43N,5N,6N,42N,7N,16N,17N,19N,23N,24Y,18N	1Y,2N,3N,4N,6N,7N,15Y,16Y,17N,18N,18(J-M)N,2N,3N,4N,6N,7N,15N,19N,20Y,21N,22Y,17N,18N,18(J-M)N
	575	alpha-Terpinyl formate	O=COC(C1CCC(=CC1)C)(C)C		I	I	I		I	I	I	I			1N,2N,3N,5N,6N,7N,16N,17N,19N,23N,24Y,18N	1N,2N,3N,43N,5N,6N,42N,7N,16N,17N,19N,23N,24Y,18N	1Y,2N,3N,4N,6N,7N,15Y,16Y,17N,18N,18(J-M)N,2N,3N,4N,6N,7N,15N,19N,20Y,21N,22Y,17N,18N,18(J-M)N
	576	Terpinyl propionate	CCC(=O)OC(C1CCC(=CC1)C)(C)C		I	I	I		I	I	I	I			1N,2N,3N,5N,6N,7N,16N,17N,19N,23N,24Y,18N	1N,2N,3N,43N,5N,6N,42N,7N,16N,17N,19N,23N,24Y,18N	1Y,2N,3N,4N,6N,7N,15Y,16Y,17N,18N,18(J-M)N,2N,3N,4N,6N,7N,15N,19N,20Y,21N,22Y,17N,18N,18(J-M)N
	577	Terpinyl isovalerate	CC(CC(=O)OC(C1CCC(=CC1)C)(C)C)C		I	I	I		I	I	I	I			1N,2N,3N,5N,6N,7N,16N,17N,19N,23N,24Y,18N	1N,2N,3N,43N,5N,6N,42N,7N,16N,17N,19N,23N,24Y,18N	1Y,2N,3N,4N,6N,7N,15Y,16Y,17N,18N,18(J-M)N,2N,3N,4N,6N,7N,15N,19N,20Y,21N,22Y,17N,18N,18(J-M)N
	578	3,7-Dimethyloctan-3-ol	CCC(CCCC(C)C)(O)C		I	I	I		III	III	I	I			1N,2N,3N,5N,6N,7N,16N,17N,19Y,20N,22N,33N	1N,2N,3N,43N,5N,6N,42N,7N,16N,17N,19Y,20N,22N,33N	1N,2N,3N,4N,6N,7N,15Y,16Y,17N,18N,18(J-M)N
	579	Sabinene hydrate	CC(C12CCC(C2C1)(C)O)C		I	I	I		III	III	I	I			1N,2N,3N,5N,6N,7N,16N,17N,19N,23N,24N,25N,26N,22N,33N	1N,2N,3N,43N,5N,6N,42N,7N,16N,17N,19N,23N,24N,25N,26N,22N,33N	1N,2N,3N,4N,6N,7N,15N,19N,20Y,21N,22Y,17N,18N,18(J-M)N
	580	1-Terpinenol	CC(C1=CCC(CC1)(C)O)C		I	I	I		III	III	I	I			1N,2N,3N,5N,6N,7N,16N,17N,19N,23N,24N,25N,26N,22N,33N	1N,2N,3N,43N,5N,6N,42N,7N,16N,17N,19N,23N,24N,25N,26N,22N,33N	1N,2N,3N,4N,6N,7N,15N,19N,20Y,21N,22Y,17N,18N,18(J-M)N
	581	beta-Terpineol	CC(=C)C1CCC(CC1)(C)O		I	I	I		III	III	I	I			1N,2N,3N,5N,6N,7N,16N,17N,19N,23N,24N,25N,26N,22N,33N	1N,2N,3N,43N,5N,6N,42N,7N,16N,17N,19N,23N,24N,25N,26N,22N,33N	1N,2N,3N,4N,6N,7N,15N,19N,20Y,21N,22Y,17N,18N,18(J-M)N
	582	(l)-alpha-Bisabolol	CC(=CCC[C@@]([C@H]1CCC(=CC1)C)(O)C)C		I	III	I		III	III	III	I			1N,2N,3N,5N,6N,7N,16N,17N,19N,23N,24N,25N,26N,22N,33N	1N,2N,3N,43N,5N,6N,42N,7N,16N,17N,19N,23N,24N,25N,26N,22N,33N	1N,2N,3N,4N,6N,7N,15N,19N,20N,29N
	583	Cubebol	CC([C@@H]1CC[C@H]([C@]23[C@H]1[C@H]2[C@@](C)(O)CC3)C)C		I	I	I		III	III	I	I			1N,2N,3N,5N,6N,7N,16N,17N,19N,23N,24N,25N,26N,22N,33N	1N,2N,3N,43N,5N,6N,42N,7N,16N,17N,19N,23N,24N,25N,26N,22N,33N	1N,2N,3N,4N,6N,7N,15N,19N,20Y,21N,22Y,17N,18N,18(J-M)N
	584	(-)-Sclareol	C=C[C@@](CC[C@H]1[C@](C)(O)CC[C@@H]2[C@]1(C)CCCC2(C)C)(O)C		I	I	I		III	III	I	I			1N,2N,3N,5N,6N,7N,16N,17N,19N,23N,24N,25N,26N,22N,33N	1N,2N,3N,43N,5N,6N,42N,7N,16N,17N,19N,23N,24N,25N,26N,22N,33N	1N,2N,3N,4N,6N,7N,15N,19N,20Y,21N,22Y,17N,18N,18(J-M)N
	585	Dimethyl benzyl carbinyl crotonate	C/C=C/C(=O)OC(Cc1ccccc1)(C)C		I	I	I		I	I	I	II			1N,2N,3N,5N,6N,7N,16N,17N,19N,23Y,27Y,28N,30N,18N	1N,2N,3N,43N,5N,6N,42N,7N,16N,17N,19N,23Y,27Y,28N,30N,18N	1Y,2N,3N,4N,6N,7N,15Y,16Y,17N,18N,18(J-M)N,2N,3N,4N,6N,7N,15N,19Y,23Y,24N,25N,26N,18N,18(J-M)N
	586	beta-Caryophyllene alcohol	C[C@]12CCC[C@](C2)(O)[C@@H]2[C@@H](CC1)C(C2)(C)C		I	I	I		III	III	I	I			1N,2N,3N,5N,6N,7N,16N,17N,19N,23N,24N,25N,26N,22N,33N	1N,2N,3N,43N,5N,6N,42N,7N,16N,17N,19N,23N,24N,25N,26N,22N,33N	1N,2N,3N,4N,6N,7N,15N,19N,20Y,21N,22Y,17N,18N,18(J-M)N
	587	Nerolidol	C=CC(CCC=C(CCC=C(C)C)C)(O)C		I	I	I		III	III	I	I			1N,2N,3N,5N,6N,7N,16N,17N,19Y,20N,22N,33N	1N,2N,3N,43N,5N,6N,42N,7N,16N,17N,19Y,20N,22N,33N	1N,2N,3N,4N,6N,7N,15Y,16Y,17N,18N,18(J-M)N
	588	6-Acetoxydihydrotheaspirane	C[C@@H]1CC[C@]2(O1)C(C)(C)CCC[C@]2(C)OC(=O)C		I	II	I		III	III	II	III			1N,2N,3N,5N,6N,7Y,8N,10N,11N,12N,22N,33N	1N,2N,3N,43N,5N,6N,42N,7Y,8N,10N,11N,12N,22N,33N	1Y,2N,3N,4N,6N,7Y,8N,9AN,10N,11N,12N,2N,3N,4N,6N,7N,15Y,16Y,17N,18N,18(J-M)N
	589	3-Methyl-1-phenylpentan-3-ol	CCC(CCc1ccccc1)(O)C		I	I	I		I	I	I	II			1N,2N,3N,5N,6N,7N,16N,17N,19N,23Y,27Y,28N,30N,18N	1N,2N,3N,43N,5N,6N,42N,7N,16N,17N,19N,23Y,27Y,28N,30N,18N	1N,2N,3N,4N,6N,7N,15N,19Y,23Y,24N,25N,26N,18N,18(J-M)N
	590	2-(4-Methylphenyl)propan-2-ol	Cc1ccc(cc1)C(O)(C)C		I	I	I		I	I	I	I			1N,2N,3N,5N,6N,7N,16N,17N,19N,23Y,27Y,28N,30N,18N	1N,2N,3N,43N,5N,6N,42N,7N,16N,17N,19N,23Y,27Y,28N,30N,18N	1N,2N,3N,4N,6N,7N,15N,19Y,23Y,24N,25N,26N,18N,18(J-M)N
	591	(+/-)-Ethyl 2-hydroxy-2-methylbutyrate	CCOC(=O)C(CC)(O)C		I	I	I		III	III	I	I			1N,2N,3N,5N,6N,7N,16N,17N,19Y,20N,22N,33N	1N,2N,3N,43N,5N,6N,42N,7N,16N,17N,19Y,20N,22N,33N	1Y,2N,3N,4N,6N,7N,15Y,16Y,17N,18N,18(J-M)N,2N,3N,4N,6N,7N,15Y,16Y,17N,18N,18(J-M)N
	592	(+/-)-Ethyl 2-hydroxy-3-methylvalerate	CCOC(=O)C(C(CC)C)O		I	I	I		II	II	I	I			1N,2N,3N,5N,6N,7N,16N,17N,19Y,20Y,21N,18Y	1N,2N,3N,43N,5N,6N,42N,7N,16N,17N,19Y,20Y,21N,44N,18Y	1Y,2N,3N,4N,6N,7N,15Y,16Y,17N,18N,18(J-M)N,2N,3N,4N,6N,7N,15Y,16Y,17N,18N,18(J-M)N
	593	2-Methyl-1-phenylpropan-2-ol	CC(Cc1ccccc1)(O)C		I	I	I		I	I	I	I			1N,2N,3N,5N,6N,7N,16N,17N,19N,23Y,27Y,28N,30N,18N	1N,2N,3N,43N,5N,6N,42N,7N,16N,17N,19N,23Y,27Y,28N,30N,18N	1N,2N,3N,4N,6N,7N,15N,19Y,23Y,24N,25N,26N,18N,18(J-M)N
	594	2,6,6-Trimethyl-1-cyclohexen-1-carboxaldehyde	O=CC1=C(C)CCCC1(C)C		I	I	I		I	I	II	I			1N,2N,3N,5N,6N,7N,16Y	1N,2N,3N,43N,5N,6N,42N,7N,16Y	1N,2N,3N,4N,6N,7N,15N,19N,20Y,21N,22Y,17N,18N,18(J-M)Y
	595	(1R,2R,5S) 5-Isopropenyl-2-methylcyclopentanecarboxaldehyde	O=C[C@@H]1[C@H](C)CC[C@@H]1C(=C)C		I	I	I		I	I	I	I			1N,2N,3N,5N,6N,7N,16Y	1N,2N,3N,43N,5N,6N,42N,7N,16Y	1N,2N,3N,4N,6N,7N,15N,19N,20Y,21N,22Y,17N,18N,18(J-M)N
	596	alpha-Campholene acetate	CC(=O)OCC[C@@H]1CC=C(C1(C)C)C		I	I	I		I	I	I	I			1N,2N,3N,5N,6N,7N,16N,17Y(19Y,20Y,21N,18N)(18N)	1N,2N,3N,43N,5N,6N,42N,7N,16N,17Y(19Y,20Y,21N,44N,18N)(18N)	1Y,2N,3N,4N,6N,7N,15Y,16Y,17N,18N,18(J-M)N,2N,3N,4N,6N,7N,15N,19N,20Y,21N,22Y,17N,18N,18(J-M)N
	597	1,2,5,6-Tetrahydrocuminic acid	OC(=O)C1CCC(=CC1)C(C)C		I	I	I		I	I	I	I			1N,2N,3N,5N,6N,7N,16Y	1N,2N,3N,43N,5N,6N,42N,7N,16Y	1N,2N,3N,4N,6N,7N,15N,19N,20Y,21N,22Y,17N,18N,18(J-M)N
	598	2-(2,2,3-Trimethylcyclopent-3-enyl)ethan-1-ol	OCCC1CC=C(C1(C)C)C		I	I	I		I	I	I	I			1N,2N,3N,5N,6N,7N,16Y	1N,2N,3N,43N,5N,6N,42N,7N,16Y	1N,2N,3N,4N,6N,7N,15N,19N,20Y,21N,22Y,17N,18N,18(J-M)N
	599	Myrtenyl acetate	CC(=O)OCC1=CC[C@@H]2C[C@H]1C2(C)C		I	I	I		I	I	I	I			1N,2N,3N,5N,6N,7N,16N,17Y(19Y,20Y,21N,18N)(18N)	1N,2N,3N,43N,5N,6N,42N,7N,16N,17Y(19Y,20Y,21N,44N,18N)(18N)	1Y,2N,3N,4N,6N,7N,15Y,16Y,17N,18N,18(J-M)N,2N,3N,4N,6N,7N,15N,19N,20Y,21N,22Y,17N,18N,18(J-M)N
	600	2-(6,6-Dimethylbicyclo[3.1.1]hept-2-en-2-yl)ethan-1-ol	OCCC1=CCC2CC1C2(C)C		I	I	I		III	III	I	I			1N,2N,3N,5N,6N,7N,16N,17N,19N,23N,24N,25N,26N,22N,33N	1N,2N,3N,43N,5N,6N,42N,7N,16N,17N,19N,23N,24N,25N,26N,22N,33N	1N,2N,3N,4N,6N,7N,15N,19N,20Y,21N,22Y,17N,18N,18(J-M)N
	601	d-Limonen-10-ol	OCC(=C)[C@@H]1CCC(=CC1)C		I	I	I		I	I	I	I			1N,2N,3N,5N,6N,7N,16Y	1N,2N,3N,43N,5N,6N,42N,7N,16Y	1N,2N,3N,4N,6N,7N,15N,19N,20Y,21N,22Y,17N,18N,18(J-M)N
	602	1,3-p-Menthadien-7-al	O=CC1=CC=C(CC1)C(C)C		I	I	I		I	I	II	I			1N,2N,3N,5N,6N,7N,16N,17N,19N,23N,24Y,18N	1N,2N,3N,43N,5N,6N,42N,7N,16N,17N,19N,23N,24Y,18N	1N,2N,3N,4N,6N,7N,15N,19N,20Y,21N,22Y,17N,18N,18(J-M)Y
	603	p-Menthan-7-ol	OCC1CCC(CC1)C(C)C		I	I	I		I	I	I	I			1N,2N,3N,5N,6N,7N,16Y	1N,2N,3N,43N,5N,6N,42N,7N,16Y	1N,2N,3N,4N,6N,7N,15N,19N,20Y,21N,22Y,17N,18N,18(J-M)N
	604	p-Menth-1-en-9-ol	OCC(C1CCC(=CC1)C)C		I	I	I		I	I	I	I			1N,2N,3N,5N,6N,7N,16Y	1N,2N,3N,43N,5N,6N,42N,7N,16Y	1N,2N,3N,4N,6N,7N,15N,19N,20Y,21N,22Y,17N,18N,18(J-M)N
	605	4-(2,2,3-trimethylcyclopentyl)butanoic acid	CC1CCC(C1(C)C)CCCC(=O)O		I	I	I		I	I	I	I			1N,2N,3N,5N,6N,7N,16N,17N,19N,23N,24Y,18N	1N,2N,3N,43N,5N,6N,42N,7N,16N,17N,19N,23N,24Y,18N	1N,2N,3N,4N,6N,7N,15N,19N,20Y,21N,22Y,17N,18N,18(J-M)N
	606	1,1-Dimethoxyheptane	CCCCCCC(OC)OC		I	I	I		I	I	I	I			1N,2N,3N,5N,6N,7N,16N,17N,19Y,20Y,21N,18N	1N,2N,3N,43N,5N,6N,42N,7N,16N,17N,19Y,20Y,21N,44N,18N	1Y,2N,3N,4N,6N,7N,15Y,16Y,17N,18N,18(J-M)N,2N,3N,4N,6N,7N,15Y,16Y,17N,18N,18(J-M)N,2N,3N,4N,6N,7N,15Y,16Y,17N,18N,18(J-M)N
	607	Cyclohexylacetic acid	OC(=O)CC1CCCCC1		I	I	I		I	I	I	Processing error			1N,2N,3N,5N,6N,7N,16N,17N,19N,23N,24Y,18N	1N,2N,3N,43N,5N,6N,42N,7N,16N,17N,19N,23N,24Y,18N	1N,2N,3N,4N,6N,7N,15N,19N,20Y,21N,22Y,17N,18N,18(J-M)N
	608	2-Cyclohexylethyl acetate	CC(=O)OCCC1CCCCC1		I	I	I		I	I	I	I			1N,2N,3N,5N,6N,7N,16N,17N,19N,23N,24Y,18N	1N,2N,3N,43N,5N,6N,42N,7N,16N,17N,19N,23N,24Y,18N	1Y,2N,3N,4N,6N,7N,15Y,16Y,17N,18N,18(J-M)N,2N,3N,4N,6N,7N,15N,19N,20Y,21N,22Y,17N,18N,18(J-M)N
	609	Ethyl cyclohexanepropionate	CCOC(=O)CCC1CCCCC1		I	I	I		I	I	I	I			1N,2N,3N,5N,6N,7N,16N,17N,19N,23N,24Y,18N	1N,2N,3N,43N,5N,6N,42N,7N,16N,17N,19N,23N,24Y,18N	1Y,2N,3N,4N,6N,7N,15Y,16Y,17N,18N,18(J-M)N,2N,3N,4N,6N,7N,15N,19N,20Y,21N,22Y,17N,18N,18(J-M)N
	610	p-Mentha-1,8-dien-7-ol	OCC1=CCC(CC1)C(=C)C		I	I	I		I	I	I	I			1N,2N,3N,5N,6N,7N,16Y	1N,2N,3N,43N,5N,6N,42N,7N,16Y	1N,2N,3N,4N,6N,7N,15N,19N,20Y,21N,22Y,17N,18N,18(J-M)N
	611	p-Menth-1-en-9-al	O=CC(C1CCC(=CC1)C)C		I	I	I		I	I	I	I			1N,2N,3N,5N,6N,7N,16Y	1N,2N,3N,43N,5N,6N,42N,7N,16Y	1N,2N,3N,4N,6N,7N,15N,19N,20Y,21N,22Y,17N,18N,18(J-M)N
	612	2,6,6-Trimethylcyclohexa-1,3-diene-1-carbaldehyde	O=CC1=C(C)C=CCC1(C)C		I	I	I		I	I	II	I			1N,2N,3N,5N,6N,7N,16N,17N,19N,23N,24Y,18N	1N,2N,3N,43N,5N,6N,42N,7N,16N,17N,19N,23N,24Y,18N	1N,2N,3N,4N,6N,7N,15N,19N,20Y,21N,22Y,17N,18N,18(J-M)Y
	613	Myrtenal	O=CC1CCC2CC1C2(C)C		I	I	I		I	I	I	I			1N,2N,3N,5N,6N,7N,16Y	1N,2N,3N,43N,5N,6N,42N,7N,16Y	1N,2N,3N,4N,6N,7N,15N,19N,20Y,21N,22Y,17N,18N,18(J-M)N
	614	Myrtenyl formate	O=COCC1=CCC2CC1C2(C)C		I	I	I		III	III	I	I			1N,2N,3N,5N,6N,7N,16N,17N,19N,23N,24N,25N,26N,22N,33N	1N,2N,3N,43N,5N,6N,42N,7N,16N,17N,19N,23N,24N,25N,26N,22N,33N	1Y,2N,3N,4N,6N,7N,15Y,16Y,17N,18N,18(J-M)N,2N,3N,4N,6N,7N,15N,19N,20Y,21N,22Y,17N,18N,18(J-M)N
	615	1,1-Diethoxyethane	CCOC(OCC)C		I	I	I		I	I	I	I			1N,2N,3N,5N,6N,7N,16N,17N,19Y,20Y,21N,18N	1N,2N,3N,43N,5N,6N,42N,7N,16N,17N,19Y,20Y,21N,44N,18N	1Y,2N,3N,4N,6N,7N,15Y,16Y,17N,18N,18(J-M)N,2N,3N,4N,6N,7N,15Y,16Y,17N,18N,18(J-M)N,2N,3N,4N,6N,7N,15Y,16Y,17N,18N,18(J-M)N
	616	Citral diethyl acetal	CCOC(C=C(CCC=C(C)C)C)OCC		I	I	I		I	I	II	I			1N,2N,3N,5N,6N,7N,16N,17N,19Y,20Y,21N,18N	1N,2N,3N,43N,5N,6N,42N,7N,16N,17N,19Y,20Y,21N,44N,18N	1Y,2N,3N,4N,6N,7N,15Y,16Y,17N,18N,18(J-M)N,2N,3N,4N,6N,7N,15Y,16Y,17N,18N,18(J-M)Y,2N,3N,4N,6N,7N,15Y,16Y,17N,18N,18(J-M)N
	617	Citral dimethyl acetal	COC(C=C(CCC=C(C)C)C)OC		I	I	I		I	I	II	I			1N,2N,3N,5N,6N,7N,16N,17N,19Y,20Y,21N,18N	1N,2N,3N,43N,5N,6N,42N,7N,16N,17N,19Y,20Y,21N,44N,18N	1Y,2N,3N,4N,6N,7N,15Y,16Y,17N,18N,18(J-M)N,2N,3N,4N,6N,7N,15Y,16Y,17N,18N,18(J-M)Y,2N,3N,4N,6N,7N,15Y,16Y,17N,18N,18(J-M)N
	618	Myrtenol	OCC1=CCC2CC1C2(C)C		I	I	I		I	I	I	I			1N,2N,3N,5N,6N,7N,16Y	1N,2N,3N,43N,5N,6N,42N,7N,16Y	1N,2N,3N,4N,6N,7N,15N,19N,20Y,21N,22Y,17N,18N,18(J-M)N
	619	2,6,6-Trimethylcyclohex-1-en-1-acetaldehyde	O=CCC1=C(C)CCCC1(C)C		I	I	I		I	I	I	I			1N,2N,3N,5N,6N,7N,16N,17N,19N,23N,24Y,18N	1N,2N,3N,43N,5N,6N,42N,7N,16N,17N,19N,23N,24Y,18N	1N,2N,3N,4N,6N,7N,15N,19N,20Y,21N,22Y,17N,18N,18(J-M)N
	620	Cyclohexanecarboxylic acid	OC(=O)C1CCCCC1		I	I	I		I	I	I	Processing error			1N,2N,3N,5N,6N,7N,16N,17N,19N,23N,24Y,18N	1N,2N,3N,43N,5N,6N,42N,7N,16N,17N,19N,23N,24Y,18N	1N,2N,3N,4N,6N,7N,15N,19N,20Y,21N,22Y,17N,18N,18(J-M)N
	621	Ethyl cyclohexanecarboxylate	CCOC(=O)C1CCCCC1		I	I	I		I	I	I	I			1N,2N,3N,5N,6N,7N,16N,17N,19N,23N,24Y,18N	1N,2N,3N,43N,5N,6N,42N,7N,16N,17N,19N,23N,24Y,18N	1Y,2N,3N,4N,6N,7N,15Y,16Y,17N,18N,18(J-M)N,2N,3N,4N,6N,7N,15N,19N,20Y,21N,22Y,17N,18N,18(J-M)N
	622	p-Mentha-1,8-dien-7-al	O=CC1=CCC(CC1)C(=C)C		I	I	I		I	I	II	I			1N,2N,3N,5N,6N,7N,16N,17N,19N,23N,24Y,18N	1N,2N,3N,43N,5N,6N,42N,7N,16N,17N,19N,23N,24Y,18N	1N,2N,3N,4N,6N,7N,15N,19N,20Y,21N,22Y,17N,18N,18(J-M)Y
	623	p-Mentha-1,8-dien-7-yl acetate	CC(=O)OCC1=CCC(CC1)C(=C)C		I	I	I		I	I	I	I			1N,2N,3N,5N,6N,7N,16N,17Y(19Y,20Y,21N,18N)(18N)	1N,2N,3N,43N,5N,6N,42N,7N,16N,17Y(19Y,20Y,21N,44N,18N)(18N)	1Y,2N,3N,4N,6N,7N,15Y,16Y,17N,18N,18(J-M)N,2N,3N,4N,6N,7N,15N,19N,20Y,21N,22Y,17N,18N,18(J-M)N
	624	Methyl cyclohexanecarboxylate	COC(=O)C1CCCCC1		I	I	I		I	I	I	I			1N,2N,3N,5N,6N,7N,16N,17N,19N,23N,24Y,18N	1N,2N,3N,43N,5N,6N,42N,7N,16N,17N,19N,23N,24Y,18N	1Y,2N,3N,4N,6N,7N,15Y,16Y,17N,18N,18(J-M)N,2N,3N,4N,6N,7N,15N,19N,20Y,21N,22Y,17N,18N,18(J-M)N
	625	(1R) 2,2,3-Trimethylcyclopent-3-en-1-yl acetaldehyde	O=CC[C@H]1CC=C(C1(C)C)C		I	I	I		I	I	I	I			1N,2N,3N,5N,6N,7N,16Y	1N,2N,3N,43N,5N,6N,42N,7N,16Y	1N,2N,3N,4N,6N,7N,15N,19N,20Y,21N,22Y,17N,18N,18(J-M)N
	626	DL-Bornyl formate	O=CO[C@@H]1C[C@H]2C([C@]1(C)CC2)(C)C		I	I	I		III	III	I	I			1N,2N,3N,5N,6N,7N,16N,17N,19N,23N,24N,25N,26N,22N,33N	1N,2N,3N,43N,5N,6N,42N,7N,16N,17N,19N,23N,24N,25N,26N,22N,33N	1Y,2N,3N,4N,6N,7N,15Y,16Y,17N,18N,18(J-M)N,2N,3N,4N,6N,7N,15N,19N,20Y,21N,22Y,17N,18N,18(J-M)N
	627	DL-Isobornyl formate	O=CO[C@H]1C[C@H]2C([C@]1(C)CC2)(C)C		I	I	I		III	III	I	I			1N,2N,3N,5N,6N,7N,16N,17N,19N,23N,24N,25N,26N,22N,33N	1N,2N,3N,43N,5N,6N,42N,7N,16N,17N,19N,23N,24N,25N,26N,22N,33N	1Y,2N,3N,4N,6N,7N,15Y,16Y,17N,18N,18(J-M)N,2N,3N,4N,6N,7N,15N,19N,20Y,21N,22Y,17N,18N,18(J-M)N
	628	DL-Isobornyl propionate	CCC(=O)O[C@H]1C[C@H]2C([C@]1(C)CC2)(C)C		I	I	I		I	I	I	I			1N,2N,3N,5N,6N,7N,16N,17Y(19Y,20Y,21N,18N)(18N)	1N,2N,3N,43N,5N,6N,42N,7N,16N,17Y(19Y,20Y,21N,44N,18N)(18N)	1Y,2N,3N,4N,6N,7N,15Y,16Y,17N,18N,18(J-M)N,2N,3N,4N,6N,7N,15N,19N,20Y,21N,22Y,17N,18N,18(J-M)N
	629	DL-Bornyl isovalerate	CC(CC(=O)O[C@@H]1C[C@H]2C([C@]1(C)CC2)(C)C)C		I	I	I		I	I	I	I			1N,2N,3N,5N,6N,7N,16N,17Y(19Y,20Y,21N,18N)(18N)	1N,2N,3N,43N,5N,6N,42N,7N,16N,17Y(19Y,20Y,21N,44N,18N)(18N)	1Y,2N,3N,4N,6N,7N,15Y,16Y,17N,18N,18(J-M)N,2N,3N,4N,6N,7N,15N,19N,20Y,21N,22Y,17N,18N,18(J-M)N
	630	DL-Isobornyl isovalerate	CC(CC(=O)O[C@H]1C[C@H]2C([C@]1(C)CC2)(C)C)C		I	I	I		I	I	I	I			1N,2N,3N,5N,6N,7N,16N,17Y(19Y,20Y,21N,18N)(18N)	1N,2N,3N,43N,5N,6N,42N,7N,16N,17Y(19Y,20Y,21N,44N,18N)(18N)	1Y,2N,3N,4N,6N,7N,15Y,16Y,17N,18N,18(J-M)N,2N,3N,4N,6N,7N,15N,19N,20Y,21N,22Y,17N,18N,18(J-M)N
	631	Fenchyl acetate	CC(=O)OC1C2(C)CCC(C1(C)C)C2		I	I	I		I	I	I	I			1N,2N,3N,5N,6N,7N,16N,17Y(19Y,20Y,21N,18N)(18N)	1N,2N,3N,43N,5N,6N,42N,7N,16N,17Y(19Y,20Y,21N,44N,18N)(18N)	1Y,2N,3N,4N,6N,7N,15Y,16Y,17N,18N,18(J-M)N,2N,3N,4N,6N,7N,15N,19N,20Y,21N,22Y,17N,18N,18(J-M)N
	632	Pinocarveol	C=C1C(O)CC2CC1C2(C)C		I	I	I		I	I	II	I			1N,2N,3N,5N,6N,7N,16Y	1N,2N,3N,43N,5N,6N,42N,7N,16Y	1N,2N,3N,4N,6N,7N,15N,19N,20Y,21N,22Y,17N,18N,18(J-M)Y
	633	Pin-2-en-4-ol	CC1=CC(O)C2CC1C2(C)C		I	I	I		I	I	I	I			1N,2N,3N,5N,6N,7N,16Y	1N,2N,3N,43N,5N,6N,42N,7N,16Y	1N,2N,3N,4N,6N,7N,15N,19N,20Y,21N,22Y,17N,18N,18(J-M)N
	634	beta-Ionyl acetate	CC(=O)OC(C=CC1=C(C)CCCC1(C)C)C		I	I	I		I	I	I	II			1N,2N,3N,5N,6N,7N,16N,17N,19N,23N,24Y,18N	1N,2N,3N,43N,5N,6N,42N,7N,16N,17N,19N,23N,24Y,18N	1Y,2N,3N,4N,6N,7N,15Y,16Y,17N,18N,18(J-M)N,2N,3N,4N,6N,7N,15N,19N,20Y,21N,22Y,17N,18N,18(J-M)N
	635	a-Isomethylionyl acetate	CC(=O)OC(C(=CC1C(=CCCC1(C)C)C)C)C		I	I	I		I	I	I	I			1N,2N,3N,5N,6N,7N,16N,17N,19N,23N,24Y,18N	1N,2N,3N,43N,5N,6N,42N,7N,16N,17N,19N,23N,24Y,18N	1Y,2N,3N,4N,6N,7N,15Y,16Y,17N,18N,18(J-M)N,2N,3N,4N,6N,7N,15N,19N,20Y,21N,22Y,17N,18N,18(J-M)N
	636	(1R, 2S, 5S)-3-Menthoxy-2-methylpropane-1,2-diol	OCC(CO[C@@H]1C[C@H](C)CC[C@H]1C(C)C)(O)C		I	I	I		III	III	III	I			1N,2N,3N,5N,6N,7N,16N,17N,19N,23N,24N,25N,26N,22N,33N	1N,2N,3N,43N,5N,6N,42N,7N,16N,17N,19N,23N,24N,25N,26N,22N,33N	1N,2N,3N,4N,6N,7N,15N,19N,20N,29N
	637	DL-Bornyl butyrate	CCCC(=O)O[C@H]1C[C@@H]2C([C@@]1(C)CC2)(C)C		I	I	I		I	I	I	I			1N,2N,3N,5N,6N,7N,16N,17Y(19Y,20Y,21N,18N)(18N)	1N,2N,3N,43N,5N,6N,42N,7N,16N,17Y(19Y,20Y,21N,44N,18N)(18N)	1Y,2N,3N,4N,6N,7N,15Y,16Y,17N,18N,18(J-M)N,2N,3N,4N,6N,7N,15N,19N,20Y,21N,22Y,17N,18N,18(J-M)N
	638	2-Cyclopentylcyclopentanone	O=C1CCCC1C1CCCC1		I	I	I		II	II	I	I			1N,2N,3N,5N,6N,7N,16N,17N,19N,23N,24N,25N,26Y	1N,2N,3N,43N,5N,6N,42N,7N,16N,17N,19N,23N,24N,25N,26Y	1N,2N,3N,4N,6N,7N,15N,19N,20Y,21N,22Y,17N,18N,18(J-M)N
	639	Cyclohexanone diethyl ketal	CCOC1(OCC)CCCCC1		I	I	I		I	I	I	III			1N,2N,3N,5N,6N,7N,16N,17N,19N,23N,24Y,18N	1N,2N,3N,43N,5N,6N,42N,7N,16N,17N,19N,23N,24Y,18N	1Y,2N,3N,4N,6N,7N,15Y,16Y,17N,18N,18(J-M)N,2N,3N,4N,6N,7N,15N,19N,20Y,21N,22Y,17N,18N,18(J-M)N,2N,3N,4N,6N,7N,15Y,16Y,17N,18N,18(J-M)N
	640	2-Cyclohexenone	O=C1CCCC=C1		I	I	I		II	II	II	II			1N,2N,3N,5N,6N,7N,16N,17N,19N,23N,24N,25N,26Y	1N,2N,3N,43N,5N,6N,42N,7N,16N,17N,19N,23N,24N,25N,26Y	1N,2N,3N,4N,6N,7N,15N,19N,20Y,21N,22Y,17N,18N,18(J-M)Y
	641	2,2,6,7-Tetramethylbicyclo[4.3.0]nona-4,9(1)-dien-8-ol	OC1C=C2C(C1C)(C)C=CCC2(C)C		I	I	I		III	III	I	I			1N,2N,3N,5N,6N,7N,16N,17N,19N,23N,24N,25N,26N,22N,33N	1N,2N,3N,43N,5N,6N,42N,7N,16N,17N,19N,23N,24N,25N,26N,22N,33N	1N,2N,3N,4N,6N,7N,15N,19N,20Y,21N,22Y,17N,18N,18(J-M)N
	642	2-(trans-2-Pentenyl)cyclopentanone	CC/C=C/CC1CCCC1=O		I	I	I		II	II	I	II			1N,2N,3N,5N,6N,7N,16N,17N,19N,23N,24N,25N,26Y	1N,2N,3N,43N,5N,6N,42N,7N,16N,17N,19N,23N,24N,25N,26Y	1N,2N,3N,4N,6N,7N,15N,19N,20Y,21N,22Y,17N,18N,18(J-M)N
	643	delta-Damascone	CC=CC(=O)C1C(C)C=CCC1(C)C		I	I	I		I	I	II	I			1N,2N,3N,5N,6N,7N,16N,17N,19N,23N,24Y,18N	1N,2N,3N,43N,5N,6N,42N,7N,16N,17N,19N,23N,24Y,18N	1N,2N,3N,4N,6N,7N,15N,19N,20Y,21N,22Y,17N,18N,18(J-M)Y
	644	4-(2,6,6-Trimethyl-2-cyclohexenyl)but-3-en-2-ol	CC(/C=C/C1C(=CCCC1(C)C)C)O		I	I	I		I	I	I	I			1N,2N,3N,5N,6N,7N,16N,17N,19N,23N,24Y,18N	1N,2N,3N,43N,5N,6N,42N,7N,16N,17N,19N,23N,24Y,18N	1N,2N,3N,4N,6N,7N,15N,19N,20Y,21N,22Y,17N,18N,18(J-M)N
	645	l-Menthol ethylene glycol carbonate		YES	I	I	I
	646	mono-Menth-3-yl succinate	C[C@@H]1CC[C@H]([C@@H](C1)OC(=O)CCC(=O)O)C(C)C		I	I	I		II	II	I	I			1N,2N,3N,5N,6N,7N,16N,17Y(18Y)(19Y,20Y,21N,18N)	1N,2N,3N,43N,5N,6N,42N,7N,16N,17Y(18Y)(19Y,20Y,21N,44N,18N)	1Y,2N,3N,4N,6N,7N,15N,19N,20Y,21N,22Y,17N,18N,18(J-M)N,2N,3N,4N,6N,7N,15Y,16Y,17N,18N,18(J-M)N
	647	8-p-Menthene-1,2-diol	CC(=C)C1CCC(C(C1)O)(C)O		I	I	I		III	III	I	I			1N,2N,3N,5N,6N,7N,16N,17N,19N,23N,24N,25N,26N,22N,33N	1N,2N,3N,43N,5N,6N,42N,7N,16N,17N,19N,23N,24N,25N,26N,22N,33N	1N,2N,3N,4N,6N,7N,15N,19N,20Y,21N,22Y,17N,18N,18(J-M)N
	648	3,3,5-Trimethylcyclohexan-1-ol	CC1CC(O)CC(C1)(C)C		I	I	I		I	I	I	I			1N,2N,3N,5N,6N,7N,16N,17N,19N,23N,24Y,18N	1N,2N,3N,43N,5N,6N,42N,7N,16N,17N,19N,23N,24Y,18N	1N,2N,3N,4N,6N,7N,15N,19N,20Y,21N,22Y,17N,18N,18(J-M)N
	649	4-(2,2,6-Trimethyl-1-cyclohexenyl)but-3-en-2-ol	CC(C=CC1=C(C)CCCC1(C)C)O		I	I	I		I	I	I	I			1N,2N,3N,5N,6N,7N,16N,17N,19N,23N,24Y,18N	1N,2N,3N,43N,5N,6N,42N,7N,16N,17N,19N,23N,24Y,18N	1N,2N,3N,4N,6N,7N,15N,19N,20Y,21N,22Y,17N,18N,18(J-M)N
	650	Dihydro-beta-ionone	CC(=O)CCC1=C(C)CCCC1(C)C		I	I	I		I	I	I	I			1N,2N,3N,5N,6N,7N,16N,17N,19N,23N,24Y,18N	1N,2N,3N,43N,5N,6N,42N,7N,16N,17N,19N,23N,24Y,18N	1N,2N,3N,4N,6N,7N,15N,19N,20Y,21N,22Y,17N,18N,18(J-M)N
	651	Dihydro-beta-ionol	CC(CCC1=C(C)CCCC1(C)C)O		I	I	I		II	II	I	I			1N,2N,3N,5N,6N,7N,16N,17N,19N,23N,24Y,18Y	1N,2N,3N,43N,5N,6N,42N,7N,16N,17N,19N,23N,24Y,18Y	1N,2N,3N,4N,6N,7N,15N,19N,20Y,21N,22Y,17N,18N,18(J-M)N
	652	Dihydro-alpha-ionone	CC(=O)CCC1C(=CCCC1(C)C)C		I	I	I		I	I	I	I			1N,2N,3N,5N,6N,7N,16N,17N,19N,23N,24Y,18N	1N,2N,3N,43N,5N,6N,42N,7N,16N,17N,19N,23N,24Y,18N	1N,2N,3N,4N,6N,7N,15N,19N,20Y,21N,22Y,17N,18N,18(J-M)N
	653	alpha-Damascone	CC=CC(=O)C1C(=CCCC1(C)C)C		I	I	I		I	I	II	I			1N,2N,3N,5N,6N,7N,16N,17N,19N,23N,24Y,18N	1N,2N,3N,43N,5N,6N,42N,7N,16N,17N,19N,23N,24Y,18N	1N,2N,3N,4N,6N,7N,15N,19N,20Y,21N,22Y,17N,18N,18(J-M)Y
	654	Dihydrocarveol	CC(=C)C1CCC(C(C1)O)C		I	I	I		I	I	I	I			1N,2N,3N,5N,6N,7N,16Y	1N,2N,3N,43N,5N,6N,42N,7N,16Y	1N,2N,3N,4N,6N,7N,15N,19N,20Y,21N,22Y,17N,18N,18(J-M)N
	655	Dihydrocarvyl acetate	CC(=O)O[C@@H]1C[C@@H](CC[C@H]1C)C(=C)C		I	I	I		II	II	I	I			1N,2N,3N,5N,6N,7N,16N,17Y(19Y,20Y,21N,18N)(18Y)	1N,2N,3N,43N,5N,6N,42N,7N,16N,17Y(19Y,20Y,21N,44N,18N)(18Y)	1Y,2N,3N,4N,6N,7N,15Y,16Y,17N,18N,18(J-M)N,2N,3N,4N,6N,7N,15N,19N,20Y,21N,22Y,17N,18N,18(J-M)N
	656	p-Menthan-2-ol	CC([C@@H]1CC[C@H]([C@@H](C1)O)C)C		I	I	I		I	I	I	I			1N,2N,3N,5N,6N,7N,16Y	1N,2N,3N,43N,5N,6N,42N,7N,16Y	1N,2N,3N,4N,6N,7N,15N,19N,20Y,21N,22Y,17N,18N,18(J-M)N
	657	Allyl alpha-ionone	C=CCCC(=O)C=CC1C(=CCCC1(C)C)C		I	I	I		I	I	III	I			1N,2N,3N,5N,6N,7N,16N,17N,19N,23N,24Y,18N	1N,2N,3N,43N,5N,6N,42N,7N,16N,17N,19N,23N,24Y,18N	1N,2N,3N,4N,6N,7N,15N,19N,20N,29N
	658	Menthyl formate	O=COC1CC(C)CCC1C(C)C		I	I			I	I	I	I			1N,2N,3N,5N,6N,7N,16N,17N,19N,23N,24Y,18N	1N,2N,3N,43N,5N,6N,42N,7N,16N,17N,19N,23N,24Y,18N	1Y,2N,3N,4N,6N,7N,15Y,16Y,17N,18N,18(J-M)N,2N,3N,4N,6N,7N,15N,19N,20Y,21N,22Y,17N,18N,18(J-M)N
	659	3,3,5-Trimethylcyclohexyl acetate	CC1CC(OC(=O)C)CC(C1)(C)C		I	I	I		I	I	I	I			1N,2N,3N,5N,6N,7N,16N,17N,19N,23N,24Y,18N	1N,2N,3N,43N,5N,6N,42N,7N,16N,17N,19N,23N,24Y,18N	1Y,2N,3N,4N,6N,7N,15N,19N,20Y,21N,22Y,17N,18N,18(J-M)N,2N,3N,4N,6N,7N,15Y,16Y,17N,18N,18(J-M)N
	660	2,6,6-Trimethyl-2-hydroxycyclohexanone	O=C1C(C)(C)CCCC1(C)O		I	I	I		III	III	I	III			1N,2N,3N,5N,6N,7N,16N,17N,19N,23N,24N,25N,26N,22N,33N	1N,2N,3N,43N,5N,6N,42N,7N,16N,17N,19N,23N,24N,25N,26N,22N,33N	1N,2N,3N,4N,6N,7N,15N,19N,20Y,21N,22Y,17N,18N,18(J-M)N
	661	Methyl-beta-ionone	CCC(=O)C=CC1=C(C)CCCC1(C)C		I	I	I		I	I	II	I			1N,2N,3N,5N,6N,7N,16N,17N,19N,23N,24Y,18N	1N,2N,3N,43N,5N,6N,42N,7N,16N,17N,19N,23N,24Y,18N	1N,2N,3N,4N,6N,7N,15N,19N,20Y,21N,22Y,17N,18N,18(J-M)Y
	662	alpha-Isomethyl ionone	CC1=CCCC(C1C=C(C(=O)C)C)(C)C		I	I	I		I	I	II	I			1N,2N,3N,5N,6N,7N,16N,17N,19N,23N,24Y,18N	1N,2N,3N,43N,5N,6N,42N,7N,16N,17N,19N,23N,24Y,18N	1N,2N,3N,4N,6N,7N,15N,19N,20Y,21N,22Y,17N,18N,18(J-M)Y
	663	gamma-Ionone	CC(=O)C=CC1C(=C)CCCC1(C)C		I	I	I		I	I	II	I			1N,2N,3N,5N,6N,7N,16N,17N,19N,23N,24Y,18N	1N,2N,3N,43N,5N,6N,42N,7N,16N,17N,19N,23N,24Y,18N	1N,2N,3N,4N,6N,7N,15N,19N,20Y,21N,22Y,17N,18N,18(J-M)Y
	664	beta-Damascenone	CC=CC(=O)C1=C(C)C=CCC1(C)C		I	I	I		I	I	II	I			1N,2N,3N,5N,6N,7N,16N,17N,19N,23N,24Y,18N	1N,2N,3N,43N,5N,6N,42N,7N,16N,17N,19N,23N,24Y,18N	1N,2N,3N,4N,6N,7N,15N,19N,20Y,21N,22Y,17N,18N,18(J-M)Y
	665	3,4-Dehydrodihydro-beta-ionone	CC(=O)CCC1=C(C)C=CCC1(C)C		I	I	I		I	I	I	I			1N,2N,3N,5N,6N,7N,16N,17N,19N,23N,24Y,18N	1N,2N,3N,43N,5N,6N,42N,7N,16N,17N,19N,23N,24Y,18N	1N,2N,3N,4N,6N,7N,15N,19N,20Y,21N,22Y,17N,18N,18(J-M)N
	666	1-(1,4-Dimethylcyclohex-3-en-1-yl)ethan-1-one	CC1=CCC(CC1)(C)C(=O)C		I	I	I		I	I	I	I			1N,2N,3N,5N,6N,7N,16N,17N,19N,23N,24Y,18N	1N,2N,3N,43N,5N,6N,42N,7N,16N,17N,19N,23N,24Y,18N	1N,2N,3N,4N,6N,7N,15N,19N,20Y,21N,22Y,17N,18N,18(J-M)N
	667	4-(2,5,6,6-Tetramethyl-2-cyclohexenyl)-3-buten-2-one	CC(=O)C=CC1C(=CCC(C1(C)C)C)C		I	I	I		I	I	II	I			1N,2N,3N,5N,6N,7N,16N,17N,19N,23N,24Y,18N	1N,2N,3N,43N,5N,6N,42N,7N,16N,17N,19N,23N,24Y,18N	1N,2N,3N,4N,6N,7N,15N,19N,20Y,21N,22Y,17N,18N,18(J-M)Y
	668	p-Menth-1-en-3-ol	CC1=CC(C(CC1)C(C)C)O		I	I	I		I	I	I	I			1N,2N,3N,5N,6N,7N,16Y	1N,2N,3N,43N,5N,6N,42N,7N,16Y	1N,2N,3N,4N,6N,7N,15N,19N,20Y,21N,22Y,17N,18N,18(J-M)N
	669	1R,2S,5R-isopulegol	C[C@@H]1CC[C@H]([C@@H](C1)O)C(=C)C		I	I	I		I	I	I	I			1N,2N,3N,5N,6N,7N,16Y	1N,2N,3N,43N,5N,6N,42N,7N,16Y	1N,2N,3N,4N,6N,7N,15N,19N,20Y,21N,22Y,17N,18N,18(J-M)N
	670	Cyclohexyl propionate	CCC(=O)OC1CCCCC1		I	I	I		I	I	I	I			1N,2N,3N,5N,6N,7N,16N,17N,19N,23N,24Y,18N	1N,2N,3N,43N,5N,6N,42N,7N,16N,17N,19N,23N,24Y,18N	1Y,2N,3N,4N,6N,7N,15Y,16Y,17N,18N,18(J-M)N,2N,3N,4N,6N,7N,15N,19N,20Y,21N,22Y,17N,18N,18(J-M)N
	671	Cyclohexyl isovalerate	CC(CC(=O)OC1CCCCC1)C		I	I	I		I	I	I	I			1N,2N,3N,5N,6N,7N,16N,17N,19N,23N,24Y,18N	1N,2N,3N,43N,5N,6N,42N,7N,16N,17N,19N,23N,24Y,18N	1Y,2N,3N,4N,6N,7N,15Y,16Y,17N,18N,18(J-M)N,2N,3N,4N,6N,7N,15N,19N,20Y,21N,22Y,17N,18N,18(J-M)N
	672	DL-Borneol	O[C@H]1C[C@@H]2C([C@@]1(C)CC2)(C)C		I	I	I		I	I	I	I			1N,2N,3N,5N,6N,7N,16Y	1N,2N,3N,43N,5N,6N,42N,7N,16Y	1N,2N,3N,4N,6N,7N,15N,19N,20Y,21N,22Y,17N,18N,18(J-M)N
	673	DL-Isoborneol	O[C@@H]1C[C@@H]2C([C@@]1(C)CC2)(C)C		I	I	I		I	I	I	I			1N,2N,3N,5N,6N,7N,16Y	1N,2N,3N,43N,5N,6N,42N,7N,16Y	1N,2N,3N,4N,6N,7N,15N,19N,20Y,21N,22Y,17N,18N,18(J-M)N
	674	DL-Bornyl acetate	CC(=O)O[C@@H]1C[C@H]2C([C@]1(C)CC2)(C)C		I	I	I		I	I	I	I			1N,2N,3N,5N,6N,7N,16N,17Y(19Y,20Y,21N,18N)(18N)	1N,2N,3N,43N,5N,6N,42N,7N,16N,17Y(19Y,20Y,21N,44N,18N)(18N)	1Y,2N,3N,4N,6N,7N,15Y,16Y,17N,18N,18(J-M)N,2N,3N,4N,6N,7N,15N,19N,20Y,21N,22Y,17N,18N,18(J-M)N
	675	Cyclohexyl acetate	CC(=O)OC1CCCCC1		I	I	I		I	I	I	I			1N,2N,3N,5N,6N,7N,16N,17N,19N,23N,24Y,18N	1N,2N,3N,43N,5N,6N,42N,7N,16N,17N,19N,23N,24Y,18N	1Y,2N,3N,4N,6N,7N,15Y,16Y,17N,18N,18(J-M)N,2N,3N,4N,6N,7N,15N,19N,20Y,21N,22Y,17N,18N,18(J-M)N
	676	Cyclohexyl butyrate	CCCC(=O)OC1CCCCC1		I	I	I		I	I	I	I			1N,2N,3N,5N,6N,7N,16N,17N,19N,23N,24Y,18N	1N,2N,3N,43N,5N,6N,42N,7N,16N,17N,19N,23N,24Y,18N	1Y,2N,3N,4N,6N,7N,15Y,16Y,17N,18N,18(J-M)N,2N,3N,4N,6N,7N,15N,19N,20Y,21N,22Y,17N,18N,18(J-M)N
	677	Cyclohexyl formate	O=COC1CCCCC1		I	I	I		I	I	I	II			1N,2N,3N,5N,6N,7N,16N,17N,19N,23N,24Y,18N	1N,2N,3N,43N,5N,6N,42N,7N,16N,17N,19N,23N,24Y,18N	1Y,2N,3N,4N,6N,7N,15Y,16Y,17N,18N,18(J-M)N,2N,3N,4N,6N,7N,15N,19N,20Y,21N,22Y,17N,18N,18(J-M)N
	678	Carveol	CC(=C)C1CC=C(C(C1)O)C		I	I	I		I	I	I	I			1N,2N,3N,5N,6N,7N,16Y	1N,2N,3N,43N,5N,6N,42N,7N,16Y	1N,2N,3N,4N,6N,7N,15N,19N,20Y,21N,22Y,17N,18N,18(J-M)N
	679	Carvyl acetate	CC(=O)OC1CC(CC=C1C)C(=C)C		I	I	I		I	I	I	I			1N,2N,3N,5N,6N,7N,16N,17Y(19Y,20Y,21N,18N)(18N)	1N,2N,3N,43N,5N,6N,42N,7N,16N,17Y(19Y,20Y,21N,44N,18N)(18N)	1Y,2N,3N,4N,6N,7N,15Y,16Y,17N,18N,18(J-M)N,2N,3N,4N,6N,7N,15N,19N,20Y,21N,22Y,17N,18N,18(J-M)N
	680	Carvyl propionate	CCC(=O)OC1CC(CC=C1C)C(=C)C		I	I	I		I	I	I	I			1N,2N,3N,5N,6N,7N,16N,17Y(19Y,20Y,21N,18N)(18N)	1N,2N,3N,43N,5N,6N,42N,7N,16N,17Y(19Y,20Y,21N,44N,18N)(18N)	1Y,2N,3N,4N,6N,7N,15Y,16Y,17N,18N,18(J-M)N,2N,3N,4N,6N,7N,15N,19N,20Y,21N,22Y,17N,18N,18(J-M)N
	681	Menthyl isovalerate		YES	I	I	I
	682	beta-Isomethyl ionone	CC(=O)C(=CC1=C(C)CCCC1(C)C)C		I	I	I		I	I	II	I			1N,2N,3N,5N,6N,7N,16N,17N,19N,23N,24Y,18N	1N,2N,3N,43N,5N,6N,42N,7N,16N,17N,19N,23N,24Y,18N	1N,2N,3N,4N,6N,7N,15N,19N,20Y,21N,22Y,17N,18N,18(J-M)Y
	683	Pseudo-ionone	CC(=CC=CC(=O)C)CCC=C(C)C		I	II	I		I	I	II	I			1N,2N,3N,5N,6N,7N,16N,17N,19Y,20Y,21N,18N	1N,2N,3N,43N,5N,6N,42N,7N,16N,17N,19Y,20Y,21N,44N,18N	1N,2N,3N,4N,6N,7N,15Y,16Y,17N,18N,18(J-M)Y
	684	Dehydronootkatone	C[C@]12C[C@@H](C=CC2=CC(=O)C[C@H]1C)C(=C)C		I	I	I		III	III	II	II			1N,2N,3N,5N,6N,7N,16N,17N,19N,23N,24N,25N,26N,22N,33N	1N,2N,3N,43N,5N,6N,42N,7N,16N,17N,19N,23N,24N,25N,26N,22N,33N	1N,2N,3N,4N,6N,7N,15N,19N,20Y,21N,22Y,17N,18N,18(J-M)Y
	685	Isobornyl isobutyrate	O=C(C(C)C)O[C@@H]1C[C@@H]2C([C@@]1(C)CC2)(C)C		I	I	I		I	I	I	I			1N,2N,3N,5N,6N,7N,16N,17Y(19Y,20Y,21N,18N)(18N)	1N,2N,3N,43N,5N,6N,42N,7N,16N,17Y(19Y,20Y,21N,44N,18N)(18N)	1Y,2N,3N,4N,6N,7N,15Y,16Y,17N,18N,18(J-M)N,2N,3N,4N,6N,7N,15N,19N,20Y,21N,22Y,17N,18N,18(J-M)N
	686	(-)-bornyl acetate	CC(=O)O[C@@H]1C[C@H]2C([C@]1(C)CC2)(C)C		I	I	I		I	I	I	Processing error			1N,2N,3N,5N,6N,7N,16N,17Y(19Y,20Y,21N,18N)(18N)	1N,2N,3N,43N,5N,6N,42N,7N,16N,17Y(19Y,20Y,21N,44N,18N)(18N)	1Y,2N,3N,4N,6N,7N,15Y,16Y,17N,18N,18(J-M)N,2N,3N,4N,6N,7N,15N,19N,20Y,21N,22Y,17N,18N,18(J-M)N
	687	Thujyl alcohol	O[C@H]1C[C@]2([C@@H]([C@H]1C)C2)C(C)C		I	I	I		I	I	I	I			1N,2N,3N,5N,6N,7N,16Y	1N,2N,3N,43N,5N,6N,42N,7N,16Y	1N,2N,3N,4N,6N,7N,15N,19N,20Y,21N,22Y,17N,18N,18(J-M)N
	688	Menthyl valerate	C[C@@H]1CC[C@H]([C@@H](C1)OC(=O)CC(C)C)C(C)C		I	I	I		II	II	I	I			1N,2N,3N,5N,6N,7N,16N,17Y(18Y)(19Y,20Y,21N,18N)	1N,2N,3N,43N,5N,6N,42N,7N,16N,17Y(18Y)(19Y,20Y,21N,44N,18N)	1Y,2N,3N,4N,6N,7N,15N,19N,20Y,21N,22Y,17N,18N,18(J-M)N,2N,3N,4N,6N,7N,15Y,16Y,17N,18N,18(J-M)N
	689	l-Menthoxyethanol	OCCOC1CC(C)CCC1C(C)C		I	III	I		III	III	III	I			1N,2N,3N,5N,6N,7N,16N,17N,19N,23N,24N,25N,26N,22N,33N	1N,2N,3N,43N,5N,6N,42N,7N,16N,17N,19N,23N,24N,25N,26N,22N,33N	1N,2N,3N,4N,6N,7N,15N,19N,20N,29N
	690	2-Isopropyl-5-methylcyclohexyl oxycarbonyloxy-2-hydroxypropane	CC(COC(=O)OC1CC(C)CCC1C(C)C)O		I	I	I		III	III	I	I			1N,2N,3N,5N,6N,7N,16N,17N,19N,23N,24N,25N,26N,22N,33N	1N,2N,3N,43N,5N,6N,42N,7N,16N,17N,19N,23N,24N,25N,26N,22N,33N	1Y,2N,3N,4N,6N,7N,15Y,16Y,17N,18N,18(J-M)N,2N,3N,4N,6N,7N,15N,19N,20Y,21N,22Y,17N,18N,18(J-M)N
	691	L-Monomenthyl glutarate	C[C@@H]1CC[C@H]([C@@H](C1)OC(=O)CCCC(=O)O)C(C)C		I	I	I		II	II	I	I			1N,2N,3N,5N,6N,7N,16N,17Y(18Y)(19Y,20Y,21N,18N)	1N,2N,3N,43N,5N,6N,42N,7N,16N,17Y(18Y)(19Y,20Y,21N,44N,18N)	1Y,2N,3N,4N,6N,7N,15N,19N,20Y,21N,22Y,17N,18N,18(J-M)N,2N,3N,4N,6N,7N,15Y,16Y,17N,18N,18(J-M)N
	692	p-Menthane-3,8-diol	CC1CCC(C(C1)O)C(O)(C)C		I	I	I		III	III	I	I			1N,2N,3N,5N,6N,7N,16N,17N,19N,23N,24N,25N,26N,22N,33N	1N,2N,3N,43N,5N,6N,42N,7N,16N,17N,19N,23N,24N,25N,26N,22N,33N	1N,2N,3N,4N,6N,7N,15N,19N,20Y,21N,22Y,17N,18N,18(J-M)N
	693	4,8-Dimethyl-3,7-nonadien-2-ol	CC(=CCCC(=CC(O)C)C)C		I	I	I		I	I	I	I			1N,2N,3N,5N,6N,7N,16N,17N,19Y,20Y,21N,18N	1N,2N,3N,43N,5N,6N,42N,7N,16N,17N,19Y,20Y,21N,44N,18N	1N,2N,3N,4N,6N,7N,15Y,16Y,17N,18N,18(J-M)N
	694	2-Oxoglutaric acid	OC(=O)CCC(=O)C(=O)O		I	I	I		I	I	III	I	YES		1Y	1Y	1N,2N,3N,4N,6N,7N,15Y,16N,29N
	695	Butyl acetoacetate	CCCCOC(=O)CC(=O)C		I	I	I		I	I	I	I			1N,2N,3N,5N,6N,7N,16N,17N,19Y,20Y,21N,18N	1N,2N,3N,43N,5N,6N,42N,7N,16N,17N,19Y,20Y,21N,44N,18N	1Y,2N,3N,4N,6N,7N,15Y,16Y,17N,18N,18(J-M)N,2N,3N,4N,6N,7N,15Y,16Y,17N,18N,18(J-M)N
	696	Isobutyl acetoacetate	CC(COC(=O)CC(=O)C)C		I	I	I		I	I	I	I			1N,2N,3N,5N,6N,7N,16N,17N,19Y,20Y,21N,18N	1N,2N,3N,43N,5N,6N,42N,7N,16N,17N,19Y,20Y,21N,44N,18N	1Y,2N,3N,4N,6N,7N,15Y,16Y,17N,18N,18(J-M)N,2N,3N,4N,6N,7N,15Y,16Y,17N,18N,18(J-M)N
	697	Butyl ethyl malonate	CCCCOC(=O)CC(=O)OCC		I	I	I		I	I	I	I			1N,2N,3N,5N,6N,7N,16N,17N,19Y,20Y,21N,18N	1N,2N,3N,43N,5N,6N,42N,7N,16N,17N,19Y,20Y,21N,44N,18N	1Y,2N,3N,4N,6N,7N,15Y,16Y,17N,18N,18(J-M)N,2N,3N,4N,6N,7N,15Y,16Y,17N,18N,18(J-M)N,2N,3N,4N,6N,7N,15Y,16Y,17N,18N,18(J-M)N
	698	Butyl 4-oxovalerate	CCCCOC(=O)CCC(=O)C		I	I	I		I	I	III	I			1N,2N,3N,5N,6N,7N,16N,17N,19Y,20Y,21N,18N	1N,2N,3N,43N,5N,6N,42N,7N,16N,17N,19Y,20Y,21N,44N,18N	1Y,2N,3N,4N,6N,7N,15Y,16Y,17N,18N,18(J-M)N,2N,3N,4N,6N,7N,15Y,16N,29N
	699	Citronellyl oxyacetaldehyde	O=CCOCCC(CCC=C(C)C)C		I	I	I		I	I	III	I			1N,2N,3N,5N,6N,7N,16N,17N,19Y,20Y,21N,18N	1N,2N,3N,43N,5N,6N,42N,7N,16N,17N,19Y,20Y,21N,44N,18N	1N,2N,3N,4N,6N,7N,15Y,16N,29N
	700	Ethyl 2,4-dioxohexanoate	CCOC(=O)C(=O)CC(=O)CC		I	I	I		III	III	III	III			1N,2N,3N,5N,6N,7N,16N,17N,19Y,20N,22N,33N	1N,2N,3N,43N,5N,6N,42N,7N,16N,17N,19Y,20N,22N,33N	1Y,2N,3N,4N,6N,7N,15Y,16Y,17N,18N,18(J-M)N,2N,3N,4N,6N,7N,15Y,16N,29N
	701	4,4-Dimethoxybutan-2-one	COC(CC(=O)C)OC		I	I	I		I	I	I	III			1N,2N,3N,5N,6N,7N,16N,17N,19Y,20Y,21N,18N	1N,2N,3N,43N,5N,6N,42N,7N,16N,17N,19Y,20Y,21N,44N,18N	1Y,2N,3N,4N,6N,7N,15Y,16Y,17N,18N,18(J-M)N,2N,3N,4N,6N,7N,15Y,16Y,17N,18N,18(J-M)N,2N,3N,4N,6N,7N,15Y,16Y,17N,18N,18(J-M)N
	702	Ethyl 3-hydroxybutyrate	CCOC(=O)CC(O)C		I	I	I		I	I	I	I			1N,2N,3N,5N,6N,7N,16N,17N,19Y,20Y,21N,18N	1N,2N,3N,43N,5N,6N,42N,7N,16N,17N,19Y,20Y,21N,44N,18N	1Y,2N,3N,4N,6N,7N,15Y,16Y,17N,18N,18(J-M)N,2N,3N,4N,6N,7N,15Y,16Y,17N,18N,18(J-M)N
	703	Methyl 3-hydroxyhexanoate	CCCC(CC(=O)OC)O		I	I	I		II	II	I	I			1N,2N,3N,5N,6N,7N,16N,17N,19Y,20Y,21N,18Y	1N,2N,3N,43N,5N,6N,42N,7N,16N,17N,19Y,20Y,21N,44N,18Y	1Y,2N,3N,4N,6N,7N,15Y,16Y,17N,18N,18(J-M)N,2N,3N,4N,6N,7N,15Y,16Y,17N,18N,18(J-M)N
	704	Ethyl brassylate	O=C1CCCCCCCCCCCC(=O)OCCO1		I	I	I		I	I	I	I			1N,2N,3N,5N,6N,7Y,8Y,9N,20Y,21N,18N,20Y,21N,18N	1N,2N,3N,43N,5N,6N,42N,7Y,8Y,9N,20Y,21N,44N,18N,20Y,21N,44N,18N	1N,2N,3N,4N,6N,7Y,8N,9AY,9BN,9CY,15Y,16Y,17N,18N,18(J-M)N,15Y,16Y,17N,18N,18(J-M)N
	705	(+-) Ethyl 3-hydroxy-2-methylbutyrate	CCOC(=O)C(C(O)C)C		I	I	I		II	II	I	I			1N,2N,3N,5N,6N,7N,16N,17N,19Y,20Y,21N,18Y	1N,2N,3N,43N,5N,6N,42N,7N,16N,17N,19Y,20Y,21N,44N,18Y	1Y,2N,3N,4N,6N,7N,15Y,16Y,17N,18N,18(J-M)N,2N,3N,4N,6N,7N,15Y,16Y,17N,18N,18(J-M)N
	706	Propyleneglycol dioctanoate	CCCCCCCC(=O)OCC(OC(=O)CCCCCCC)C		I	I	I		I	I	I	I			1N,2N,3N,5N,6N,7N,16N,17N,19Y,20Y,21N,18N	1N,2N,3N,43N,5N,6N,42N,7N,16N,17N,19Y,20Y,21N,44N,18N	1Y,2N,3N,4N,6N,7N,15Y,16Y,17N,18N,18(J-M)N,2N,3N,4N,6N,7N,15Y,16Y,17N,18N,18(J-M)N,2N,3N,4N,6N,7N,15Y,16Y,17N,18N,18(J-M)N
	707	Dimethyl adipate	COC(=O)CCCCC(=O)OC		I	I	I		I	I	I	I			1N,2N,3N,5N,6N,7N,16N,17N,19Y,20Y,21N,18N	1N,2N,3N,43N,5N,6N,42N,7N,16N,17N,19Y,20Y,21N,44N,18N	1Y,2N,3N,4N,6N,7N,15Y,16Y,17N,18N,18(J-M)N,2N,3N,4N,6N,7N,15Y,16Y,17N,18N,18(J-M)N,2N,3N,4N,6N,7N,15Y,16Y,17N,18N,18(J-M)N
	708	Dipropyl adipate	CCCOC(=O)CCCCC(=O)OCCC		I	I	I		I	I	I	I			1N,2N,3N,5N,6N,7N,16N,17N,19Y,20Y,21N,18N	1N,2N,3N,43N,5N,6N,42N,7N,16N,17N,19Y,20Y,21N,44N,18N	1Y,2N,3N,4N,6N,7N,15Y,16Y,17N,18N,18(J-M)N,2N,3N,4N,6N,7N,15Y,16Y,17N,18N,18(J-M)N,2N,3N,4N,6N,7N,15Y,16Y,17N,18N,18(J-M)N
	709	Diisopropyl adipate	CC(OC(=O)CCCCC(=O)OC(C)C)C		I	I	I		I	I	I	I			1N,2N,3N,5N,6N,7N,16N,17N,19Y,20Y,21N,18N	1N,2N,3N,43N,5N,6N,42N,7N,16N,17N,19Y,20Y,21N,44N,18N	1Y,2N,3N,4N,6N,7N,15Y,16Y,17N,18N,18(J-M)N,2N,3N,4N,6N,7N,15Y,16Y,17N,18N,18(J-M)N,2N,3N,4N,6N,7N,15Y,16Y,17N,18N,18(J-M)N
	710	Hexadecyl lactate	CCCCCCCCCCCCCCCCOC(=O)C(O)C		I	I	I		I	I	I	Processing error			1N,2N,3N,5N,6N,7N,16N,17N,19Y,20Y,21N,18N	1N,2N,3N,43N,5N,6N,42N,7N,16N,17N,19Y,20Y,21N,44N,18N	1Y,2N,3N,4N,6N,7N,15Y,16Y,17N,18N,18(J-M)N,2N,3N,4N,6N,7N,15Y,16Y,17N,18N,18(J-M)N
	711	Propyl pyruvate	CCCOC(=O)C(=O)C		I	I	I		I	I	I	I			1N,2N,3N,5N,6N,7N,16N,17N,19Y,20Y,21N,18N	1N,2N,3N,43N,5N,6N,42N,7N,16N,17N,19Y,20Y,21N,44N,18N	1Y,2N,3N,4N,6N,7N,15Y,16Y,17N,18N,18(J-M)N,2N,3N,4N,6N,7N,15Y,16Y,17N,18N,18(J-M)N
	712	Prop-1-ene-1,2,3-tricarboxylic acid	OC(=O)CC(=CC(=O)O)C(=O)O		I	I	I		I	I	III	I			1N,2N,3N,5N,6N,7N,16N,17N,19Y,20Y,21N,18N	1N,2N,3N,43N,5N,6N,42N,7N,16N,17N,19Y,20Y,21N,44N,18N	1N,2N,3N,4N,6N,7N,15Y,16N,29N
	713	1,1-Diethoxy-3,7-dimethyloctan-7-ol	CCOC(CC(CCCC(O)(C)C)C)OCC		I	I	I		III	III	I	I			1N,2N,3N,5N,6N,7N,16N,17N,19Y,20N,22N,33N	1N,2N,3N,43N,5N,6N,42N,7N,16N,17N,19Y,20N,22N,33N	1Y,2N,3N,4N,6N,7N,15Y,16Y,17N,18N,18(J-M)N,2N,3N,4N,6N,7N,15Y,16Y,17N,18N,18(J-M)N,2N,3N,4N,6N,7N,15Y,16Y,17N,18N,18(J-M)N
	714	1,1-Dimethoxy-3,7-dimethyloctan-7-ol	COC(CC(CCCC(O)(C)C)C)OC		I	I	I		III	III	I	I			1N,2N,3N,5N,6N,7N,16N,17N,19Y,20N,22N,33N	1N,2N,3N,43N,5N,6N,42N,7N,16N,17N,19Y,20N,22N,33N	1Y,2N,3N,4N,6N,7N,15Y,16Y,17N,18N,18(J-M)N,2N,3N,4N,6N,7N,15Y,16Y,17N,18N,18(J-M)N,2N,3N,4N,6N,7N,15Y,16Y,17N,18N,18(J-M)N
	715	3,7-Dimethyloctane-1,7-diol	OCCC(CCCC(O)(C)C)C		I	I	I		III	III	I	I			1N,2N,3N,5N,6N,7N,16N,17N,19Y,20N,22N,33N	1N,2N,3N,43N,5N,6N,42N,7N,16N,17N,19Y,20N,22N,33N	1N,2N,3N,4N,6N,7N,15Y,16Y,17N,18N,18(J-M)N
	716	4-Oxovaleric acid	CC(=O)CCC(=O)O		I	I	I		I	I	III	I			1N,2N,3N,5N,6N,7N,16N,17N,19Y,20Y,21N,18N	1N,2N,3N,43N,5N,6N,42N,7N,16N,17N,19Y,20Y,21N,44N,18N	1N,2N,3N,4N,6N,7N,15Y,16N,29N
	717	3-Phenylpropan-1-ol	OCCCc1ccccc1		I	I	I		I	I	I	I			1N,2N,3N,5N,6N,7N,16N,17N,19N,23Y,27Y,28N,30N,18N	1N,2N,3N,43N,5N,6N,42N,7N,16N,17N,19N,23Y,27Y,28N,30N,18N	1N,2N,3N,4N,6N,7N,15N,19Y,23Y,24N,25N,26N,18N,18(J-M)N
	718	Diisobutyl adipate	CC(COC(=O)CCCCC(=O)OCC(C)C)C		I	I	I		I	I	I	I			1N,2N,3N,5N,6N,7N,16N,17N,19Y,20Y,21N,18N	1N,2N,3N,43N,5N,6N,42N,7N,16N,17N,19Y,20Y,21N,44N,18N	1Y,2N,3N,4N,6N,7N,15Y,16Y,17N,18N,18(J-M)N,2N,3N,4N,6N,7N,15Y,16Y,17N,18N,18(J-M)N,2N,3N,4N,6N,7N,15Y,16Y,17N,18N,18(J-M)N
	719	Bis(2-ethylhexyl)adipate (dioctyl adipate)	CCCCCCCCOC(=O)CCCCC(=O)OCCCCCCCC		I	I	I		I	I	I	Processing error			1N,2N,3N,5N,6N,7N,16N,17N,19Y,20Y,21N,18N	1N,2N,3N,43N,5N,6N,42N,7N,16N,17N,19Y,20Y,21N,44N,18N	1Y,2N,3N,4N,6N,7N,15Y,16Y,17N,18N,18(J-M)N,2N,3N,4N,6N,7N,15Y,16Y,17N,18N,18(J-M)N,2N,3N,4N,6N,7N,15Y,16Y,17N,18N,18(J-M)N
	720	Methyl levulinate	COC(=O)CCC(=O)C		I	I	I		I	I	III	I			1N,2N,3N,5N,6N,7N,16N,17N,19Y,20Y,21N,18N	1N,2N,3N,43N,5N,6N,42N,7N,16N,17N,19Y,20Y,21N,44N,18N	1Y,2N,3N,4N,6N,7N,15Y,16Y,17N,18N,18(J-M)N,2N,3N,4N,6N,7N,15Y,16N,29N
	721	Propyl levulinate	CCCOC(=O)CCC(=O)C		I	I	I		I	I	III	I			1N,2N,3N,5N,6N,7N,16N,17N,19Y,20Y,21N,18N	1N,2N,3N,43N,5N,6N,42N,7N,16N,17N,19Y,20Y,21N,44N,18N	1Y,2N,3N,4N,6N,7N,15Y,16Y,17N,18N,18(J-M)N,2N,3N,4N,6N,7N,15Y,16N,29N
	722	Isoamyl levulinate	CC(CCOC(=O)CCC(=O)C)C		I	I	I		I	I	III	I			1N,2N,3N,5N,6N,7N,16N,17N,19Y,20Y,21N,18N	1N,2N,3N,43N,5N,6N,42N,7N,16N,17N,19Y,20Y,21N,44N,18N	1Y,2N,3N,4N,6N,7N,15Y,16Y,17N,18N,18(J-M)N,2N,3N,4N,6N,7N,15Y,16N,29N
	723	Dodecyl lactate	CCCCCCCCCCCCOC(=O)C(O)C		I	I	I		I	I	I	I			1N,2N,3N,5N,6N,7N,16N,17N,19Y,20Y,21N,18N	1N,2N,3N,43N,5N,6N,42N,7N,16N,17N,19Y,20Y,21N,44N,18N	1Y,2N,3N,4N,6N,7N,15Y,16Y,17N,18N,18(J-M)N,2N,3N,4N,6N,7N,15Y,16Y,17N,18N,18(J-M)N
	724	Isopentyl acetoacetate	CC(CCOC(=O)CC(=O)C)C		I	I	I		I	I	I	I			1N,2N,3N,5N,6N,7N,16N,17N,19Y,20Y,21N,18N	1N,2N,3N,43N,5N,6N,42N,7N,16N,17N,19Y,20Y,21N,44N,18N	1Y,2N,3N,4N,6N,7N,15Y,16Y,17N,18N,18(J-M)N,2N,3N,4N,6N,7N,15Y,16Y,17N,18N,18(J-M)N
	725	Nonane-1,4-diyl diacetate	CCCCCC(OC(=O)C)CCCOC(=O)C		I	I	I		I	I	III	I			1N,2N,3N,5N,6N,7N,16N,17N,19Y,20Y,21N,18N	1N,2N,3N,43N,5N,6N,42N,7N,16N,17N,19Y,20Y,21N,44N,18N	1Y,2N,3N,4N,6N,7N,15Y,16Y,17N,18Y,2N,3N,4N,6N,7N,15Y,16Y,17N,18N,18(J-M)N,2N,3N,4N,6N,7N,15Y,16Y,17N,18N,18(J-M)N
	726	Ethyl 3-oxohexanoate	CCCC(=O)CC(=O)OCC		I	I	I		I	I	I	I			1N,2N,3N,5N,6N,7N,16N,17N,19Y,20Y,21N,18N	1N,2N,3N,43N,5N,6N,42N,7N,16N,17N,19Y,20Y,21N,44N,18N	1Y,2N,3N,4N,6N,7N,15Y,16Y,17N,18N,18(J-M)N,2N,3N,4N,6N,7N,15Y,16Y,17N,18N,18(J-M)N
	727	Methyl 2-hydroxy-4-methylvalerate	COC(=O)C(CC(C)C)O		I	I	I		I	I	I	I			1N,2N,3N,5N,6N,7N,16N,17N,19Y,20Y,21N,18N	1N,2N,3N,43N,5N,6N,42N,7N,16N,17N,19Y,20Y,21N,44N,18N	1Y,2N,3N,4N,6N,7N,15Y,16Y,17N,18N,18(J-M)N,2N,3N,4N,6N,7N,15Y,16Y,17N,18N,18(J-M)N
	728	Methyl 2-oxo-3-methylvalerate	CCC(C(=O)C(=O)OC)C		I	I	I		I	I	I	I			1N,2N,3N,5N,6N,7N,16N,17N,19Y,20Y,21N,18N	1N,2N,3N,43N,5N,6N,42N,7N,16N,17N,19Y,20Y,21N,44N,18N	1Y,2N,3N,4N,6N,7N,15Y,16Y,17N,18N,18(J-M)N,2N,3N,4N,6N,7N,15Y,16Y,17N,18N,18(J-M)N
	729	2-Oxobutyric acid	CCC(=O)C(=O)O		I	I	I		I	I	I	I	YES		1Y	1Y	1N,2N,3N,4N,6N,7N,15Y,16Y,17N,18N,18(J-M)N
	730	3-Hydroxy-2-oxopropionic acid	OCC(=O)C(=O)O		I	I	I		I	I	I	I	YES		1Y	1Y	1N,2N,3N,4N,6N,7N,15Y,16Y,17N,18N,18(J-M)N
	731	Butane-2,3-dithiol	CC(C(S)C)S		I	I	I		III	III	III	III			1N,2N,3N,5N,6N,7N,16N,17N,19Y,20N,22N,33N	1N,2N,3N,43N,5N,6N,42N,7N,16N,17N,19Y,20N,22N,33N	1N,2N,3N,4N,6N,7N,15Y,16N,29N
	732	Dibutyl sebacate	CCCCOC(=O)CCCCCCCCC(=O)OCCCC		I	I	I		I	I	I	I			1N,2N,3N,5N,6N,7N,16N,17N,19Y,20Y,21N,18N	1N,2N,3N,43N,5N,6N,42N,7N,16N,17N,19Y,20Y,21N,44N,18N	1Y,2N,3N,4N,6N,7N,15Y,16Y,17N,18N,18(J-M)N,2N,3N,4N,6N,7N,15Y,16Y,17N,18N,18(J-M)N,2N,3N,4N,6N,7N,15Y,16Y,17N,18N,18(J-M)N
	733	Diethyl malate	CCOC(=O)CC(C(=O)OCC)O		I	I	I		I	I	I	I			1N,2N,3N,5N,6N,7N,16N,17N,19Y,20Y,21N,18N	1N,2N,3N,43N,5N,6N,42N,7N,16N,17N,19Y,20Y,21N,44N,18N	1Y,2N,3N,4N,6N,7N,15Y,16Y,17N,18N,18(J-M)N,2N,3N,4N,6N,7N,15Y,16Y,17N,18N,18(J-M)N,2N,3N,4N,6N,7N,15Y,16Y,17N,18N,18(J-M)N
	734	Diethyl malonate	CCOC(=O)CC(=O)OCC		I	I	I		I	I	I	I			1N,2N,3N,5N,6N,7N,16N,17N,19Y,20Y,21N,18N	1N,2N,3N,43N,5N,6N,42N,7N,16N,17N,19Y,20Y,21N,44N,18N	1Y,2N,3N,4N,6N,7N,15Y,16Y,17N,18N,18(J-M)N,2N,3N,4N,6N,7N,15Y,16Y,17N,18N,18(J-M)N,2N,3N,4N,6N,7N,15Y,16Y,17N,18N,18(J-M)N
	735	Diethyl sebacate	CCOC(=O)CCCCCCCCC(=O)OCC		I	I	I		I	I	I	I			1N,2N,3N,5N,6N,7N,16N,17N,19Y,20Y,21N,18N	1N,2N,3N,43N,5N,6N,42N,7N,16N,17N,19Y,20Y,21N,44N,18N	1Y,2N,3N,4N,6N,7N,15Y,16Y,17N,18N,18(J-M)N,2N,3N,4N,6N,7N,15Y,16Y,17N,18N,18(J-M)N,2N,3N,4N,6N,7N,15Y,16Y,17N,18N,18(J-M)N
	736	Diethyl succinate	CCOC(=O)CCC(=O)OCC		I	I	I		I	I	I	I			1N,2N,3N,5N,6N,7N,16N,17N,19Y,20Y,21N,18N	1N,2N,3N,43N,5N,6N,42N,7N,16N,17N,19Y,20Y,21N,44N,18N	1Y,2N,3N,4N,6N,7N,15Y,16Y,17N,18N,18(J-M)N,2N,3N,4N,6N,7N,15Y,16Y,17N,18N,18(J-M)N,2N,3N,4N,6N,7N,15Y,16Y,17N,18N,18(J-M)N
	737	Diethyl tartrate	CCOC(=O)[C@@H]([C@H](C(=O)OCC)O)O		I	I	I		I	I	III	I			1N,2N,3N,5N,6N,7N,16N,17N,19Y,20Y,21N,18N	1N,2N,3N,43N,5N,6N,42N,7N,16N,17N,19Y,20Y,21N,44N,18N	1Y,2N,3N,4N,6N,7N,15Y,16Y,17N,18N,18(J-M)N,2N,3N,4N,6N,7N,15Y,16Y,17N,18Y,2N,3N,4N,6N,7N,15Y,16Y,17N,18N,18(J-M)N
	738	Dimethyl succinate	COC(=O)CCC(=O)OC		I	I	I		I	I	I	I			1N,2N,3N,5N,6N,7N,16N,17N,19Y,20Y,21N,18N	1N,2N,3N,43N,5N,6N,42N,7N,16N,17N,19Y,20Y,21N,44N,18N	1Y,2N,3N,4N,6N,7N,15Y,16Y,17N,18N,18(J-M)N,2N,3N,4N,6N,7N,15Y,16Y,17N,18N,18(J-M)N,2N,3N,4N,6N,7N,15Y,16Y,17N,18N,18(J-M)N
	739	Ethyl 4-oxovalerate	CCOC(=O)CCC(=O)C		I	I	I		I	I	III	I			1N,2N,3N,5N,6N,7N,16N,17N,19Y,20Y,21N,18N	1N,2N,3N,43N,5N,6N,42N,7N,16N,17N,19Y,20Y,21N,44N,18N	1Y,2N,3N,4N,6N,7N,15Y,16Y,17N,18N,18(J-M)N,2N,3N,4N,6N,7N,15Y,16N,29N
	740	Geranyl acetoacetate	C/C(=C\COC(=O)CC(=O)C)/CCC=C(C)C		I	I	I		I	I	I	I			1N,2N,3N,5N,6N,7N,16N,17N,19Y,20Y,21N,18N	1N,2N,3N,43N,5N,6N,42N,7N,16N,17N,19Y,20Y,21N,44N,18N	1Y,2N,3N,4N,6N,7N,15Y,16Y,17N,18N,18(J-M)N,2N,3N,4N,6N,7N,15Y,16Y,17N,18N,18(J-M)N
	741	3,7-Dimethyl-7-hydroxyoctanal	O=CCC(CCCC(O)(C)C)C		I	I	I		III	III	I	I			1N,2N,3N,5N,6N,7N,16N,17N,19Y,20N,22N,33N	1N,2N,3N,43N,5N,6N,42N,7N,16N,17N,19Y,20N,22N,33N	1N,2N,3N,4N,6N,7N,15Y,16Y,17N,18N,18(J-M)N
	742	Ethyl 2-acetyloctanoate	CCCCCCC(C(=O)OCC)C(=O)C		I	I	I		I	I	I	I			1N,2N,3N,5N,6N,7N,16N,17N,19Y,20Y,21N,18N	1N,2N,3N,43N,5N,6N,42N,7N,16N,17N,19Y,20Y,21N,44N,18N	1Y,2N,3N,4N,6N,7N,15Y,16Y,17N,18N,18(J-M)N,2N,3N,4N,6N,7N,15Y,16Y,17N,18N,18(J-M)N
	743	2-Oxo-3-ethyl-4-butanolide	CCC1COC(=O)C1=O		I	I	I		III	III	I	III			1N,2N,3N,5N,6N,7Y,8Y,9N,20Y,21Y	1N,2N,3N,43N,5N,6N,42N,7Y,8Y,9N,20Y,21Y	1N,2N,3N,4N,6N,7Y,8N,9AY,9BN,9CY,15Y,16Y,17N,18N,18(J-M)N
	744	3-Isopropenyl-6-oxoheptanoic acid	CC(=O)CCC(C(=C)C)CC(=O)O		I	I	I		I	I	III	I			1N,2N,3N,5N,6N,7N,16N,17N,19Y,20Y,21N,18N	1N,2N,3N,43N,5N,6N,42N,7N,16N,17N,19Y,20Y,21N,44N,18N	1N,2N,3N,4N,6N,7N,15Y,16N,29N
	745	1-Hydroxypropan-2-one	CC(=O)CO		I	I	I		I	I	I	I	YES		1Y	1Y	1N,2N,3N,4N,6N,7N,15Y,16Y,17N,18N,18(J-M)N
	746	1-Hydroxy-4-methyl-2-pentanone	OCC(=O)CC(C)C		I	I	I		I	I	I	I			1N,2N,3N,5N,6N,7N,16N,17N,19Y,20Y,21N,18N	1N,2N,3N,43N,5N,6N,42N,7N,16N,17N,19Y,20Y,21N,44N,18N	1N,2N,3N,4N,6N,7N,15Y,16Y,17N,18N,18(J-M)N
	747	Propyleneglycol diacetate	CC(=O)OCC(OC(=O)C)C		I	I	I		I	I	I	I			1N,2N,3N,5N,6N,7N,16N,17N,19Y,20Y,21N,18N	1N,2N,3N,43N,5N,6N,42N,7N,16N,17N,19Y,20Y,21N,44N,18N	1Y,2N,3N,4N,6N,7N,15Y,16Y,17N,18N,18(J-M)N,2N,3N,4N,6N,7N,15Y,16Y,17N,18N,18(J-M)N,2N,3N,4N,6N,7N,15Y,16Y,17N,18N,18(J-M)N
	748	Propyleneglycol dibutyrate	CCCC(=O)OCC(OC(=O)CCC)C		I	I	I		I	I	I	I			1N,2N,3N,5N,6N,7N,16N,17N,19Y,20Y,21N,18N	1N,2N,3N,43N,5N,6N,42N,7N,16N,17N,19Y,20Y,21N,44N,18N	1Y,2N,3N,4N,6N,7N,15Y,16Y,17N,18N,18(J-M)N,2N,3N,4N,6N,7N,15Y,16Y,17N,18N,18(J-M)N,2N,3N,4N,6N,7N,15Y,16Y,17N,18N,18(J-M)N
	749	Propyleneglycol di-2-methylbutyrate	CCC(C(=O)OCC(OC(=O)C(CC)C)C)C		I	I	I		I	I	I	I			1N,2N,3N,5N,6N,7N,16N,17N,19Y,20Y,21N,18N	1N,2N,3N,43N,5N,6N,42N,7N,16N,17N,19Y,20Y,21N,44N,18N	1Y,2N,3N,4N,6N,7N,15Y,16Y,17N,18N,18(J-M)N,2N,3N,4N,6N,7N,15Y,16Y,17N,18N,18(J-M)N,2N,3N,4N,6N,7N,15Y,16Y,17N,18N,18(J-M)N
	750	cis-3-Hexenyl acetoacetate	CC/C=C\CCOC(=O)CC(=O)C		I	I	I		I	I	I	I			1N,2N,3N,5N,6N,7N,16N,17N,19Y,20Y,21N,18N	1N,2N,3N,43N,5N,6N,42N,7N,16N,17N,19Y,20Y,21N,44N,18N	1Y,2N,3N,4N,6N,7N,15Y,16Y,17N,18N,18(J-M)N,2N,3N,4N,6N,7N,15Y,16Y,17N,18N,18(J-M)N
	751	Ethyl 5-hydroxydecanoate	CCCCCC(CCCC(=O)OCC)O		I	I	I		II	II	I	I			1N,2N,3N,5N,6N,7N,16N,17N,19Y,20Y,21N,18Y	1N,2N,3N,43N,5N,6N,42N,7N,16N,17N,19Y,20Y,21N,44N,18Y	1Y,2N,3N,4N,6N,7N,15Y,16Y,17N,18N,18(J-M)N,2N,3N,4N,6N,7N,15Y,16Y,17N,18N,18(J-M)N
	752	Methyl 3-hydroxybutyrate	COC(=O)CC(O)C		I	I	I		I	I	I	I			1N,2N,3N,5N,6N,7N,16N,17N,19Y,20Y,21N,18N	1N,2N,3N,43N,5N,6N,42N,7N,16N,17N,19Y,20Y,21N,44N,18N	1Y,2N,3N,4N,6N,7N,15Y,16Y,17N,18N,18(J-M)N,2N,3N,4N,6N,7N,15Y,16Y,17N,18N,18(J-M)N
	753	Methyl 3-acetoxy-2-methylbutyrate	COC(=O)C(C(OC(=O)C)C)C		I	I	I		I	I	I	I			1N,2N,3N,5N,6N,7N,16N,17N,19Y,20Y,21N,18N	1N,2N,3N,43N,5N,6N,42N,7N,16N,17N,19Y,20Y,21N,44N,18N	1Y,2N,3N,4N,6N,7N,15Y,16Y,17N,18N,18(J-M)N,2N,3N,4N,6N,7N,15Y,16Y,17N,18N,18(J-M)N,2N,3N,4N,6N,7N,15Y,16Y,17N,18N,18(J-M)N
	754	Ethyl 2-acetylhexanoate	CCCCC(C(=O)OCC)C(=O)C		I	I	I		I	I	I	I			1N,2N,3N,5N,6N,7N,16N,17N,19Y,20Y,21N,18N	1N,2N,3N,43N,5N,6N,42N,7N,16N,17N,19Y,20Y,21N,44N,18N	1Y,2N,3N,4N,6N,7N,15Y,16Y,17N,18N,18(J-M)N,2N,3N,4N,6N,7N,15Y,16Y,17N,18N,18(J-M)N
	755	Ethyl 3-hydroxyoctanoate	CCCCCC(CC(=O)OCC)O		I	I	I		II	II	I	I			1N,2N,3N,5N,6N,7N,16N,17N,19Y,20Y,21N,18Y	1N,2N,3N,43N,5N,6N,42N,7N,16N,17N,19Y,20Y,21N,44N,18Y	1Y,2N,3N,4N,6N,7N,15Y,16Y,17N,18N,18(J-M)N,2N,3N,4N,6N,7N,15Y,16Y,17N,18N,18(J-M)N
	756	Methyl 3-acetoxyoctanoate	CCCCCC(OC(=O)C)CC(=O)OC		I	I	I		I	I	I	I			1N,2N,3N,5N,6N,7N,16N,17N,19Y,20Y,21N,18N	1N,2N,3N,43N,5N,6N,42N,7N,16N,17N,19Y,20Y,21N,44N,18N	1Y,2N,3N,4N,6N,7N,15Y,16Y,17N,18N,18(J-M)N,2N,3N,4N,6N,7N,15Y,16Y,17N,18N,18(J-M)N,2N,3N,4N,6N,7N,15Y,16Y,17N,18N,18(J-M)N
	757	5-Oxooctanoic acid	CCCC(=O)CCCC(=O)O		I	I	I		I	I	I	I			1N,2N,3N,5N,6N,7N,16N,17N,19Y,20Y,21N,18N	1N,2N,3N,43N,5N,6N,42N,7N,16N,17N,19Y,20Y,21N,44N,18N	1N,2N,3N,4N,6N,7N,15Y,16Y,17N,18N,18(J-M)N
	758	5-Oxodecanoic acid	CCCCCC(=O)CCCC(=O)O		I	I	I		I	I	I	I			1N,2N,3N,5N,6N,7N,16N,17N,19Y,20Y,21N,18N	1N,2N,3N,43N,5N,6N,42N,7N,16N,17N,19Y,20Y,21N,44N,18N	1N,2N,3N,4N,6N,7N,15Y,16Y,17N,18N,18(J-M)N
	759	Ethyl 5-oxodecanoate	CCCCCC(=O)CCCC(=O)OCC		I	I	I		I	I	I	I			1N,2N,3N,5N,6N,7N,16N,17N,19Y,20Y,21N,18N	1N,2N,3N,43N,5N,6N,42N,7N,16N,17N,19Y,20Y,21N,44N,18N	1Y,2N,3N,4N,6N,7N,15Y,16Y,17N,18N,18(J-M)N,2N,3N,4N,6N,7N,15Y,16Y,17N,18N,18(J-M)N
	760	5-Oxododecanoic acid	CCCCCCCC(=O)CCCC(=O)O		I	I	I		I	I	I	I			1N,2N,3N,5N,6N,7N,16N,17N,19Y,20Y,21N,18N	1N,2N,3N,43N,5N,6N,42N,7N,16N,17N,19Y,20Y,21N,44N,18N	1N,2N,3N,4N,6N,7N,15Y,16Y,17N,18N,18(J-M)N
	761	3-Methylnona-2,4-dione	CCCCCC(=O)C(C(=O)C)C		I	II	I		III	III	I	III			1N,2N,3N,5N,6N,7N,16N,17N,19Y,20N,22N,33N	1N,2N,3N,43N,5N,6N,42N,7N,16N,17N,19Y,20N,22N,33N	1N,2N,3N,4N,6N,7N,15Y,16Y,17N,18N,18(J-M)N
	762	2-Hydroxypiperitone	CC(C1CCC(=C(C1=O)O)C)C		I	III	I		III	III	II	III			1N,2N,3N,5N,6N,7N,16N,17N,19N,23N,24N,25N,26N,22N,33N	1N,2N,3N,43N,5N,6N,42N,7N,16N,17N,19N,23N,24N,25N,26N,22N,33N	1N,2N,3N,4N,6N,7N,15N,19N,20Y,21N,22Y,17N,18N,18(J-M)Y
	763	Decano-1,4-lactone	CCCCCCC1CCC(=O)O1		I	I	I		II	II	I	I			1N,2N,3N,5N,6N,7Y,8Y,9N,20Y,21N,18Y	1N,2N,3N,43N,5N,6N,42N,7Y,8Y,9N,20Y,21N,44N,18Y	1N,2N,3N,4N,6N,7Y,8N,9AY,9BN,9CY,15Y,16Y,17N,18N,18(J-M)N
	764	Decano-1,5-lactone	CCCCCC1CCCC(=O)O1		I	I	I		II	II	I	I			1N,2N,3N,5N,6N,7Y,8Y,9N,20Y,21N,18Y	1N,2N,3N,43N,5N,6N,42N,7Y,8Y,9N,20Y,21N,44N,18Y	1N,2N,3N,4N,6N,7Y,8N,9AY,9BN,9CY,15Y,16Y,17N,18N,18(J-M)N
	765	Hexa-2,4-dienyl butyrate	CCCC(=O)OCC=CC=CC		I	I	I		I	I	I	I			1N,2N,3N,5N,6N,7N,16N,17N,19Y,20Y,21N,18N	1N,2N,3N,43N,5N,6N,42N,7N,16N,17N,19Y,20Y,21N,44N,18N	1Y,2N,3N,4N,6N,7N,15Y,16Y,17N,18N,18(J-M)N,2N,3N,4N,6N,7N,15Y,16Y,17N,18N,18(J-M)N
	766	4-Butyloctano-1,4-lactone	CCCCC1(CCCC)CCC(=O)O1		I	I	I		III	III	I	I			1N,2N,3N,5N,6N,7Y,8Y,9N,20N,22N,33N	1N,2N,3N,43N,5N,6N,42N,7Y,8Y,9N,20N,22N,33N	1N,2N,3N,4N,6N,7Y,8N,9AY,9BN,9CY,15Y,16Y,17N,18N,18(J-M)N
	767	Dodecano-1,4-lactone	CCCCCCCCC1CCC(=O)O1		I	I	I		II	II	I	I			1N,2N,3N,5N,6N,7Y,8Y,9N,20Y,21N,18Y	1N,2N,3N,43N,5N,6N,42N,7Y,8Y,9N,20Y,21N,44N,18Y	1N,2N,3N,4N,6N,7Y,8N,9AY,9BN,9CY,15Y,16Y,17N,18N,18(J-M)N
	768	Dodecano-1,5-lactone	CCCCCCCC1CCCC(=O)O1		I	I	I		II	II	I	I			1N,2N,3N,5N,6N,7Y,8Y,9N,20Y,21N,18Y	1N,2N,3N,43N,5N,6N,42N,7Y,8Y,9N,20Y,21N,44N,18Y	1N,2N,3N,4N,6N,7Y,8N,9AY,9BN,9CY,15Y,16Y,17N,18N,18(J-M)N
	769	Heptano-1,4-lactone	CCCC1CCC(=O)O1		I	I	I		II	II	I	I			1N,2N,3N,5N,6N,7Y,8Y,9N,20Y,21N,18Y	1N,2N,3N,43N,5N,6N,42N,7Y,8Y,9N,20Y,21N,44N,18Y	1N,2N,3N,4N,6N,7Y,8N,9AY,9BN,9CY,15Y,16Y,17N,18N,18(J-M)N
	770	Hexano-1,4-lactone	CCC1CCC(=O)O1		I	I	I		II	II	I	I			1N,2N,3N,5N,6N,7Y,8Y,9N,20Y,21N,18Y	1N,2N,3N,43N,5N,6N,42N,7Y,8Y,9N,20Y,21N,44N,18Y	1N,2N,3N,4N,6N,7Y,8N,9AY,9BN,9CY,15Y,16Y,17N,18N,18(J-M)N
	771	Octano-1,4-lactone	CCCCC1CCC(=O)O1		I	I	I		II	II	I	I			1N,2N,3N,5N,6N,7Y,8Y,9N,20Y,21N,18Y	1N,2N,3N,43N,5N,6N,42N,7Y,8Y,9N,20Y,21N,44N,18Y	1N,2N,3N,4N,6N,7Y,8N,9AY,9BN,9CY,15Y,16Y,17N,18N,18(J-M)N
	772	Pentadecano-1,15-lactone	O=C1CCCCCCCCCCCCCCO1		I	I	I		I	I	I	I			1N,2N,3N,5N,6N,7Y,8Y,9N,20Y,21N,18N	1N,2N,3N,43N,5N,6N,42N,7Y,8Y,9N,20Y,21N,44N,18N	1N,2N,3N,4N,6N,7Y,8N,9AY,9BN,9CY,15Y,16Y,17N,18N,18(J-M)N
	773	Pentano-1,4-lactone	CC1CCC(=O)O1		I	I	I		II	II	I	I			1N,2N,3N,5N,6N,7Y,8Y,9N,20Y,21N,18Y	1N,2N,3N,43N,5N,6N,42N,7Y,8Y,9N,20Y,21N,44N,18Y	1N,2N,3N,4N,6N,7Y,8N,9AY,9BN,9CY,15Y,16Y,17N,18N,18(J-M)N
	774	Hexano-1,5-lactone	CC1CCCC(=O)O1		I	I	I		II	II	I	I			1N,2N,3N,5N,6N,7Y,8Y,9N,20Y,21N,18Y	1N,2N,3N,43N,5N,6N,42N,7Y,8Y,9N,20Y,21N,44N,18Y	1N,2N,3N,4N,6N,7Y,8N,9AY,9BN,9CY,15Y,16Y,17N,18N,18(J-M)N
	775	Octano-1,5-lactone	CCCC1CCCC(=O)O1		I	I	I		II	II	I	I			1N,2N,3N,5N,6N,7Y,8Y,9N,20Y,21N,18Y	1N,2N,3N,43N,5N,6N,42N,7Y,8Y,9N,20Y,21N,44N,18Y	1N,2N,3N,4N,6N,7Y,8N,9AY,9BN,9CY,15Y,16Y,17N,18N,18(J-M)N
	776	5-Methylfuran-2(3H)-one	O=C1CC=C(O1)C		I	I	I		III	III	I	III			1N,2N,3N,5N,6N,7Y,8Y,9N,20N,22N,33N	1N,2N,3N,43N,5N,6N,42N,7Y,8Y,9N,20N,22N,33N	1N,2N,3N,4N,6N,7Y,8N,9AY,9BN,9CY,15Y,16Y,17N,18N,18(J-M)N
	777	Undecano-1,5-lactone	CCCCCCC1CCCC(=O)O1		I	I	I		II	II	I	I			1N,2N,3N,5N,6N,7Y,8Y,9N,20Y,21N,18Y	1N,2N,3N,43N,5N,6N,42N,7Y,8Y,9N,20Y,21N,44N,18Y	1N,2N,3N,4N,6N,7Y,8N,9AY,9BN,9CY,15Y,16Y,17N,18N,18(J-M)N
	778	3-Heptyldihydro-5-methyl-2(3H)-furanone	CCCCCCCC1CC(OC1=O)C		I	I	I		I	I	I	I			1N,2N,3N,5N,6N,7Y,8Y,9N,20Y,21N,18N	1N,2N,3N,43N,5N,6N,42N,7Y,8Y,9N,20Y,21N,44N,18N	1N,2N,3N,4N,6N,7Y,8N,9AY,9BN,9CY,15Y,16Y,17N,18N,18(J-M)N
	779	3,7-Dimethyloctano-1,6-lactone	CC1CCC(OC(=O)C1)C(C)C		I	I	I		II	II	I	I			1N,2N,3N,5N,6N,7Y,8Y,9N,20Y,21N,18Y	1N,2N,3N,43N,5N,6N,42N,7Y,8Y,9N,20Y,21N,44N,18Y	1N,2N,3N,4N,6N,7Y,8N,9AY,9BN,9CY,15Y,16Y,17N,18N,18(J-M)N
	780	Nonano-1,5-lactone	CCCCC1CCCC(=O)O1		I	I	I		II	II	I	I			1N,2N,3N,5N,6N,7Y,8Y,9N,20Y,21N,18Y	1N,2N,3N,43N,5N,6N,42N,7Y,8Y,9N,20Y,21N,44N,18Y	1N,2N,3N,4N,6N,7Y,8N,9AY,9BN,9CY,15Y,16Y,17N,18N,18(J-M)N
	781	Tetradecano-1,5-lactone	CCCCCCCCCC1CCCC(=O)O1		I	I	I		II	II	I	I			1N,2N,3N,5N,6N,7Y,8Y,9N,20Y,21N,18Y	1N,2N,3N,43N,5N,6N,42N,7Y,8Y,9N,20Y,21N,44N,18Y	1N,2N,3N,4N,6N,7Y,8N,9AY,9BN,9CY,15Y,16Y,17N,18N,18(J-M)N
	782	Dodecano-1,6-lactone	CCCCCCC1CCCCC(=O)O1		I	I	I		II	II	I	I			1N,2N,3N,5N,6N,7Y,8Y,9N,20Y,21N,18Y	1N,2N,3N,43N,5N,6N,42N,7Y,8Y,9N,20Y,21N,44N,18Y	1N,2N,3N,4N,6N,7Y,8N,9AY,9BN,9CY,15Y,16Y,17N,18N,18(J-M)N
	783	Decano-1,6-lactone	CCCCC1CCCCC(=O)O1		I	I	I		II	II	I	I			1N,2N,3N,5N,6N,7Y,8Y,9N,20Y,21N,18Y	1N,2N,3N,43N,5N,6N,42N,7Y,8Y,9N,20Y,21N,44N,18Y	1N,2N,3N,4N,6N,7Y,8N,9AY,9BN,9CY,15Y,16Y,17N,18N,18(J-M)N
	784	Undec-8-eno-1,5-lactone	CC/C=C\CCC1CCCC(=O)O1		I	I	I		II	II	I	I			1N,2N,3N,5N,6N,7Y,8Y,9N,20Y,21N,18Y	1N,2N,3N,43N,5N,6N,42N,7Y,8Y,9N,20Y,21N,44N,18Y	1N,2N,3N,4N,6N,7Y,8N,9AY,9BN,9CY,15Y,16Y,17N,18N,18(J-M)N
	785	Dodec-6-eno-1,4-lactone	CCCCC/C=C\CC1CCC(=O)O1		I	I	I		II	II	I	I			1N,2N,3N,5N,6N,7Y,8Y,9N,20Y,21N,18Y	1N,2N,3N,43N,5N,6N,42N,7Y,8Y,9N,20Y,21N,44N,18Y	1N,2N,3N,4N,6N,7Y,8N,9AY,9BN,9CY,15Y,16Y,17N,18N,18(J-M)N
	786	5-Hexyl-5-methyldihydrofuran-2(3H)-one	CCCCCCC1(C)CCC(=O)O1		I	I	I		III	III	I	I			1N,2N,3N,5N,6N,7Y,8Y,9N,20N,22N,33N	1N,2N,3N,43N,5N,6N,42N,7Y,8Y,9N,20N,22N,33N	1N,2N,3N,4N,6N,7Y,8N,9AY,9BN,9CY,15Y,16Y,17N,18N,18(J-M)N
	787	3-Methyloctano-1,4-lactone	CC1CC(=O)OC1CCCC		I	I	I		II	II	I	I			1N,2N,3N,5N,6N,7Y,8Y,9N,20Y,21N,18Y	1N,2N,3N,43N,5N,6N,42N,7Y,8Y,9N,20Y,21N,44N,18Y	1N,2N,3N,4N,6N,7Y,8N,9AY,9BN,9CY,15Y,16Y,17N,18N,18(J-M)N
	788	4-Methyl-5-hexen-1,4-olide	CC1(CCC(=O)O1)C=C		I	I	I		III	III	I	I			1N,2N,3N,5N,6N,7Y,8Y,9N,20N,22N,33N	1N,2N,3N,43N,5N,6N,42N,7Y,8Y,9N,20N,22N,33N	1N,2N,3N,4N,6N,7Y,8N,9AY,9BN,9CY,15Y,16Y,17N,18N,18(J-M)N
	789	Tuberose lactone	CCC=CCC=CCC1CCC(=O)O1		I	I	I		II	II	I	I			1N,2N,3N,5N,6N,7Y,8Y,9N,20Y,21N,18Y	1N,2N,3N,43N,5N,6N,42N,7Y,8Y,9N,20Y,21N,44N,18Y	1N,2N,3N,4N,6N,7Y,8N,9AY,9BN,9CY,15Y,16Y,17N,18N,18(J-M)N
	790	cis-5-Hexenyldihydro-5-methylfuran-2(3H)-one	CC/C=C\CCC1(C)CCC(=O)O1		I	I	I		III	III	I	I			1N,2N,3N,5N,6N,7Y,8Y,9N,20N,22N,33N	1N,2N,3N,43N,5N,6N,42N,7Y,8Y,9N,20N,22N,33N	1N,2N,3N,4N,6N,7Y,8N,9AY,9BN,9CY,15Y,16Y,17N,18N,18(J-M)N
	791	3-Methyl gamma-decalactone	CCCCCCC1OC(=O)CC1C		I	I	I		II	II	I	I			1N,2N,3N,5N,6N,7Y,8Y,9N,20Y,21N,18Y	1N,2N,3N,43N,5N,6N,42N,7Y,8Y,9N,20Y,21N,44N,18Y	1N,2N,3N,4N,6N,7Y,8N,9AY,9BN,9CY,15Y,16Y,17N,18N,18(J-M)N
	792	2-(2-Hydroxyphenyl) cyclopropanecarboxylic acid delta-lactone	O=C1Oc2ccccc2[C@@H]2[C@H]1C2		I	III	III		III	III	II	III			1N,2N,3N,5N,6N,7Y,8Y,9Y	1N,2N,3N,43N,5N,6N,42N,7Y,8Y,9Y	1N,2N,3N,4N,6N,7Y,8N,9AY,9BN,9CN,9DY,19Y,23Y,24N,25Y,27Y
	793	Tridecano-1,5-lactone	CCCCCCCCC1CCCC(=O)O1		I	I			II	II	I	I			1N,2N,3N,5N,6N,7Y,8Y,9N,20Y,21N,18Y	1N,2N,3N,43N,5N,6N,42N,7Y,8Y,9N,20Y,21N,44N,18Y	1N,2N,3N,4N,6N,7Y,8N,9AY,9BN,9CY,15Y,16Y,17N,18N,18(J-M)N
	794	Hexadecano-1,5-lactone	CCCCCCCCCCCC1CCCC(=O)O1		I	I			II	II	I	I			1N,2N,3N,5N,6N,7Y,8Y,9N,20Y,21N,18Y	1N,2N,3N,43N,5N,6N,42N,7Y,8Y,9N,20Y,21N,44N,18Y	1N,2N,3N,4N,6N,7Y,8N,9AY,9BN,9CY,15Y,16Y,17N,18N,18(J-M)N
	795	2-Phenylpent-4-enal	O=CC(c1ccccc1)CC=C		I	I	I		I	I	I	I			1N,2N,3N,5N,6N,7N,16N,17N,19N,23Y,27Y,28N,30N,18N	1N,2N,3N,43N,5N,6N,42N,7N,16N,17N,19N,23Y,27Y,28N,30N,18N	1N,2N,3N,4N,6N,7N,15N,19Y,23Y,24N,25N,26N,18N,18(J-M)N
	796	1-Phenylethoxy-1-propoxy ethane	CCCOC(OCCc1ccccc1)C		I	I	I		I	I	I	Processing error			1N,2N,3N,5N,6N,7N,16N,17N,19N,23Y,27Y,28N,30N,18N	1N,2N,3N,43N,5N,6N,42N,7N,16N,17N,19N,23Y,27Y,28N,30N,18N	1Y,2N,3N,4N,6N,7N,15Y,16Y,17N,18N,18(J-M)N,2N,3N,4N,6N,7N,15Y,16Y,17N,18N,18(J-M)N,2N,3N,4N,6N,7N,15N,19Y,23Y,24N,25N,26N,18N,18(J-M)N
	797	Phenethyl benzoate	O=C(c1ccccc1)OCCc1ccccc1		I	I			I	I	I	I			1N,2N,3N,5N,6N,7N,16N,17N,19N,23Y,27Y,28Y,29Y(30N,18N)(30N,18N)	1N,2N,3N,43N,5N,6N,42N,7N,16N,17N,19N,23Y,27Y,28Y,29Y(30N,18N)(30N,18N)	1Y,2N,3N,4N,6N,7N,15N,19Y,23Y,24N,25N,26N,18N,18(J-M)N,2N,3N,4N,6N,7N,15N,19Y,23Y,24N,25N,26N,18N,18(J-M)N
	798	Phenethyl octanoate	CCCCCCCC(=O)OCCc1ccccc1		I	I	I		I	I	I	II			1N,2N,3N,5N,6N,7N,16N,17N,19N,23Y,27Y,28N,30N,18N	1N,2N,3N,43N,5N,6N,42N,7N,16N,17N,19N,23Y,27Y,28N,30N,18N	1Y,2N,3N,4N,6N,7N,15Y,16Y,17N,18N,18(J-M)N,2N,3N,4N,6N,7N,15N,19Y,23Y,24N,25N,26N,18N,18(J-M)N
	799	1,1-Di-isobutoxy-2-phenylethane	CC(COC(Cc1ccccc1)OCC(C)C)C		I	I	I		I	I	I	II			1N,2N,3N,5N,6N,7N,16N,17N,19N,23Y,27Y,28N,30N,18N	1N,2N,3N,43N,5N,6N,42N,7N,16N,17N,19N,23Y,27Y,28N,30N,18N	1Y,2N,3N,4N,6N,7N,15Y,16Y,17N,18N,18(J-M)N,2N,3N,4N,6N,7N,15N,19Y,23Y,24N,25N,26N,18N,18(J-M)N,2N,3N,4N,6N,7N,15Y,16Y,17N,18N,18(J-M)N
	800	Hexyl phenylacetate	CCCCCCOC(=O)Cc1ccccc1		I	I	I		I	I	I	II			1N,2N,3N,5N,6N,7N,16N,17N,19N,23Y,27Y,28N,30N,18N	1N,2N,3N,43N,5N,6N,42N,7N,16N,17N,19N,23Y,27Y,28N,30N,18N	1Y,2N,3N,4N,6N,7N,15Y,16Y,17N,18N,18(J-M)N,2N,3N,4N,6N,7N,15N,19Y,23Y,24N,25N,26N,18N,18(J-M)N
	801	Linalyl phenylacetate	C=CC(OC(=O)Cc1ccccc1)(CCC=C(C)C)C		I	I	I		I	I	I	I			1N,2N,3N,5N,6N,7N,16N,17N,19N,23Y,27Y,28N,30N,18N	1N,2N,3N,43N,5N,6N,42N,7N,16N,17N,19N,23Y,27Y,28N,30N,18N	1Y,2N,3N,4N,6N,7N,15Y,16Y,17N,18N,18(J-M)N,2N,3N,4N,6N,7N,15N,19Y,23Y,24N,25N,26N,18N,18(J-M)N
	802	Phenethyl 2-methylbutyrate	CCC(C(=O)OCCc1ccccc1)C		I	I	I		I	I	I	II			1N,2N,3N,5N,6N,7N,16N,17N,19N,23Y,27Y,28N,30N,18N	1N,2N,3N,43N,5N,6N,42N,7N,16N,17N,19N,23Y,27Y,28N,30N,18N	1Y,2N,3N,4N,6N,7N,15Y,16Y,17N,18N,18(J-M)N,2N,3N,4N,6N,7N,15N,19Y,23Y,24N,25N,26N,18N,18(J-M)N
	803	Hex-3-enyl phenylacetate	CC/C=C\CCOC(=O)Cc1ccccc1		I	I	I		I	I	I	II			1N,2N,3N,5N,6N,7N,16N,17N,19N,23Y,27Y,28N,30N,18N	1N,2N,3N,43N,5N,6N,42N,7N,16N,17N,19N,23Y,27Y,28N,30N,18N	1Y,2N,3N,4N,6N,7N,15Y,16Y,17N,18N,18(J-M)N,2N,3N,4N,6N,7N,15N,19Y,23Y,24N,25N,26N,18N,18(J-M)N
	804	3-Methylbutyl phenylacetate	CC(CCOC(=O)Cc1ccccc1)C		I	I	I		I	I	I	II			1N,2N,3N,5N,6N,7N,16N,17N,19N,23Y,27Y,28N,30N,18N	1N,2N,3N,43N,5N,6N,42N,7N,16N,17N,19N,23Y,27Y,28N,30N,18N	1Y,2N,3N,4N,6N,7N,15Y,16Y,17N,18N,18(J-M)N,2N,3N,4N,6N,7N,15N,19Y,23Y,24N,25N,26N,18N,18(J-M)N
	805	Butyl phenylacetate	CCCCOC(=O)Cc1ccccc1		I	I	I		I	I	I	I			1N,2N,3N,5N,6N,7N,16N,17N,19N,23Y,27Y,28N,30N,18N	1N,2N,3N,43N,5N,6N,42N,7N,16N,17N,19N,23Y,27Y,28N,30N,18N	1Y,2N,3N,4N,6N,7N,15Y,16Y,17N,18N,18(J-M)N,2N,3N,4N,6N,7N,15N,19Y,23Y,24N,25N,26N,18N,18(J-M)N
	806	Isobutyl phenylacetate	CC(COC(=O)Cc1ccccc1)C		I	I	I		I	I	I	I			1N,2N,3N,5N,6N,7N,16N,17N,19N,23Y,27Y,28N,30N,18N	1N,2N,3N,43N,5N,6N,42N,7N,16N,17N,19N,23Y,27Y,28N,30N,18N	1Y,2N,3N,4N,6N,7N,15Y,16Y,17N,18N,18(J-M)N,2N,3N,4N,6N,7N,15N,19Y,23Y,24N,25N,26N,18N,18(J-M)N
	807	Citronellyl phenylacetate	CC(CCC=C(C)C)CCOC(=O)Cc1ccccc1		I	I	I		I	I	I	I			1N,2N,3N,5N,6N,7N,16N,17Y(18N)(19N,23Y,27Y,28N,30N,18N)	1N,2N,3N,43N,5N,6N,42N,7N,16N,17Y(18N)(19N,23Y,27Y,28N,30N,18N)	1Y,2N,3N,4N,6N,7N,15Y,16Y,17N,18N,18(J-M)N,2N,3N,4N,6N,7N,15N,19Y,23Y,24N,25N,26N,18N,18(J-M)N
	808	Ethyl phenylacetate	CCOC(=O)Cc1ccccc1		I	I	I		I	I	I	I			1N,2N,3N,5N,6N,7N,16N,17N,19N,23Y,27Y,28N,30N,18N	1N,2N,3N,43N,5N,6N,42N,7N,16N,17N,19N,23Y,27Y,28N,30N,18N	1Y,2N,3N,4N,6N,7N,15Y,16Y,17N,18N,18(J-M)N,2N,3N,4N,6N,7N,15N,19Y,23Y,24N,25N,26N,18N,18(J-M)N
	809	(2E)-Geranyl phenylacetate	O=C(Cc1ccccc1)OC/C=C(/CCC=C(C)C)\C		I	I	I		I	I	I	I			1N,2N,3N,5N,6N,7N,16N,17N,19N,23Y,27Y,28N,30N,18N	1N,2N,3N,43N,5N,6N,42N,7N,16N,17N,19N,23Y,27Y,28N,30N,18N	1Y,2N,3N,4N,6N,7N,15N,19Y,23Y,24N,25N,26N,18N,18(J-M)N,2N,3N,4N,6N,7N,15Y,16Y,17N,18N,18(J-M)N
	810	Methyl p-tert-butylphenylacetate	COC(=O)Cc1ccc(cc1)C(C)(C)C		I	I	I		I	I	I	I			1N,2N,3N,5N,6N,7N,16N,17N,19N,23Y,27Y,28N,30N,18N	1N,2N,3N,43N,5N,6N,42N,7N,16N,17N,19N,23Y,27Y,28N,30N,18N	1Y,2N,3N,4N,6N,7N,15Y,16Y,17N,18N,18(J-M)N,2N,3N,4N,6N,7N,15N,19Y,23Y,24N,25N,26N,18N,18(J-M)N
	811	Methyl phenylacetate	COC(=O)Cc1ccccc1		I	I	I		I	I	I	I			1N,2N,3N,5N,6N,7N,16N,17N,19N,23Y,27Y,28N,30N,18N	1N,2N,3N,43N,5N,6N,42N,7N,16N,17N,19N,23Y,27Y,28N,30N,18N	1Y,2N,3N,4N,6N,7N,15Y,16Y,17N,18N,18(J-M)N,2N,3N,4N,6N,7N,15N,19Y,23Y,24N,25N,26N,18N,18(J-M)N
	812	Octyl phenylacetate	CCCCCCCCOC(=O)Cc1ccccc1		I	I	I		I	I	I	II			1N,2N,3N,5N,6N,7N,16N,17N,19N,23Y,27Y,28N,30N,18N	1N,2N,3N,43N,5N,6N,42N,7N,16N,17N,19N,23Y,27Y,28N,30N,18N	1Y,2N,3N,4N,6N,7N,15Y,16Y,17N,18N,18(J-M)N,2N,3N,4N,6N,7N,15N,19Y,23Y,24N,25N,26N,18N,18(J-M)N
	813	Phenethyl acetate	CC(=O)OCCc1ccccc1		I	I	I		I	I	I	Processing error			1N,2N,3N,5N,6N,7N,16N,17N,19N,23Y,27Y,28N,30N,18N	1N,2N,3N,43N,5N,6N,42N,7N,16N,17N,19N,23Y,27Y,28N,30N,18N	1Y,2N,3N,4N,6N,7N,15Y,16Y,17N,18N,18(J-M)N,2N,3N,4N,6N,7N,15N,19Y,23Y,24N,25N,26N,18N,18(J-M)N
	814	Phenethyl butyrate	CCCC(=O)OCCc1ccccc1		I	I	I		I	I	I	I			1N,2N,3N,5N,6N,7N,16N,17N,19N,23Y,27Y,28N,30N,18N	1N,2N,3N,43N,5N,6N,42N,7N,16N,17N,19N,23Y,27Y,28N,30N,18N	1Y,2N,3N,4N,6N,7N,15Y,16Y,17N,18N,18(J-M)N,2N,3N,4N,6N,7N,15N,19Y,23Y,24N,25N,26N,18N,18(J-M)N
	815	Phenethyl isobutyrate	O=C(C(C)C)OCCc1ccccc1		I	I	I		I	I	I	I			1N,2N,3N,5N,6N,7N,16N,17N,19N,23Y,27Y,28N,30N,18N	1N,2N,3N,43N,5N,6N,42N,7N,16N,17N,19N,23Y,27Y,28N,30N,18N	1Y,2N,3N,4N,6N,7N,15Y,16Y,17N,18N,18(J-M)N,2N,3N,4N,6N,7N,15N,19Y,23Y,24N,25N,26N,18N,18(J-M)N
	816	Phenethyl formate	O=COCCc1ccccc1		I	I	I		I	I	I	I			1N,2N,3N,5N,6N,7N,16N,17N,19N,23Y,27Y,28N,30N,18N	1N,2N,3N,43N,5N,6N,42N,7N,16N,17N,19N,23Y,27Y,28N,30N,18N	1Y,2N,3N,4N,6N,7N,15Y,16Y,17N,18N,18(J-M)N,2N,3N,4N,6N,7N,15N,19Y,23Y,24N,25N,26N,18N,18(J-M)N
	817	Phenethyl phenylacetate	O=C(Cc1ccccc1)OCCc1ccccc1		I	I	I		I	I	I	III			1N,2N,3N,5N,6N,7N,16N,17N,19N,23Y,27Y,28Y,29Y(30N,18N)(30N,18N)	1N,2N,3N,43N,5N,6N,42N,7N,16N,17N,19N,23Y,27Y,28Y,29Y(30N,18N)(30N,18N)	1Y,2N,3N,4N,6N,7N,15N,19Y,23Y,24N,25N,26N,18N,18(J-M)N,2N,3N,4N,6N,7N,15N,19Y,23Y,24N,25N,26N,18N,18(J-M)N
	818	Phenethyl propionate	CCC(=O)OCCc1ccccc1		I	I	I		I	I	I	I			1N,2N,3N,5N,6N,7N,16N,17N,19N,23Y,27Y,28N,30N,18N	1N,2N,3N,43N,5N,6N,42N,7N,16N,17N,19N,23Y,27Y,28N,30N,18N	1Y,2N,3N,4N,6N,7N,15Y,16Y,17N,18N,18(J-M)N,2N,3N,4N,6N,7N,15N,19Y,23Y,24N,25N,26N,18N,18(J-M)N
	819	2-Phenethyl 3-methylcrotonate	O=C(C=C(C)C)OCCc1ccccc1		I	I	I		I	I	I	II			1N,2N,3N,5N,6N,7N,16N,17N,19N,23Y,27Y,28N,30N,18N	1N,2N,3N,43N,5N,6N,42N,7N,16N,17N,19N,23Y,27Y,28N,30N,18N	1Y,2N,3N,4N,6N,7N,15Y,16Y,17N,18N,18(J-M)N,2N,3N,4N,6N,7N,15N,19Y,23Y,24N,25N,26N,18N,18(J-M)N
	820	Phenethyl 2-methylcrotonate	C/C=C(/C(=O)OCCc1ccccc1)\C		I	I	I		I	I	I	II			1N,2N,3N,5N,6N,7N,16N,17N,19N,23Y,27Y,28N,30N,18N	1N,2N,3N,43N,5N,6N,42N,7N,16N,17N,19N,23Y,27Y,28N,30N,18N	1Y,2N,3N,4N,6N,7N,15Y,16Y,17N,18N,18(J-M)N,2N,3N,4N,6N,7N,15N,19Y,23Y,24N,25N,26N,18N,18(J-M)N
	821	Phenethyl isovalerate	CC(CC(=O)OCCc1ccccc1)C		I	I	I		I	I	I	II			1N,2N,3N,5N,6N,7N,16N,17N,19N,23Y,27Y,28N,30N,18N	1N,2N,3N,43N,5N,6N,42N,7N,16N,17N,19N,23Y,27Y,28N,30N,18N	1Y,2N,3N,4N,6N,7N,15Y,16Y,17N,18N,18(J-M)N,2N,3N,4N,6N,7N,15N,19Y,23Y,24N,25N,26N,18N,18(J-M)N
	822	Phenylacetaldehyde	O=CCc1ccccc1		I	I	I		I	I	I	I			1N,2N,3N,5N,6N,7N,16N,17N,19N,23Y,27Y,28N,30N,18N	1N,2N,3N,43N,5N,6N,42N,7N,16N,17N,19N,23Y,27Y,28N,30N,18N	1N,2N,3N,4N,6N,7N,15N,19Y,23Y,24N,25N,26N,18N,18(J-M)N
	823	1,1-Dimethoxy-2-phenylethane	COC(Cc1ccccc1)OC		I	I	I		I	I	I	Processing error			1N,2N,3N,5N,6N,7N,16N,17N,19N,23Y,27Y,28N,30N,18N	1N,2N,3N,43N,5N,6N,42N,7N,16N,17N,19N,23Y,27Y,28N,30N,18N	1Y,2N,3N,4N,6N,7N,15Y,16Y,17N,18N,18(J-M)N,2N,3N,4N,6N,7N,15N,19Y,23Y,24N,25N,26N,18N,18(J-M)N,2N,3N,4N,6N,7N,15Y,16Y,17N,18N,18(J-M)N
	824	p-Isopropyl phenylacetaldehyde	C=CCc1ccc(cc1)C(C)C		I	I	I		I	I	I	I			1N,2N,3N,5N,6N,7N,16N,17N,19N,23Y,27Y,28N,30N,18N	1N,2N,3N,43N,5N,6N,42N,7N,16N,17N,19N,23Y,27Y,28N,30N,18N	1N,2N,3N,4N,6N,7N,15N,19Y,23Y,24N,25N,26N,18N,18(J-M)N
	825	Propyl phenylacetate	CCCOC(=O)Cc1ccccc1		I	I	I		I	I	I	I			1N,2N,3N,5N,6N,7N,16N,17N,19N,23Y,27Y,28N,30N,18N	1N,2N,3N,43N,5N,6N,42N,7N,16N,17N,19N,23Y,27Y,28N,30N,18N	1Y,2N,3N,4N,6N,7N,15Y,16Y,17N,18N,18(J-M)N,2N,3N,4N,6N,7N,15N,19Y,23Y,24N,25N,26N,18N,18(J-M)N
	826	Isopropyl phenylacetate	CC(OC(=O)Cc1ccccc1)C		I	I	I		I	I	I	I			1N,2N,3N,5N,6N,7N,16N,17N,19N,23Y,27Y,28N,30N,18N	1N,2N,3N,43N,5N,6N,42N,7N,16N,17N,19N,23Y,27Y,28N,30N,18N	1Y,2N,3N,4N,6N,7N,15Y,16Y,17N,18N,18(J-M)N,2N,3N,4N,6N,7N,15N,19Y,23Y,24N,25N,26N,18N,18(J-M)N
	827	Santalyl phenylacetate		YES	I	I	I
	828	p-Tolylacetaldehyde	O=CCc1ccc(cc1)C		I	I	I		I	I	I	I			1N,2N,3N,5N,6N,7N,16N,17N,19N,23Y,27Y,28N,30N,18N	1N,2N,3N,43N,5N,6N,42N,7N,16N,17N,19N,23Y,27Y,28N,30N,18N	1N,2N,3N,4N,6N,7N,15N,19Y,23Y,24N,25N,26N,18N,18(J-M)N
	829	1-Butoxy-1-(2-phenylethoxy)ethane	CCCCOC(OCCc1ccccc1)C		I	I	I		I	I	I	II			1N,2N,3N,5N,6N,7N,16N,17N,19N,23Y,27Y,28N,30N,18N	1N,2N,3N,43N,5N,6N,42N,7N,16N,17N,19N,23Y,27Y,28N,30N,18N	1Y,2N,3N,4N,6N,7N,15Y,16Y,17N,18N,18(J-M)N,2N,3N,4N,6N,7N,15Y,16Y,17N,18N,18(J-M)N,2N,3N,4N,6N,7N,15N,19Y,23Y,24N,25N,26N,18N,18(J-M)N
	830	2-Phenethyl hexanoate	CCCCCC(=O)OCCc1ccccc1		I	I	I		I	I	I	II			1N,2N,3N,5N,6N,7N,16N,17N,19N,23Y,27Y,28N,30N,18N	1N,2N,3N,43N,5N,6N,42N,7N,16N,17N,19N,23Y,27Y,28N,30N,18N	1Y,2N,3N,4N,6N,7N,15Y,16Y,17N,18N,18(J-M)N,2N,3N,4N,6N,7N,15N,19Y,23Y,24N,25N,26N,18N,18(J-M)N
	831	Anisole	COc1ccccc1		I	I	I		I	I	I	I			1N,2N,3N,5N,6N,7N,16N,17N,19N,23Y,27Y,28N,30N,18N	1N,2N,3N,43N,5N,6N,42N,7N,16N,17N,19N,23Y,27Y,28N,30N,18N	1N,2N,3N,4N,6N,7N,15N,19Y,23Y,24N,25N,26N,18N,18(J-M)N
	832	Carvacryl ethyl ether	CCOc1cc(ccc1C)C(C)C		I	I	I		I	I	I	I			1N,2N,3N,5N,6N,7N,16N,17N,19N,23Y,27Y,28N,30N,18N	1N,2N,3N,43N,5N,6N,42N,7N,16N,17N,19N,23Y,27Y,28N,30N,18N	1N,2N,3N,4N,6N,7N,15N,19Y,23Y,24N,25N,26N,18N,18(J-M)N
	833	1,3-Dimethoxybenzene	COc1cccc(c1)OC		I	I	I		I	I	I	I			1N,2N,3N,5N,6N,7N,16N,17N,19N,23Y,27Y,28N,30N,18N	1N,2N,3N,43N,5N,6N,42N,7N,16N,17N,19N,23Y,27Y,28N,30N,18N	1N,2N,3N,4N,6N,7N,15N,19Y,23Y,24N,25N,26N,18N,18(J-M)N
	834	1,4-Dimethoxybenzene	COc1ccc(cc1)OC		I	I	I		I	I	I	I			1N,2N,3N,5N,6N,7N,16N,17N,19N,23Y,27Y,28N,30N,18N	1N,2N,3N,43N,5N,6N,42N,7N,16N,17N,19N,23Y,27Y,28N,30N,18N	1N,2N,3N,4N,6N,7N,15N,19Y,23Y,24N,25N,26N,18N,18(J-M)N
	835	1-Isopropyl-2-methoxy-4-methylbenzene	COc1cc(C)ccc1C(C)C		I	I	I		I	I	I	I			1N,2N,3N,5N,6N,7N,16N,17N,19N,23Y,27Y,28N,30N,18N	1N,2N,3N,43N,5N,6N,42N,7N,16N,17N,19N,23Y,27Y,28N,30N,18N	1N,2N,3N,4N,6N,7N,15N,19Y,23Y,24N,25N,26N,18N,18(J-M)N
	836	1,2-Dimethoxybenzene	COc1ccccc1OC		I	I	I		I	I	I	I			1N,2N,3N,5N,6N,7N,16N,17N,19N,23Y,27Y,28N,30N,18N	1N,2N,3N,43N,5N,6N,42N,7N,16N,17N,19N,23Y,27Y,28N,30N,18N	1N,2N,3N,4N,6N,7N,15N,19Y,23Y,24N,25N,26N,18N,18(J-M)N
	837	1,3-Dimethyl-4-methoxybenzene	COc1ccc(cc1C)C		I	I	I		I	I	I	III			1N,2N,3N,5N,6N,7N,16N,17N,19N,23Y,27Y,28N,30N,18N	1N,2N,3N,43N,5N,6N,42N,7N,16N,17N,19N,23Y,27Y,28N,30N,18N	1N,2N,3N,4N,6N,7N,15N,19Y,23Y,24N,25N,26N,18N,18(J-M)N
	838	1-Methoxy-2-methylbenzene	COc1ccccc1C		I	I	I		I	I	I	I			1N,2N,3N,5N,6N,7N,16N,17N,19N,23Y,27Y,28N,30N,18N	1N,2N,3N,43N,5N,6N,42N,7N,16N,17N,19N,23Y,27Y,28N,30N,18N	1N,2N,3N,4N,6N,7N,15N,19Y,23Y,24N,25N,26N,18N,18(J-M)N
	839	2-Methoxy-4-(prop-1-enyl)phenyl acetate	CC=Cc1ccc(c(c1)OC)OC(=O)C		I	I	I		I	I	I	I			1N,2N,3N,5N,6N,7N,16N,17N,19N,23Y,27Y,28N,30N,18N	1N,2N,3N,43N,5N,6N,42N,7N,16N,17N,19N,23Y,27Y,28N,30N,18N	1Y,2N,3N,4N,6N,7N,15N,19Y,23Y,24N,25N,26N,18N,18(J-M)N,2N,3N,4N,6N,7N,15Y,16Y,17N,18N,18(J-M)N
	840	Isoeugenyl formate	O=COc1ccc(cc1OC)C=CC		I	I	I		I	I	I	I			1N,2N,3N,5N,6N,7N,16N,17N,19N,23Y,27Y,28N,30N,18N	1N,2N,3N,43N,5N,6N,42N,7N,16N,17N,19N,23Y,27Y,28N,30N,18N	1Y,2N,3N,4N,6N,7N,15Y,16Y,17N,18N,18(J-M)N,2N,3N,4N,6N,7N,15N,19Y,23Y,24N,25N,26N,18N,18(J-M)N
	841	Isoeugenyl phenylacetate	CC=Cc1ccc(c(c1)OC)OC(=O)Cc1ccccc1		I	I	I		I	I	I	I			1N,2N,3N,5N,6N,7N,16N,17N,19N,23Y,27Y,28Y,29Y(30N,18N)(30N,18N)	1N,2N,3N,43N,5N,6N,42N,7N,16N,17N,19N,23Y,27Y,28Y,29Y(30N,18N)(30N,18N)	1Y,2N,3N,4N,6N,7N,15N,19Y,23Y,24N,25N,26N,18N,18(J-M)N,2N,3N,4N,6N,7N,15N,19Y,23Y,24N,25N,26N,18N,18(J-M)N
	842	6-Ethoxyprop-3-enylphenol	CCOc1ccc(cc1O)C=CC		I	I	I		I	I	I	III			1N,2N,3N,5N,6N,7N,16N,17N,19N,23Y,27Y,28N,30N,18N	1N,2N,3N,43N,5N,6N,42N,7N,16N,17N,19N,23Y,27Y,28N,30N,18N	1N,2N,3N,4N,6N,7N,15N,19Y,23Y,24N,25N,26N,18N,18(J-M)N
	843	2-Methoxy-6-(2-propenyl)phenol	C=CCc1cccc(c1O)OC		I	I	I		I	I	I	I			1N,2N,3N,5N,6N,7N,16N,17N,19N,23Y,27Y,28N,30N,18N	1N,2N,3N,43N,5N,6N,42N,7N,16N,17N,19N,23Y,27Y,28N,30N,18N	1N,2N,3N,4N,6N,7N,15N,19Y,23Y,24N,25N,26N,18N,18(J-M)N
	844	4-Allylphenol	C=CCc1ccc(cc1)O		I	I	I		I	I	I	I			1N,2N,3N,5N,6N,7N,16N,17N,19N,23Y,27Y,28N,30N,18N	1N,2N,3N,43N,5N,6N,42N,7N,16N,17N,19N,23Y,27Y,28N,30N,18N	1N,2N,3N,4N,6N,7N,15N,19Y,23Y,24N,25N,26N,18N,18(J-M)N
	845	Eugenyl formate	C=CCc1ccc(c(c1)OC)OC=O		I	I	I		I	I	I	I			1N,2N,3N,5N,6N,7N,16N,17N,19N,23Y,27Y,28N,30N,18N	1N,2N,3N,43N,5N,6N,42N,7N,16N,17N,19N,23Y,27Y,28N,30N,18N	1Y,2N,3N,4N,6N,7N,15N,19Y,23Y,24N,25N,26N,18N,18(J-M)N,2N,3N,4N,6N,7N,15Y,16Y,17N,18N,18(J-M)N
	846	Eugenyl isovalerate	C=CCc1ccc(c(c1)OC)OC(=O)CC(C)C		I	I	I		I	I	I	I			1N,2N,3N,5N,6N,7N,16N,17N,19N,23Y,27Y,28N,30N,18N	1N,2N,3N,43N,5N,6N,42N,7N,16N,17N,19N,23Y,27Y,28N,30N,18N	1Y,2N,3N,4N,6N,7N,15N,19Y,23Y,24N,25N,26N,18N,18(J-M)N,2N,3N,4N,6N,7N,15Y,16Y,17N,18N,18(J-M)N
	847	Eugenyl benzoate	C=CCc1ccc(c(c1)OC)OC(=O)c1ccccc1		I	I	I		I	I	I	I			1N,2N,3N,5N,6N,7N,16N,17N,19N,23Y,27Y,28Y,29Y(30N,18N)(30N,18N)	1N,2N,3N,43N,5N,6N,42N,7N,16N,17N,19N,23Y,27Y,28Y,29Y(30N,18N)(30N,18N)	1Y,2N,3N,4N,6N,7N,15N,19Y,23Y,24N,25N,26N,18N,18(J-M)N,2N,3N,4N,6N,7N,15N,19Y,23Y,24N,25N,26N,18N,18(J-M)N
	848	(1R,2S,5R)-N,N-Dimethyl menthyl succinamide	C[C@@H]1CC[C@H]([C@@H](C1)OC(=O)CCC(=O)N(C)C)C(C)C		I	I	I		III	III	I	III			1N,2N,3N,5N,6N,7N,16N,17Y(18Y)(19Y,20N,22N,33N)	1N,2N,3N,43N,5N,6N,42N,7N,16N,17Y(18Y)(19Y,20N,22N,33N)	1Y,2N,3N,4N,6N,7N,15N,19N,20Y,21N,22Y,17N,18N,18(J-M)N,2N,3N,4N,6N,7N,15Y,16Y,17N,18N,18(J-M)N
	849	Butane-1,3-dithiol	SCCC(S)C		I	I	I		III	III	III	III			1N,2N,3N,5N,6N,7N,16N,17N,19Y,20N,22N,33N	1N,2N,3N,43N,5N,6N,42N,7N,16N,17N,19Y,20N,22N,33N	1N,2N,3N,4N,6N,7N,15Y,16N,29N
	850	Dimethyl disulfide	CSSC		I	I	I		III	III	III	I			1N,2N,3N,5N,6N,7N,16N,17N,19Y,20N,22N,33N	1N,2N,3N,43Y	1Y,2N,3N,4N,6N,7N,15Y,16N,29N,2N,3N,4N,6N,7N,15Y,16N,29N,2N,3N,4N,6N,7N,15Y,16N,29N,2N,3N,4N,6N,7N,15Y,16N,29N
	851	Isobutyl-3-(methylthio)butyrate	CSC(CC(=O)OCC(C)C)C		I	I	I		I	I	I	III			1N,2N,3N,5N,6N,7N,16N,17N,19Y,20Y,21N,18N	1N,2N,3N,43N,5N,6N,42N,7N,16N,17N,19Y,20Y,21N,44N,18N	1Y,2N,3N,4N,6N,7N,15Y,16Y,17N,18N,18(J-M)N,2N,3N,4N,6N,7N,15Y,16Y,17N,18N,18(J-M)N
	852	S-Methyl propanethioate	CCC(=O)SC		I	I	I		I	I	III	III			1N,2N,3N,5N,6N,7N,16N,17N,19Y,20Y,21N,18N	1N,2N,3N,43N,5N,6N,42N,7N,16N,17N,19Y,20Y,21N,44N,18N	1Y,2N,3N,4N,6N,7N,15Y,16Y,17N,18N,18(J-M)N,2N,3N,4N,6N,7N,15Y,16N,29N
	853	S-Isopropyl 3-methylbut-2-enethioate	CC(SC(=O)C=C(C)C)C		I	I	I		I	I	III	III			1N,2N,3N,5N,6N,7N,16N,17N,19Y,20Y,21N,18N	1N,2N,3N,43N,5N,6N,42N,7N,16N,17N,19Y,20Y,21N,44N,18N	1Y,2N,3N,4N,6N,7N,15Y,16N,29N,2N,3N,4N,6N,7N,15Y,16Y,17N,18N,18(J-M)N
	854	(E)-2-Methyl-1-methylthio-2-butene	CSCC(=CC)C		I	I	I		I	I	I	I			1N,2N,3N,5N,6N,7N,16N,17N,19Y,20Y,21N,18N	1N,2N,3N,43N,5N,6N,42N,7N,16N,17N,19Y,20Y,21N,44N,18N	1N,2N,3N,4N,6N,7N,15Y,16Y,17N,18N,18(J-M)N
	855	2,4,6-Trithiaheptane	CSCSCSC		I	I	I		III	III	I	III			1N,2N,3N,5N,6N,7N,16N,17N,19Y,20N,22N,33N	1N,2N,3N,43N,5N,6N,42N,7N,16N,17N,19Y,20N,22N,33N	1N,2N,3N,4N,6N,7N,15Y,16Y,17N,18N,18(J-M)N
	856	Ethyl 2-mercaptopropionate	CCOC(=O)C(S)C		I	I	I		I	I	I	I			1N,2N,3N,5N,6N,7N,16N,17N,19Y,20Y,21N,18N	1N,2N,3N,43N,5N,6N,42N,7N,16N,17N,19Y,20Y,21N,44N,18N	1Y,2N,3N,4N,6N,7N,15Y,16Y,17N,18N,18(J-M)N,2N,3N,4N,6N,7N,15Y,16Y,17N,18N,18(J-M)N
	857	Ethyl 3-(methylthio)propionate	CSCCC(=O)OCC		I	I	I		I	I	I	III			1N,2N,3N,5N,6N,7N,16N,17N,19Y,20Y,21N,18N	1N,2N,3N,43N,5N,6N,42N,7N,16N,17N,19Y,20Y,21N,44N,18N	1Y,2N,3N,4N,6N,7N,15Y,16Y,17N,18N,18(J-M)N,2N,3N,4N,6N,7N,15Y,16Y,17N,18N,18(J-M)N
	858	4-Mercaptobutan-2-one	CC(=O)CCS		I	I	I		I	I	I	I			1N,2N,3N,5N,6N,7N,16N,17N,19Y,20Y,21N,18N	1N,2N,3N,43N,5N,6N,42N,7N,16N,17N,19Y,20Y,21N,44N,18N	1N,2N,3N,4N,6N,7N,15Y,16Y,17N,18N,18(J-M)N
	859	3-(Methylthio)butanal	CC(SC)CC=O		I	I	I		I	I	I	III			1N,2N,3N,5N,6N,7N,16N,17N,19Y,20Y,21N,18N	1N,2N,3N,43N,5N,6N,42N,7N,16N,17N,19Y,20Y,21N,44N,18N	1N,2N,3N,4N,6N,7N,15Y,16Y,17N,18N,18(J-M)N
	860	4-(Methylthio)butan-2-one	CSCCC(=O)C		I	I	I		I	I	I	III			1N,2N,3N,5N,6N,7N,16N,17N,19Y,20Y,21N,18N	1N,2N,3N,43N,5N,6N,42N,7N,16N,17N,19Y,20Y,21N,44N,18N	1N,2N,3N,4N,6N,7N,15Y,16Y,17N,18N,18(J-M)N
	861	S-Prenyl thioisobutyrate	CC(=CCSC(=O)C(C)C)C		I	I			I	I	III	III			1N,2N,3N,5N,6N,7N,16N,17N,19Y,20Y,21N,18N	1N,2N,3N,43N,5N,6N,42N,7N,16N,17N,19Y,20Y,21N,44N,18N	1Y,2N,3N,4N,6N,7N,15Y,16N,29N,2N,3N,4N,6N,7N,15Y,16Y,17N,18N,18(J-M)N
	862	S-Prenyl thioisopentanoate	CC(CC(=O)SCC=C(C)C)C		I	I			I	I	III	III			1N,2N,3N,5N,6N,7N,16N,17N,19Y,20Y,21N,18N	1N,2N,3N,43N,5N,6N,42N,7N,16N,17N,19Y,20Y,21N,44N,18N	1Y,2N,3N,4N,6N,7N,15Y,16Y,17N,18N,18(J-M)N,2N,3N,4N,6N,7N,15Y,16N,29N
	863	Methyl prop-1-enyl sulfide	CSC=CC		I	I	I		I	III	I	I			1N,2N,3N,5N,6N,7N,16N,17N,19Y,20Y,21N,18N	1N,2N,3N,43Y	1N,2N,3N,4N,6N,7N,15Y,16Y,17N,18N,18(J-M)N
	864	diisoamyl disulfide	CC(CCSSCCC(C)C)C		I	I	I		III	III	III	I			1N,2N,3N,5N,6N,7N,16N,17N,19Y,20N,22N,33N	1N,2N,3N,43Y	1Y,2N,3N,4N,6N,7N,15Y,16N,29N,2N,3N,4N,6N,7N,15Y,16N,29N,2N,3N,4N,6N,7N,15Y,16N,29N,2N,3N,4N,6N,7N,15Y,16N,29N
	865	Mixture of butyl propyl disulfide and propyl and butyl disulfide		YES	I	I	I
	866	di-sec-Butyl disulfide	CCC(SSC(CC)C)C		I	I	I		III	III	III	I			1N,2N,3N,5N,6N,7N,16N,17N,19Y,20N,22N,33N	1N,2N,3N,43Y	1Y,2N,3N,4N,6N,7N,15Y,16N,29N,2N,3N,4N,6N,7N,15Y,16N,29N,2N,3N,4N,6N,7N,15Y,16N,29N,2N,3N,4N,6N,7N,15Y,16N,29N
	867	diisoamyl trisulfide	CC(CCSSSCCC(C)C)C		I	I	I		III	III	III	III			1N,2N,3N,5N,6N,7N,16N,17N,19Y,20N,22N,33N	1N,2N,3N,43Y	1Y,2N,3N,4N,6N,7N,15Y,16Y,17N,18N,18(J-M)N,2N,3N,4N,6N,7N,15Y,16N,29N
	868	dodecanethiol	CCCCCCCCCCCCS		I	I	I		I	I	III	I			1N,2N,3N,5N,6N,7N,16N,17N,19Y,20Y,21N,18N	1N,2N,3N,43N,5N,6N,42N,7N,16N,17N,19Y,20Y,21N,44N,18N	1N,2N,3N,4N,6N,7N,15Y,16N,29N
	869	3-Mercaptohexyl acetate	CCCC(CCOC(=O)C)S		I	I	I		I	I	I	I			1N,2N,3N,5N,6N,7N,16N,17N,19Y,20Y,21N,18N	1N,2N,3N,43N,5N,6N,42N,7N,16N,17N,19Y,20Y,21N,44N,18N	1Y,2N,3N,4N,6N,7N,15Y,16Y,17N,18N,18(J-M)N,2N,3N,4N,6N,7N,15Y,16Y,17N,18N,18(J-M)N
	870	3-Mercaptohexyl butyrate	CCCC(CCOC(=O)CCC)S		I	I	I		I	I	I	I			1N,2N,3N,5N,6N,7N,16N,17N,19Y,20Y,21N,18N	1N,2N,3N,43N,5N,6N,42N,7N,16N,17N,19Y,20Y,21N,44N,18N	1Y,2N,3N,4N,6N,7N,15Y,16Y,17N,18N,18(J-M)N,2N,3N,4N,6N,7N,15Y,16Y,17N,18N,18(J-M)N
	871	3-Pentanethiol	CCC(CC)S		I	I	I		I	I	III	I			1N,2N,3N,5N,6N,7N,16N,17N,19Y,20Y,21N,18N	1N,2N,3N,43N,5N,6N,42N,7N,16N,17N,19Y,20Y,21N,44N,18N	1N,2N,3N,4N,6N,7N,15Y,16N,29N
	872	2-Butanol, 4-mercapto-3-methyl	CC(C(O)C)CS		I	I	I		II	II	I	I			1N,2N,3N,5N,6N,7N,16N,17N,19Y,20Y,21N,18Y	1N,2N,3N,43N,5N,6N,42N,7N,16N,17N,19Y,20Y,21N,44N,18Y	1N,2N,3N,4N,6N,7N,15Y,16Y,17N,18N,18(J-M)N
	873	Ethyl-2-mercapto-2-methyl propanoate	CCOC(=O)C(S)(C)C		I	I	I		I	I	I	I			1N,2N,3N,5N,6N,7N,16N,17N,19Y,20Y,21N,18N	1N,2N,3N,43N,5N,6N,42N,7N,16N,17N,19Y,20Y,21N,44N,18N	1Y,2N,3N,4N,6N,7N,15Y,16Y,17N,18N,18(J-M)N,2N,3N,4N,6N,7N,15Y,16Y,17N,18N,18(J-M)N
	874	1-(Methylthio) octan-3-one	CCCCCC(=O)CCSC		I	I	I		I	I	I	III			1N,2N,3N,5N,6N,7N,16N,17N,19Y,20Y,21N,18N	1N,2N,3N,43N,5N,6N,42N,7N,16N,17N,19Y,20Y,21N,44N,18N	1N,2N,3N,4N,6N,7N,15Y,16Y,17N,18N,18(J-M)N
	875	1,1-Propanedithiol	CCC(S)S		I	I	I		III	III	III	III			1N,2N,3N,5N,6N,7N,16N,17N,19Y,20N,22N,33N	1N,2N,3N,43N,5N,6N,42N,7N,16N,17N,19Y,20N,22N,33N	1N,2N,3N,4N,6N,7N,15Y,16N,29N
	876	Methyl-2-oxo-propyl disulfide	CSSCC(=O)C		I	I	I		III	III	III	I			1N,2N,3N,5N,6N,7N,16N,17N,19Y,20N,22N,33N	1N,2N,3N,43Y	1Y,2N,3N,4N,6N,7N,15Y,16N,29N,2N,3N,4N,6N,7N,15Y,16Y,17N,18N,18(J-M)N,2N,3N,4N,6N,7N,15Y,16N,29N,2N,3N,4N,6N,7N,15Y,16Y,17N,18N,18(J-M)N
	877	Heptan-2-thiol	CCCCCC(S)C		I	I	I		I	I	III	I			1N,2N,3N,5N,6N,7N,16N,17N,19Y,20Y,21N,18N	1N,2N,3N,43N,5N,6N,42N,7N,16N,17N,19Y,20Y,21N,44N,18N	1N,2N,3N,4N,6N,7N,15Y,16N,29N
	878	Propyl-2-mercaptopropionate	CCCOC(=O)C(S)C		I	I	I		I	I	I	I			1N,2N,3N,5N,6N,7N,16N,17N,19Y,20Y,21N,18N	1N,2N,3N,43N,5N,6N,42N,7N,16N,17N,19Y,20Y,21N,44N,18N	1Y,2N,3N,4N,6N,7N,15Y,16Y,17N,18N,18(J-M)N,2N,3N,4N,6N,7N,15Y,16Y,17N,18N,18(J-M)N
	879	3-(Methylthio)propyl butyrate	CCCC(=O)OCCCSC		I	I	I		I	I	I	III			1N,2N,3N,5N,6N,7N,16N,17N,19Y,20Y,21N,18N	1N,2N,3N,43N,5N,6N,42N,7N,16N,17N,19Y,20Y,21N,44N,18N	1Y,2N,3N,4N,6N,7N,15Y,16Y,17N,18N,18(J-M)N,2N,3N,4N,6N,7N,15Y,16Y,17N,18N,18(J-M)N
	880	4-Mercapto-4-methyl-2-pentanol	CC(CC(S)(C)C)O		I	I	I		I	I	I	I			1N,2N,3N,5N,6N,7N,16N,17N,19Y,20Y,21N,18N	1N,2N,3N,43N,5N,6N,42N,7N,16N,17N,19Y,20Y,21N,44N,18N	1N,2N,3N,4N,6N,7N,15Y,16Y,17N,18N,18(J-M)N
	881	4,2-Thiopentanone	CC(CC(=O)C)S		I	I	I		I	I	I	I			1N,2N,3N,5N,6N,7N,16N,17N,19Y,20Y,21N,18N	1N,2N,3N,43N,5N,6N,42N,7N,16N,17N,19Y,20Y,21N,44N,18N	1N,2N,3N,4N,6N,7N,15Y,16Y,17N,18N,18(J-M)N
	882	(S)-1-Methoxy-3-heptanethiol	CCCC[C@@H](CCOC)S		I	I	I		I	I	I	I			1N,2N,3N,5N,6N,7N,16N,17N,19Y,20Y,21N,18N	1N,2N,3N,43N,5N,6N,42N,7N,16N,17N,19Y,20Y,21N,44N,18N	1N,2N,3N,4N,6N,7N,15Y,16Y,17N,18N,18(J-M)N
	883	Dipropyl disulfide	CCCSSCCC		I	I	I		III	III	III	I			1N,2N,3N,5N,6N,7N,16N,17N,19Y,20N,22N,33N	1N,2N,3N,43Y	1Y,2N,3N,4N,6N,7N,15Y,16N,29N,2N,3N,4N,6N,7N,15Y,16N,29N,2N,3N,4N,6N,7N,15Y,16N,29N,2N,3N,4N,6N,7N,15Y,16N,29N
	884	Dimethyl trisulfide	CSSSC		I	I	I		III	III	III	III			1N,2N,3N,5N,6N,7N,16N,17N,19Y,20N,22N,33N	1N,2N,3N,43Y	1Y,2N,3N,4N,6N,7N,15Y,16Y,17N,18N,18(J-M)N,2N,3N,4N,6N,7N,15Y,16N,29N
	885	Dipropyl trisulfide	CCCSSSCCC		I	I	I		III	III	III	III			1N,2N,3N,5N,6N,7N,16N,17N,19Y,20N,22N,33N	1N,2N,3N,43Y	1Y,2N,3N,4N,6N,7N,15Y,16Y,17N,18N,18(J-M)N,2N,3N,4N,6N,7N,15Y,16N,29N
	886	Methylthiomethylmercaptan	CSCS		I	I	I		I	I	I	III			1N,2N,3N,5N,6N,7N,16N,17N,19Y,20Y,21N,18N	1N,2N,3N,43N,5N,6N,42N,7N,16N,17N,19Y,20Y,21N,44N,18N	1N,2N,3N,4N,6N,7N,15Y,16Y,17N,18N,18(J-M)N
	887	Ethanethioic acid	CC(=S)O		I	I	I		III	III	III	III			1N,2N,3N,5N,6N,7N,16N,17N,19Y,20N,22N,33N	1N,2N,3N,43N,5N,6N,42N,7N,16N,17N,19Y,20N,22N,33N	1N,2N,3N,4N,6N,7N,15Y,16N,29N
	888	Methyl propyl trisulfide	CCCSSSC		I	I	I		III	III	III	III			1N,2N,3N,5N,6N,7N,16N,17N,19Y,20N,22N,33N	1N,2N,3N,43Y	1Y,2N,3N,4N,6N,7N,15Y,16Y,17N,18N,18(J-M)N,2N,3N,4N,6N,7N,15Y,16N,29N
	889	S-Methyl butanethioate	CCCC(=O)SC		I	I	I		I	I	III	III			1N,2N,3N,5N,6N,7N,16N,17N,19Y,20Y,21N,18N	1N,2N,3N,43N,5N,6N,42N,7N,16N,17N,19Y,20Y,21N,44N,18N	1Y,2N,3N,4N,6N,7N,15Y,16Y,17N,18N,18(J-M)N,2N,3N,4N,6N,7N,15Y,16N,29N
	890	Di-(3-oxobutyl) sulfide	CC(=O)CCSCCC(=O)C		I	I	I		III	III	I	III			1N,2N,3N,5N,6N,7N,16N,17N,19Y,20N,22N,33N	1N,2N,3N,43N,5N,6N,42N,7N,16N,17N,19Y,20N,22N,33N	1N,2N,3N,4N,6N,7N,15Y,16Y,17N,18N,18(J-M)N
	891	methyl octyl sulfide	CCCCCCCCSC		I	I	I		I	I	I	I			1N,2N,3N,5N,6N,7N,16N,17N,19Y,20Y,21N,18N	1N,2N,3N,43N,5N,6N,42N,7N,16N,17N,19Y,20Y,21N,44N,18N	1N,2N,3N,4N,6N,7N,15Y,16Y,17N,18N,18(J-M)N
	892	Pentane-2-thiol	CCCC(S)C		I	I	I		I	I	III	I			1N,2N,3N,5N,6N,7N,16N,17N,19Y,20Y,21N,18N	1N,2N,3N,43N,5N,6N,42N,7N,16N,17N,19Y,20Y,21N,44N,18N	1N,2N,3N,4N,6N,7N,15Y,16N,29N
	893	3-Acetyl-mercaptohexyl acetate	CCCC(SC(=O)C)CCOC(=O)C		I	I	I		III	III	I	III			1N,2N,3N,5N,6N,7N,16N,17N,19Y,20Y,21Y	1N,2N,3N,43N,5N,6N,42N,7N,16N,17N,19Y,20Y,21Y	1Y,2N,3N,4N,6N,7N,15Y,16Y,17N,18N,18(J-M)N,2N,3N,4N,6N,7N,15Y,16Y,17N,18N,18(J-M)N,2N,3N,4N,6N,7N,15Y,16Y,17N,18N,18(J-M)N,2N,3N,4N,6N,7N,15Y,16Y,17N,18N,18(J-M)N
	894	But-1-enyl methyl sulphide	CCC=CSC		I	I	I		I	III	I	I			1N,2N,3N,5N,6N,7N,16N,17N,19Y,20Y,21N,18N	1N,2N,3N,43Y	1N,2N,3N,4N,6N,7N,15Y,16Y,17N,18N,18(J-M)N
	895	Diethyl sulfide	CCSCC		I	I	I		I	I	I	I			1N,2N,3N,5N,6N,7N,16N,17N,19Y,20Y,21N,18N	1N,2N,3N,43N,5N,6N,42N,7N,16N,17N,19Y,20Y,21N,44N,18N	1N,2N,3N,4N,6N,7N,15Y,16Y,17N,18N,18(J-M)N
	896	2,5-Dihydroxy-1,4-Dithiane	OC1SCC(SC1)O		I	III	I		III	III	II	III			1N,2N,3N,5N,6N,7Y,8N,10N,11N,12N,22N,33N	1N,2N,3N,43N,5N,6N,42N,7Y,8N,10N,11N,12N,22N,33N	1N,2N,3N,4N,6N,7Y,8N,9AN,10N,11N,12N
	897	Di-isopropyl disulfide	CC(SSC(C)C)C		I	I	I		III	III	III	I			1N,2N,3N,5N,6N,7N,16N,17N,19Y,20N,22N,33N	1N,2N,3N,43Y	1Y,2N,3N,4N,6N,7N,15Y,16N,29N,2N,3N,4N,6N,7N,15Y,16N,29N,2N,3N,4N,6N,7N,15Y,16N,29N,2N,3N,4N,6N,7N,15Y,16N,29N
	898	2-Ethylhexane-1-thiol	CCCCC(CS)CC		I	I	I		I	I	III	I			1N,2N,3N,5N,6N,7N,16N,17N,19Y,20Y,21N,18N	1N,2N,3N,43N,5N,6N,42N,7N,16N,17N,19Y,20Y,21N,44N,18N	1N,2N,3N,4N,6N,7N,15Y,16N,29N
	899	4-Methoxy-2-methylbutane-2-thiol	COCCC(S)(C)C		I	I	I		I	I	I	I			1N,2N,3N,5N,6N,7N,16N,17N,19Y,20Y,21N,18N	1N,2N,3N,43N,5N,6N,42N,7N,16N,17N,19Y,20Y,21N,44N,18N	1N,2N,3N,4N,6N,7N,15Y,16Y,17N,18N,18(J-M)N
	900	Methylthio 2-(acetyloxy)propionate	CSCC(OC(=O)C)C		I	I	I		I	I	I	III			1N,2N,3N,5N,6N,7N,16N,17N,19Y,20Y,21N,18N	1N,2N,3N,43N,5N,6N,42N,7N,16N,17N,19Y,20Y,21N,44N,18N	1Y,2N,3N,4N,6N,7N,15Y,16Y,17N,18N,18(J-M)N,2N,3N,4N,6N,7N,15Y,16Y,17N,18N,18(J-M)N
	901	3-(Methylthio)hexyl acetate	CCCC(CCOC(=O)C)SC		I	I	I		I	I	I	III			1N,2N,3N,5N,6N,7N,16N,17N,19Y,20Y,21N,18N	1N,2N,3N,43N,5N,6N,42N,7N,16N,17N,19Y,20Y,21N,44N,18N	1Y,2N,3N,4N,6N,7N,15Y,16Y,17N,18N,18(J-M)N,2N,3N,4N,6N,7N,15Y,16Y,17N,18N,18(J-M)N
	902	ethyl 3-(methylthio)-(2E)-propenoate	CCOC(=O)/C=C/SC		I	I	I		I	III	I	III			1N,2N,3N,5N,6N,7N,16N,17N,19Y,20Y,21N,18N	1N,2N,3N,43Y	1Y,2N,3N,4N,6N,7N,15Y,16Y,17N,18N,18(J-M)N,2N,3N,4N,6N,7N,15Y,16Y,17N,18N,18(J-M)N
	903	ethyl 3-(methylthio)-2-propenoate	CCOC(=O)C=CSC		I	I	I		I	III	I	III			1N,2N,3N,5N,6N,7N,16N,17N,19Y,20Y,21N,18N	1N,2N,3N,43Y	1Y,2N,3N,4N,6N,7N,15Y,16Y,17N,18N,18(J-M)N,2N,3N,4N,6N,7N,15Y,16Y,17N,18N,18(J-M)N
	904	4-methyl-2-(methylthiomethyl)-2-hexenal	CSCC(=CC(CC)C)C=O		I	I	I		I	I	II	III			1N,2N,3N,5N,6N,7N,16N,17N,19Y,20Y,21N,18N	1N,2N,3N,43N,5N,6N,42N,7N,16N,17N,19Y,20Y,21N,44N,18N	1N,2N,3N,4N,6N,7N,15Y,16Y,17N,18N,18(J-M)Y
	905	5-methyl-2-(methylthiomethyl)-2-hexenal	CSC/C(=C/CC(C)C)/C=O		I	I	I		I	I	II	III			1N,2N,3N,5N,6N,7N,16N,17N,19Y,20Y,21N,18N	1N,2N,3N,43N,5N,6N,42N,7N,16N,17N,19Y,20Y,21N,44N,18N	1N,2N,3N,4N,6N,7N,15Y,16Y,17N,18N,18(J-M)Y
	906	4-methyl-2-(methylthiomethyl)-2-pentenal	CSC/C(=C/C(C)C)/C=O		I	I	I		I	I	II	III			1N,2N,3N,5N,6N,7N,16N,17N,19Y,20Y,21N,18N	1N,2N,3N,43N,5N,6N,42N,7N,16N,17N,19Y,20Y,21N,44N,18N	1N,2N,3N,4N,6N,7N,15Y,16Y,17N,18N,18(J-M)Y
	907	butyl beta-(methylthio)acrylate	CCCCOC(=O)/C=C/SC		I	I	I		I	III	I	III			1N,2N,3N,5N,6N,7N,16N,17N,19Y,20Y,21N,18N	1N,2N,3N,43Y	1Y,2N,3N,4N,6N,7N,15Y,16Y,17N,18N,18(J-M)N,2N,3N,4N,6N,7N,15Y,16Y,17N,18N,18(J-M)N
	908	ethyl 3-(ethylthio)butyrate	CCSC(CC(=O)OCC)C		I	I	I		I	I	I	III			1N,2N,3N,5N,6N,7N,16N,17N,19Y,20Y,21N,18N	1N,2N,3N,43N,5N,6N,42N,7N,16N,17N,19Y,20Y,21N,44N,18N	1Y,2N,3N,4N,6N,7N,15Y,16Y,17N,18N,18(J-M)N,2N,3N,4N,6N,7N,15Y,16Y,17N,18N,18(J-M)N
	909	3-Mercaptohexyl hexanoate	CCCCCC(=O)OCCC(CCC)S		I	I	I		I	I	I	I			1N,2N,3N,5N,6N,7N,16N,17N,19Y,20Y,21N,18N	1N,2N,3N,43N,5N,6N,42N,7N,16N,17N,19Y,20Y,21N,44N,18N	1Y,2N,3N,4N,6N,7N,15Y,16Y,17N,18N,18(J-M)N,2N,3N,4N,6N,7N,15Y,16Y,17N,18N,18(J-M)N
	910	3-Mercapto-3-methylbutan-1-ol	OCCC(S)(C)C		I	I	I		I	I	I	I			1N,2N,3N,5N,6N,7N,16N,17N,19Y,20Y,21N,18N	1N,2N,3N,43N,5N,6N,42N,7N,16N,17N,19Y,20Y,21N,44N,18N	1N,2N,3N,4N,6N,7N,15Y,16Y,17N,18N,18(J-M)N
	911	Nonane-1,9-dithiol	SCCCCCCCCCS		I	I	I		III	III	III	III			1N,2N,3N,5N,6N,7N,16N,17N,19Y,20N,22N,33N	1N,2N,3N,43N,5N,6N,42N,7N,16N,17N,19Y,20N,22N,33N	1N,2N,3N,4N,6N,7N,15Y,16N,29N
	912	Octane-1,8-dithiol	SCCCCCCCCS		I	I	I		III	III	III	III			1N,2N,3N,5N,6N,7N,16N,17N,19Y,20N,22N,33N	1N,2N,3N,43N,5N,6N,42N,7N,16N,17N,19Y,20N,22N,33N	1N,2N,3N,4N,6N,7N,15Y,16N,29N
	913	Propane-1,2-dithiol	SCC(S)C		I	I	I		III	III	III	III			1N,2N,3N,5N,6N,7N,16N,17N,19Y,20N,22N,33N	1N,2N,3N,43N,5N,6N,42N,7N,16N,17N,19Y,20N,22N,33N	1N,2N,3N,4N,6N,7N,15Y,16N,29N
	914	1-Propane-1-thiol	CCCS		I	I	I		I	I	III	I			1N,2N,3N,5N,6N,7N,16N,17N,19Y,20Y,21N,18N	1N,2N,3N,43N,5N,6N,42N,7N,16N,17N,19Y,20Y,21N,44N,18N	1N,2N,3N,4N,6N,7N,15Y,16N,29N
	915	Butane-1,2-dithiol	CCC(CS)S		I	I	I		III	III	III	III			1N,2N,3N,5N,6N,7N,16N,17N,19Y,20N,22N,33N	1N,2N,3N,43N,5N,6N,42N,7N,16N,17N,19Y,20N,22N,33N	1N,2N,3N,4N,6N,7N,15Y,16N,29N
	916	Methyl ethyl disulfide	CCSSC		I	I	I		III	III	III	I			1N,2N,3N,5N,6N,7N,16N,17N,19Y,20N,22N,33N	1N,2N,3N,43Y	1Y,2N,3N,4N,6N,7N,15Y,16N,29N,2N,3N,4N,6N,7N,15Y,16N,29N,2N,3N,4N,6N,7N,15Y,16N,29N,2N,3N,4N,6N,7N,15Y,16N,29N
	917	Ethyl propyl disulfide	CCCSSCC		I	I	I		III	III	III	I			1N,2N,3N,5N,6N,7N,16N,17N,19Y,20N,22N,33N	1N,2N,3N,43Y	1Y,2N,3N,4N,6N,7N,15Y,16N,29N,2N,3N,4N,6N,7N,15Y,16N,29N,2N,3N,4N,6N,7N,15Y,16N,29N,2N,3N,4N,6N,7N,15Y,16N,29N
	918	4-(Methylthio)-4-methylpentan-2-one	CSC(CC(=O)C)(C)C		I	I	I		I	I	I	III			1N,2N,3N,5N,6N,7N,16N,17N,19Y,20Y,21N,18N	1N,2N,3N,43N,5N,6N,42N,7N,16N,17N,19Y,20Y,21N,44N,18N	1N,2N,3N,4N,6N,7N,15Y,16Y,17N,18N,18(J-M)N
	919	Propyl thioacetate	CCCSC(=O)C		I	I	I		I	I	III	III			1N,2N,3N,5N,6N,7N,16N,17N,19Y,20Y,21N,18N	1N,2N,3N,43N,5N,6N,42N,7N,16N,17N,19Y,20Y,21N,44N,18N	1Y,2N,3N,4N,6N,7N,15Y,16N,29N,2N,3N,4N,6N,7N,15Y,16Y,17N,18N,18(J-M)N
	920	Methyl 4-(methylthio)butyrate	CSCCCC(=O)OC		I	I	I		I	I	I	III			1N,2N,3N,5N,6N,7N,16N,17N,19Y,20Y,21N,18N	1N,2N,3N,43N,5N,6N,42N,7N,16N,17N,19Y,20Y,21N,44N,18N	1Y,2N,3N,4N,6N,7N,15Y,16Y,17N,18N,18(J-M)N,2N,3N,4N,6N,7N,15Y,16Y,17N,18N,18(J-M)N
	921	Ethyl propyl trisulfide	CCCSSSCC		I	I	I		III	III	III	III			1N,2N,3N,5N,6N,7N,16N,17N,19Y,20N,22N,33N	1N,2N,3N,43Y	1Y,2N,3N,4N,6N,7N,15Y,16Y,17N,18N,18(J-M)N,2N,3N,4N,6N,7N,15Y,16N,29N
	922	Isopentyl methyl disulfide	CSSCCC(C)C		I	I	I		III	III	III	I			1N,2N,3N,5N,6N,7N,16N,17N,19Y,20N,22N,33N	1N,2N,3N,43Y	1Y,2N,3N,4N,6N,7N,15Y,16N,29N,2N,3N,4N,6N,7N,15Y,16N,29N,2N,3N,4N,6N,7N,15Y,16N,29N,2N,3N,4N,6N,7N,15Y,16N,29N
	923	Amyl methyl disulfide	CCCCCSSC		I	I	I		III	III	III	I			1N,2N,3N,5N,6N,7N,16N,17N,19Y,20N,22N,33N	1N,2N,3N,43Y	1Y,2N,3N,4N,6N,7N,15Y,16N,29N,2N,3N,4N,6N,7N,15Y,16N,29N,2N,3N,4N,6N,7N,15Y,16N,29N,2N,3N,4N,6N,7N,15Y,16N,29N
	924	Butyl ethyl disulfide	CCCCSSCC		I	I	I		III	III	III	I			1N,2N,3N,5N,6N,7N,16N,17N,19Y,20N,22N,33N	1N,2N,3N,43Y	1Y,2N,3N,4N,6N,7N,15Y,16N,29N,2N,3N,4N,6N,7N,15Y,16N,29N,2N,3N,4N,6N,7N,15Y,16N,29N,2N,3N,4N,6N,7N,15Y,16N,29N
	925	Diethyl disulfide	CCSSCC		I	I	I		III	III	III	I			1N,2N,3N,5N,6N,7N,16N,17N,19Y,20N,22N,33N	1N,2N,3N,43Y	1Y,2N,3N,4N,6N,7N,15Y,16N,29N,2N,3N,4N,6N,7N,15Y,16N,29N,2N,3N,4N,6N,7N,15Y,16N,29N,2N,3N,4N,6N,7N,15Y,16N,29N
	926	Diethyl trisulfide	CCSSSCC		I	I	I		III	III	III	III			1N,2N,3N,5N,6N,7N,16N,17N,19Y,20N,22N,33N	1N,2N,3N,43Y	1Y,2N,3N,4N,6N,7N,15Y,16Y,17N,18N,18(J-M)N,2N,3N,4N,6N,7N,15Y,16N,29N
	927	(+/-)-3-(Ethylthio) butanol	OCCC(SCC)C		I	I	I		I	I	I	III			1N,2N,3N,5N,6N,7N,16N,17N,19Y,20Y,21N,18N	1N,2N,3N,43N,5N,6N,42N,7N,16N,17N,19Y,20Y,21N,44N,18N	1N,2N,3N,4N,6N,7N,15Y,16Y,17N,18N,18(J-M)N
	928	Hexyl 3-mercaptobutanoate	CCCCCCOC(=O)CC(S)C		I	I	I		I	I	I	I			1N,2N,3N,5N,6N,7N,16N,17N,19Y,20Y,21N,18N	1N,2N,3N,43N,5N,6N,42N,7N,16N,17N,19Y,20Y,21N,44N,18N	1Y,2N,3N,4N,6N,7N,15Y,16Y,17N,18N,18(J-M)N,2N,3N,4N,6N,7N,15Y,16Y,17N,18N,18(J-M)N
	929	(+/-)-3-Mercapto-1-butyl acetate	CC(CCOC(=O)C)S		I	I	I		I	I	I	I			1N,2N,3N,5N,6N,7N,16N,17N,19Y,20Y,21N,18N	1N,2N,3N,43N,5N,6N,42N,7N,16N,17N,19Y,20Y,21N,44N,18N	1Y,2N,3N,4N,6N,7N,15Y,16Y,17N,18N,18(J-M)N,2N,3N,4N,6N,7N,15Y,16Y,17N,18N,18(J-M)N
	930	3-Mercapto-3-methyl-1-butyl acetate	CC(=O)OCCC(S)(C)C		I	I	I		I	I	I	I			1N,2N,3N,5N,6N,7N,16N,17N,19Y,20Y,21N,18N	1N,2N,3N,43N,5N,6N,42N,7N,16N,17N,19Y,20Y,21N,44N,18N	1Y,2N,3N,4N,6N,7N,15Y,16Y,17N,18N,18(J-M)N,2N,3N,4N,6N,7N,15Y,16Y,17N,18N,18(J-M)N
	931	2,5-Dithiahexane	CSCCSC		I	I	I		III	III	I	III			1N,2N,3N,5N,6N,7N,16N,17N,19Y,20N,22N,33N	1N,2N,3N,43N,5N,6N,42N,7N,16N,17N,19Y,20N,22N,33N	1N,2N,3N,4N,6N,7N,15Y,16Y,17N,18N,18(J-M)N
	932	3-Mercaptoheptyl acetate	CCCCC(CCOC(=O)C)S		I	I	I		I	I	I	I			1N,2N,3N,5N,6N,7N,16N,17N,19Y,20Y,21N,18N	1N,2N,3N,43N,5N,6N,42N,7N,16N,17N,19Y,20Y,21N,44N,18N	1Y,2N,3N,4N,6N,7N,15Y,16Y,17N,18N,18(J-M)N,2N,3N,4N,6N,7N,15Y,16Y,17N,18N,18(J-M)N
	933	bis(1-Mercaptopropyl)sulphide	CCC(SC(CC)S)S		I	I	I		III	III	I	III			1N,2N,3N,5N,6N,7N,16N,17N,19Y,20N,22N,33N	1N,2N,3N,43N,5N,6N,42N,7N,16N,17N,19Y,20N,22N,33N	1N,2N,3N,4N,6N,7N,15Y,16Y,17N,18N,18(J-M)N
	934	Dibutyl sulfide	CCCCSCCCC		I	I	I		I	I	I	I			1N,2N,3N,5N,6N,7N,16N,17N,19Y,20Y,21N,18N	1N,2N,3N,43N,5N,6N,42N,7N,16N,17N,19Y,20Y,21N,44N,18N	1N,2N,3N,4N,6N,7N,15Y,16Y,17N,18N,18(J-M)N
	935	Methanethiol	CS		I	I	I		I	I	III	I			1N,2N,3N,5N,6N,7N,16N,17N,19Y,20Y,21N,18N	1N,2N,3N,43N,5N,6N,42N,7N,16N,17N,19Y,20Y,21N,44N,18N	1N,2N,3N,4N,6N,7N,15Y,16N,29N
	936	Methyl 3-(methylthio)propionate	CSCCC(=O)OC		I	I	I		I	I	I	III			1N,2N,3N,5N,6N,7N,16N,17N,19Y,20Y,21N,18N	1N,2N,3N,43N,5N,6N,42N,7N,16N,17N,19Y,20Y,21N,44N,18N	1Y,2N,3N,4N,6N,7N,15Y,16Y,17N,18N,18(J-M)N,2N,3N,4N,6N,7N,15Y,16Y,17N,18N,18(J-M)N
	937	Dimethyl sulfide	CSC		I	I	I		I	I	I	I			1N,2N,3N,5N,6N,7N,16N,17N,19Y,20Y,21N,18N	1N,2N,3N,43N,5N,6N,42N,7N,16N,17N,19Y,20Y,21N,44N,18N	1N,2N,3N,4N,6N,7N,15Y,16Y,17N,18N,18(J-M)N
	938	Methyl-3-mercaptobutanoate	COC(=O)CC(S)C		I	I	I		I	I	I	I			1N,2N,3N,5N,6N,7N,16N,17N,19Y,20Y,21N,18N	1N,2N,3N,43N,5N,6N,42N,7N,16N,17N,19Y,20Y,21N,44N,18N	1Y,2N,3N,4N,6N,7N,15Y,16Y,17N,18N,18(J-M)N,2N,3N,4N,6N,7N,15Y,16Y,17N,18N,18(J-M)N
	939	Heptane-1-thiol	CCCCCCCS		I	I	I		I	I	III	I			1N,2N,3N,5N,6N,7N,16N,17N,19Y,20Y,21N,18N	1N,2N,3N,43N,5N,6N,42N,7N,16N,17N,19Y,20Y,21N,44N,18N	1N,2N,3N,4N,6N,7N,15Y,16N,29N
	940	S-Ethyl acetothioate	CCSC(=O)C		I	I	I		I	I	III	III			1N,2N,3N,5N,6N,7N,16N,17N,19Y,20Y,21N,18N	1N,2N,3N,43N,5N,6N,42N,7N,16N,17N,19Y,20Y,21N,44N,18N	1Y,2N,3N,4N,6N,7N,15Y,16N,29N,2N,3N,4N,6N,7N,15Y,16Y,17N,18N,18(J-M)N
	941	3-Mercaptobutan-2-one	CC(=O)C(S)C		I	I	I		I	I	I	I			1N,2N,3N,5N,6N,7N,16N,17N,19Y,20Y,21N,18N	1N,2N,3N,43N,5N,6N,42N,7N,16N,17N,19Y,20Y,21N,44N,18N	1N,2N,3N,4N,6N,7N,15Y,16Y,17N,18N,18(J-M)N
	942	3-Mercaptopentan-2-one	CCC(C(=O)C)S		I	I	I		I	I	I	I			1N,2N,3N,5N,6N,7N,16N,17N,19Y,20Y,21N,18N	1N,2N,3N,43N,5N,6N,42N,7N,16N,17N,19Y,20Y,21N,44N,18N	1N,2N,3N,4N,6N,7N,15Y,16Y,17N,18N,18(J-M)N
	943	2-Methylbutane-1-thiol	CCC(CS)C		I	I	I		I	I	III	I			1N,2N,3N,5N,6N,7N,16N,17N,19Y,20Y,21N,18N	1N,2N,3N,43N,5N,6N,42N,7N,16N,17N,19Y,20Y,21N,44N,18N	1N,2N,3N,4N,6N,7N,15Y,16N,29N
	944	3-Methylbutane-2-thiol	CC(C(C)C)S		I	I	I		I	I	III	I			1N,2N,3N,5N,6N,7N,16N,17N,19Y,20Y,21N,18N	1N,2N,3N,43N,5N,6N,42N,7N,16N,17N,19Y,20Y,21N,44N,18N	1N,2N,3N,4N,6N,7N,15Y,16N,29N
	945	Ethanethiol	CCS		I	I	I		I	I	III	I			1N,2N,3N,5N,6N,7N,16N,17N,19Y,20Y,21N,18N	1N,2N,3N,43N,5N,6N,42N,7N,16N,17N,19Y,20Y,21N,44N,18N	1N,2N,3N,4N,6N,7N,15Y,16N,29N
	946	Ethane-1,1-dithiol	CC(S)S		I	I	I		III	III	III	III			1N,2N,3N,5N,6N,7N,16N,17N,19Y,20N,22N,33N	1N,2N,3N,43N,5N,6N,42N,7N,16N,17N,19Y,20N,22N,33N	1N,2N,3N,4N,6N,7N,15Y,16N,29N
	947	Dimercaptomethane	SCS		I	I	I		III	III	III	III			1N,2N,3N,5N,6N,7N,16N,17N,19Y,20N,22N,33N	1N,2N,3N,43N,5N,6N,42N,7N,16N,17N,19Y,20N,22N,33N	1N,2N,3N,4N,6N,7N,15Y,16N,29N
	948	Pentane-1-thiol	CCCCCS		I	I	I		I	I	III	I			1N,2N,3N,5N,6N,7N,16N,17N,19Y,20Y,21N,18N	1N,2N,3N,43N,5N,6N,42N,7N,16N,17N,19Y,20Y,21N,44N,18N	1N,2N,3N,4N,6N,7N,15Y,16N,29N
	949	3-Mercapto-3-methylbutyl formate	O=COCCC(S)(C)C		I	I	I		I	I	I	I			1N,2N,3N,5N,6N,7N,16N,17N,19Y,20Y,21N,18N	1N,2N,3N,43N,5N,6N,42N,7N,16N,17N,19Y,20Y,21N,44N,18N	1Y,2N,3N,4N,6N,7N,15Y,16Y,17N,18N,18(J-M)N,2N,3N,4N,6N,7N,15Y,16Y,17N,18N,18(J-M)N
	950	3-(Methylthio)propionaldehyde	CSCCC=O		I	I	I		I	I	I	III			1N,2N,3N,5N,6N,7N,16N,17N,19Y,20Y,21N,18N	1N,2N,3N,43N,5N,6N,42N,7N,16N,17N,19Y,20Y,21N,44N,18N	1N,2N,3N,4N,6N,7N,15Y,16Y,17N,18N,18(J-M)N
	951	2-Mercaptopropionic acid	CC(C(=O)O)S		I	I	I		I	I	I	I			1N,2N,3N,5N,6N,7N,16N,17N,19Y,20Y,21N,18N	1N,2N,3N,43N,5N,6N,42N,7N,16N,17N,19Y,20Y,21N,44N,18N	1N,2N,3N,4N,6N,7N,15Y,16Y,17N,18N,18(J-M)N
	952	Methyl propyl disulfide	CCCSSC		I	I	I		III	III	III	I			1N,2N,3N,5N,6N,7N,16N,17N,19Y,20N,22N,33N	1N,2N,3N,43Y	1Y,2N,3N,4N,6N,7N,15Y,16N,29N,2N,3N,4N,6N,7N,15Y,16N,29N,2N,3N,4N,6N,7N,15Y,16N,29N,2N,3N,4N,6N,7N,15Y,16N,29N
	953	2-Methylthioacetaldehyde	CSCC=O		I	I	I		I	I	I	III			1N,2N,3N,5N,6N,7N,16N,17N,19Y,20Y,21N,18N	1N,2N,3N,43N,5N,6N,42N,7N,16N,17N,19Y,20Y,21N,44N,18N	1N,2N,3N,4N,6N,7N,15Y,16Y,17N,18N,18(J-M)N
	954	1-(Methylthio)butan-2-one	CSCC(=O)CC		I	I	I		I	I	I	III			1N,2N,3N,5N,6N,7N,16N,17N,19Y,20Y,21N,18N	1N,2N,3N,43N,5N,6N,42N,7N,16N,17N,19Y,20Y,21N,44N,18N	1N,2N,3N,4N,6N,7N,15Y,16Y,17N,18N,18(J-M)N
	955	4-(Methylthio)butanal	CSCCCC=O		I	I	I		I	I	I	III			1N,2N,3N,5N,6N,7N,16N,17N,19Y,20Y,21N,18N	1N,2N,3N,43N,5N,6N,42N,7N,16N,17N,19Y,20Y,21N,44N,18N	1N,2N,3N,4N,6N,7N,15Y,16Y,17N,18N,18(J-M)N
	956	3-(Methylthio)propan-1-ol	CSCCCO		I	I	I		I	I	I	III			1N,2N,3N,5N,6N,7N,16N,17N,19Y,20Y,21N,18N	1N,2N,3N,43N,5N,6N,42N,7N,16N,17N,19Y,20Y,21N,44N,18N	1N,2N,3N,4N,6N,7N,15Y,16Y,17N,18N,18(J-M)N
	957	3-(Methylthio)hexan-1-ol	CCCC(CCO)SC		I	I	I		I	I	I	III			1N,2N,3N,5N,6N,7N,16N,17N,19Y,20Y,21N,18N	1N,2N,3N,43N,5N,6N,42N,7N,16N,17N,19Y,20Y,21N,44N,18N	1N,2N,3N,4N,6N,7N,15Y,16Y,17N,18N,18(J-M)N
	958	2,5-Dihydroxy-2,5-dimethyl-1,4-dithiane	CC1(O)SCC(SC1)(C)O		I	I	I		III	III	II	III			1N,2N,3N,5N,6N,7Y,8N,10N,11N,12N,22N,33N	1N,2N,3N,43N,5N,6N,42N,7Y,8N,10N,11N,12N,22N,33N	1N,2N,3N,4N,6N,7Y,8N,9AN,10N,11N,12N
	959	Thiogeraniol	SC/C=C(/CCC=C(C)C)\C		I	I	I		I	I	III	I			1N,2N,3N,5N,6N,7N,16N,17N,19Y,20Y,21N,18N	1N,2N,3N,43N,5N,6N,42N,7N,16N,17N,19Y,20Y,21N,44N,18N	1N,2N,3N,4N,6N,7N,15Y,16N,29N
	960	Butane-1-thiol	CCCCS		I	I	I		I	I	III	I			1N,2N,3N,5N,6N,7N,16N,17N,19Y,20Y,21N,18N	1N,2N,3N,43N,5N,6N,42N,7N,16N,17N,19Y,20Y,21N,44N,18N	1N,2N,3N,4N,6N,7N,15Y,16N,29N
	961	2,8-dithianon-4-en-4-carboxaldehyde	CSCCC=C(CSC)C=O		I	I	I		III	III	II	III			1N,2N,3N,5N,6N,7N,16N,17N,19Y,20N,22N,33N	1N,2N,3N,43N,5N,6N,42N,7N,16N,17N,19Y,20N,22N,33N	1N,2N,3N,4N,6N,7N,15Y,16Y,17N,18N,18(J-M)Y
	962	Ethane-1,2-dithiol	SCCS		I	I	I		III	III	III	III			1N,2N,3N,5N,6N,7N,16N,17N,19Y,20N,22N,33N	1N,2N,3N,43N,5N,6N,42N,7N,16N,17N,19Y,20N,22N,33N	1N,2N,3N,4N,6N,7N,15Y,16N,29N
	963	Hexane-1,6-dithiol	SCCCCCCS		I	I	I		III	III	III	III			1N,2N,3N,5N,6N,7N,16N,17N,19Y,20N,22N,33N	1N,2N,3N,43N,5N,6N,42N,7N,16N,17N,19Y,20N,22N,33N	1N,2N,3N,4N,6N,7N,15Y,16N,29N
	964	3-Mercaptobutan-2-ol	C[C@@H]([C@H](O)C)S		I	I	I		II	II	I	I			1N,2N,3N,5N,6N,7N,16N,17N,19Y,20Y,21N,18Y	1N,2N,3N,43N,5N,6N,42N,7N,16N,17N,19Y,20Y,21N,44N,18Y	1N,2N,3N,4N,6N,7N,15Y,16Y,17N,18N,18(J-M)N
	965	3-[(2-Mercapto-1-methylpropyl)thio]butan-2-ol	CC(C(SC(C(S)C)C)C)O		I	I	I		III	III	I	III			1N,2N,3N,5N,6N,7N,16N,17N,19Y,20Y,21Y	1N,2N,3N,43N,5N,6N,42N,7N,16N,17N,19Y,20Y,21Y	1N,2N,3N,4N,6N,7N,15Y,16Y,17N,18N,18(J-M)N
	966	Methyl prop-1-enyl disulfide	CSSC=CC		I	I	I		III	III	III	I			1N,2N,3N,5N,6N,7N,16N,17N,19Y,20N,22N,33N	1N,2N,3N,43Y	1Y,2N,3N,4N,6N,7N,15Y,16N,29N,2N,3N,4N,6N,7N,15Y,16N,29N,2N,3N,4N,6N,7N,15Y,16N,29N,2N,3N,4N,6N,7N,15Y,16N,29N
	967	Propane-1,3-dithiol	SCCCS		I	I	I		III	III	III	III			1N,2N,3N,5N,6N,7N,16N,17N,19Y,20N,22N,33N	1N,2N,3N,43N,5N,6N,42N,7N,16N,17N,19Y,20N,22N,33N	1N,2N,3N,4N,6N,7N,15Y,16N,29N
	968	Ethyl 3-mercaptopropionate	SCCC(=O)OCC		I	I	I		I	I	I	I			1N,2N,3N,5N,6N,7N,16N,17N,19Y,20Y,21N,18N	1N,2N,3N,43N,5N,6N,42N,7N,16N,17N,19Y,20Y,21N,44N,18N	1Y,2N,3N,4N,6N,7N,15Y,16Y,17N,18N,18(J-M)N,2N,3N,4N,6N,7N,15Y,16Y,17N,18N,18(J-M)N
	969	Ethyl 4-(methylthio)butyrate	CSCCCC(=O)OCC		I	I	I		I	I	I	III			1N,2N,3N,5N,6N,7N,16N,17N,19Y,20Y,21N,18N	1N,2N,3N,43N,5N,6N,42N,7N,16N,17N,19Y,20Y,21N,44N,18N	1Y,2N,3N,4N,6N,7N,15Y,16Y,17N,18N,18(J-M)N,2N,3N,4N,6N,7N,15Y,16Y,17N,18N,18(J-M)N
	970	Ethyl 2-(methyldithio)propionate	CCOC(=O)C(SSC)C		I	I	I		III	III	III	I			1N,2N,3N,5N,6N,7N,16N,17N,19Y,20N,22N,33N	1N,2N,3N,43Y	1Y,2N,3N,4N,6N,7N,15Y,16Y,17N,18N,18(J-M)N,2N,3N,4N,6N,7N,15Y,16Y,17N,18N,18(J-M)N,2N,3N,4N,6N,7N,15Y,16Y,17N,18N,18(J-M)N,2N,3N,4N,6N,7N,15Y,16N,29N,2N,3N,4N,6N,7N,15Y,16Y,17N,18N,18(J-M)N,2N,3N,4N,6N,7N,15Y,16N,29N
	971	Ethyl 2-(methylthio)acetate	CSCC(=O)OCC		I	I	I		I	I	I	III			1N,2N,3N,5N,6N,7N,16N,17N,19Y,20Y,21N,18N	1N,2N,3N,43N,5N,6N,42N,7N,16N,17N,19Y,20Y,21N,44N,18N	1Y,2N,3N,4N,6N,7N,15Y,16Y,17N,18N,18(J-M)N,2N,3N,4N,6N,7N,15Y,16Y,17N,18N,18(J-M)N
	972	Ethyl 3-(methylthio)butyrate	CCOC(=O)CC(SC)C		I	I	I		I	I	I	III			1N,2N,3N,5N,6N,7N,16N,17N,19Y,20Y,21N,18N	1N,2N,3N,43N,5N,6N,42N,7N,16N,17N,19Y,20Y,21N,44N,18N	1Y,2N,3N,4N,6N,7N,15Y,16Y,17N,18N,18(J-M)N,2N,3N,4N,6N,7N,15Y,16Y,17N,18N,18(J-M)N
	973	Hexane-1-thiol	CCCCCCS		I	I	I		I	I	III	I			1N,2N,3N,5N,6N,7N,16N,17N,19Y,20Y,21N,18N	1N,2N,3N,43N,5N,6N,42N,7N,16N,17N,19Y,20Y,21N,44N,18N	1N,2N,3N,4N,6N,7N,15Y,16N,29N
	974	3-Mercaptohexan-1-ol	CCCC(CCO)S		I	I	I		I	I	I	I			1N,2N,3N,5N,6N,7N,16N,17N,19Y,20Y,21N,18N	1N,2N,3N,43N,5N,6N,42N,7N,16N,17N,19Y,20Y,21N,44N,18N	1N,2N,3N,4N,6N,7N,15Y,16Y,17N,18N,18(J-M)N
	975	3-Methylbutane-1-thiol	SCCC(C)C		I	I	I		I	I	III	I			1N,2N,3N,5N,6N,7N,16N,17N,19Y,20Y,21N,18N	1N,2N,3N,43N,5N,6N,42N,7N,16N,17N,19Y,20Y,21N,44N,18N	1N,2N,3N,4N,6N,7N,15Y,16N,29N
	976	Methyl ethyl sulfide	CSCC		I	I	I		I	I	I	I			1N,2N,3N,5N,6N,7N,16N,17N,19Y,20Y,21N,18N	1N,2N,3N,43N,5N,6N,42N,7N,16N,17N,19Y,20Y,21N,44N,18N	1N,2N,3N,4N,6N,7N,15Y,16Y,17N,18N,18(J-M)N
	977	Methyl ethyl trisulfide	CCSSSC		I	I	I		III	III	III	III			1N,2N,3N,5N,6N,7N,16N,17N,19Y,20N,22N,33N	1N,2N,3N,43Y	1Y,2N,3N,4N,6N,7N,15Y,16Y,17N,18N,18(J-M)N,2N,3N,4N,6N,7N,15Y,16N,29N
	978	S-Methyl isopentanethioate	CSC(=O)CC(C)C		I	I	I		I	I	III	III			1N,2N,3N,5N,6N,7N,16N,17N,19Y,20Y,21N,18N	1N,2N,3N,43N,5N,6N,42N,7N,16N,17N,19Y,20Y,21N,44N,18N	1Y,2N,3N,4N,6N,7N,15Y,16N,29N,2N,3N,4N,6N,7N,15Y,16Y,17N,18N,18(J-M)N
	979	2-Methyl-2-(methyldithio)propanal	CSSC(C=O)(C)C		I	I	I		III	III	III	I			1N,2N,3N,5N,6N,7N,16N,17N,19Y,20N,22N,33N	1N,2N,3N,43Y	1Y,2N,3N,4N,6N,7N,15Y,16N,29N,2N,3N,4N,6N,7N,15Y,16Y,17N,18N,18(J-M)N,2N,3N,4N,6N,7N,15Y,16N,29N,2N,3N,4N,6N,7N,15Y,16Y,17N,18N,18(J-M)N
	980	S-Methyl 4-methylpentanethioate	CSC(=O)CCC(C)C		I	I	I		I	I	III	III			1N,2N,3N,5N,6N,7N,16N,17N,19Y,20Y,21N,18N	1N,2N,3N,43N,5N,6N,42N,7N,16N,17N,19Y,20Y,21N,44N,18N	1Y,2N,3N,4N,6N,7N,15Y,16N,29N,2N,3N,4N,6N,7N,15Y,16Y,17N,18N,18(J-M)N
	981	2-Methylpropane-1-thiol	SCC(C)C		I	I	I		I	I	III	I			1N,2N,3N,5N,6N,7N,16N,17N,19Y,20Y,21N,18N	1N,2N,3N,43N,5N,6N,42N,7N,16N,17N,19Y,20Y,21N,44N,18N	1N,2N,3N,4N,6N,7N,15Y,16N,29N
	982	S-Methyl acetothioate	CSC(=O)C		I	I	I		I	I	III	III			1N,2N,3N,5N,6N,7N,16N,17N,19Y,20Y,21N,18N	1N,2N,3N,43N,5N,6N,42N,7N,16N,17N,19Y,20Y,21N,44N,18N	1Y,2N,3N,4N,6N,7N,15Y,16N,29N,2N,3N,4N,6N,7N,15Y,16Y,17N,18N,18(J-M)N
	983	3-Methylthiohexanal	CCCC(CC=O)SC		I	I	I		I	I	I	III			1N,2N,3N,5N,6N,7N,16N,17N,19Y,20Y,21N,18N	1N,2N,3N,43N,5N,6N,42N,7N,16N,17N,19Y,20Y,21N,44N,18N	1N,2N,3N,4N,6N,7N,15Y,16Y,17N,18N,18(J-M)N
	984	2,4-Dithiapentane	CSCSC		I	I	I		III	III	I	III			1N,2N,3N,5N,6N,7N,16N,17N,19Y,20N,22N,33N	1N,2N,3N,43N,5N,6N,42N,7N,16N,17N,19Y,20N,22N,33N	1N,2N,3N,4N,6N,7N,15Y,16Y,17N,18N,18(J-M)N
	985	Methylthiomethyl butyrate	CCCC(=O)OCSC		I	I	I		I	I	III	III			1N,2N,3N,5N,6N,7N,16N,17N,19Y,20Y,21N,18N	1N,2N,3N,43N,5N,6N,42N,7N,16N,17N,19Y,20Y,21N,44N,18N	1Y,2N,3N,4N,6N,7N,15Y,16Y,17N,18N,18(J-M)N,2N,3N,4N,6N,7N,15Y,16N,29N
	986	Methylthiomethyl hexanoate	CCCCCC(=O)OCSC		I	I	I		I	I	III	III			1N,2N,3N,5N,6N,7N,16N,17N,19Y,20Y,21N,18N	1N,2N,3N,43N,5N,6N,42N,7N,16N,17N,19Y,20Y,21N,44N,18N	1Y,2N,3N,4N,6N,7N,15Y,16Y,17N,18N,18(J-M)N,2N,3N,4N,6N,7N,15Y,16N,29N
	987	1-Methylthio-2-propanone	CSCC(=O)C		I	I	I		I	I	I	III			1N,2N,3N,5N,6N,7N,16N,17N,19Y,20Y,21N,18N	1N,2N,3N,43N,5N,6N,42N,7N,16N,17N,19Y,20Y,21N,44N,18N	1N,2N,3N,4N,6N,7N,15Y,16Y,17N,18N,18(J-M)N
	988	3-(Methylthio)propyl acetate	CSCCCOC(=O)C		I	I	I		I	I	I	III			1N,2N,3N,5N,6N,7N,16N,17N,19Y,20Y,21N,18N	1N,2N,3N,43N,5N,6N,42N,7N,16N,17N,19Y,20Y,21N,44N,18N	1Y,2N,3N,4N,6N,7N,15Y,16Y,17N,18N,18(J-M)N,2N,3N,4N,6N,7N,15Y,16Y,17N,18N,18(J-M)N
	989	S-Prenyl thioacetate	CC(=O)SCC=C(C)C		I	I	I		I	I	III	III			1N,2N,3N,5N,6N,7N,16N,17N,19Y,20Y,21N,18N	1N,2N,3N,43N,5N,6N,42N,7N,16N,17N,19Y,20Y,21N,44N,18N	1Y,2N,3N,4N,6N,7N,15Y,16Y,17N,18N,18(J-M)N,2N,3N,4N,6N,7N,15Y,16N,29N
	990	3-Methylbut-2-ene-1-thiol	SCC=C(C)C		I	I	I		I	I	III	I			1N,2N,3N,5N,6N,7N,16N,17N,19Y,20Y,21N,18N	1N,2N,3N,43N,5N,6N,42N,7N,16N,17N,19Y,20Y,21N,44N,18N	1N,2N,3N,4N,6N,7N,15Y,16N,29N
	991	Propane-2-thiol	CC(S)C		I	I	I		I	I	III	I			1N,2N,3N,5N,6N,7N,16N,17N,19Y,20Y,21N,18N	1N,2N,3N,43N,5N,6N,42N,7N,16N,17N,19Y,20Y,21N,44N,18N	1N,2N,3N,4N,6N,7N,15Y,16N,29N
	992	2,8-Epithio-p-menthane	CC1CCC2CC1SC2(C)C		I	III	I		III	III	II	III			1N,2N,3N,5N,6N,7Y,8N,10N,11N,12N,22N,33N	1N,2N,3N,43N,5N,6N,42N,7Y,8N,10N,11N,12N,22N,33N	1N,2N,3N,4N,6N,7Y,8N,9AN,10N,11N,12N
	993	3-Methylthio-2-butanone	CSC(C(=O)C)C		I	I	I		I	I	I	III			1N,2N,3N,5N,6N,7N,16N,17N,19Y,20Y,21N,18N	1N,2N,3N,43N,5N,6N,42N,7N,16N,17N,19Y,20Y,21N,44N,18N	1N,2N,3N,4N,6N,7N,15Y,16Y,17N,18N,18(J-M)N
	994	4-Methylthio-2-pentanone	CSC(CC(=O)C)C		I	I	I		I	I	I	III			1N,2N,3N,5N,6N,7N,16N,17N,19Y,20Y,21N,18N	1N,2N,3N,43N,5N,6N,42N,7N,16N,17N,19Y,20Y,21N,44N,18N	1N,2N,3N,4N,6N,7N,15Y,16Y,17N,18N,18(J-M)N
	995	Methyl 3-(methylthio)butanoate	CSC(CC(=O)OC)C		I	I	I		I	I	I	III			1N,2N,3N,5N,6N,7N,16N,17N,19Y,20Y,21N,18N	1N,2N,3N,43N,5N,6N,42N,7N,16N,17N,19Y,20Y,21N,44N,18N	1Y,2N,3N,4N,6N,7N,15Y,16Y,17N,18N,18(J-M)N,2N,3N,4N,6N,7N,15Y,16Y,17N,18N,18(J-M)N
	996	Methyl (methylthio)acetate	CSCC(=O)OC		I	I	I		I	I	I	III			1N,2N,3N,5N,6N,7N,16N,17N,19Y,20Y,21N,18N	1N,2N,3N,43N,5N,6N,42N,7N,16N,17N,19Y,20Y,21N,44N,18N	1Y,2N,3N,4N,6N,7N,15Y,16Y,17N,18N,18(J-M)N,2N,3N,4N,6N,7N,15Y,16Y,17N,18N,18(J-M)N
	997	3-(Methyl thio)heptanal	CCCCC(CC=O)SC		I	I	I		I	I	I	III			1N,2N,3N,5N,6N,7N,16N,17N,19Y,20Y,21N,18N	1N,2N,3N,43N,5N,6N,42N,7N,16N,17N,19Y,20Y,21N,44N,18N	1N,2N,3N,4N,6N,7N,15Y,16Y,17N,18N,18(J-M)N
	998	2-(Methylthio) ethyl acetate	CSCCOC(=O)C		I	I	I		I	I	I	III			1N,2N,3N,5N,6N,7N,16N,17N,19Y,20Y,21N,18N	1N,2N,3N,43N,5N,6N,42N,7N,16N,17N,19Y,20Y,21N,44N,18N	1Y,2N,3N,4N,6N,7N,15Y,16Y,17N,18N,18(J-M)N,2N,3N,4N,6N,7N,15Y,16Y,17N,18N,18(J-M)N
	999	ethyl 2-hydroxyethyl sulfide	OCCSCC		I	I	I		I	I	I	III			1N,2N,3N,5N,6N,7N,16N,17N,19Y,20Y,21N,18N	1N,2N,3N,43N,5N,6N,42N,7N,16N,17N,19Y,20Y,21N,44N,18N	1N,2N,3N,4N,6N,7N,15Y,16Y,17N,18N,18(J-M)N
	1000	ethyl 3-(methylthio)-(2Z)-propenoate	CCOC(=O)/C=C\SC		I	I	I		I	III	I	III			1N,2N,3N,5N,6N,7N,16N,17N,19Y,20Y,21N,18N	1N,2N,3N,43Y	1Y,2N,3N,4N,6N,7N,15Y,16Y,17N,18N,18(J-M)N,2N,3N,4N,6N,7N,15Y,16Y,17N,18N,18(J-M)N
	1001	2-hydroxyethanethiol	OCCS		I	I	I		I	I	I	I			1N,2N,3N,5N,6N,7N,16N,17N,19Y,20Y,21N,18N	1N,2N,3N,43N,5N,6N,42N,7N,16N,17N,19Y,20Y,21N,44N,18N	1N,2N,3N,4N,6N,7N,15Y,16Y,17N,18N,18(J-M)N
	1002	4-mercapto-4-methyl-2-hexanone	CCC(CC(=O)C)(S)C		I	I	I		I	I	I	I			1N,2N,3N,5N,6N,7N,16N,17N,19Y,20Y,21N,18N	1N,2N,3N,43N,5N,6N,42N,7N,16N,17N,19Y,20Y,21N,44N,18N	1N,2N,3N,4N,6N,7N,15Y,16Y,17N,18N,18(J-M)N
	1003	3-mercapto-3-methylbutyl isovalerate	CC(CC(=O)OCCC(S)(C)C)C		I	I	I		I	I	I	I			1N,2N,3N,5N,6N,7N,16N,17N,19Y,20Y,21N,18N	1N,2N,3N,43N,5N,6N,42N,7N,16N,17N,19Y,20Y,21N,44N,18N	1Y,2N,3N,4N,6N,7N,15Y,16Y,17N,18N,18(J-M)N,2N,3N,4N,6N,7N,15Y,16Y,17N,18N,18(J-M)N
	1004	3-Mercaptohexanal	CCCC(CC=O)S		I	I	I		I	I	I	I			1N,2N,3N,5N,6N,7N,16N,17N,19Y,20Y,21N,18N	1N,2N,3N,43N,5N,6N,42N,7N,16N,17N,19Y,20Y,21N,44N,18N	1N,2N,3N,4N,6N,7N,15Y,16Y,17N,18N,18(J-M)N
	1005	methyl isobutanethioate	CSC(=O)C(C)C		I	I	I		I	I	III	III			1N,2N,3N,5N,6N,7N,16N,17N,19Y,20Y,21N,18N	1N,2N,3N,43N,5N,6N,42N,7N,16N,17N,19Y,20Y,21N,44N,18N	1Y,2N,3N,4N,6N,7N,15Y,16N,29N,2N,3N,4N,6N,7N,15Y,16Y,17N,18N,18(J-M)N
	1006	3-mercaptopropionic acid	OC(=O)CCS		I	I	I		I	I	I	I			1N,2N,3N,5N,6N,7N,16N,17N,19Y,20Y,21N,18N	1N,2N,3N,43N,5N,6N,42N,7N,16N,17N,19Y,20Y,21N,44N,18N	1N,2N,3N,4N,6N,7N,15Y,16Y,17N,18N,18(J-M)N
	1007	2-ethylhexyl 3-mercaptopropionate	CCCCC(COC(=O)CCS)CC		I	I	I		I	I	I	I			1N,2N,3N,5N,6N,7N,16N,17N,19Y,20Y,21N,18N	1N,2N,3N,43N,5N,6N,42N,7N,16N,17N,19Y,20Y,21N,44N,18N	1Y,2N,3N,4N,6N,7N,15Y,16Y,17N,18N,18(J-M)N,2N,3N,4N,6N,7N,15Y,16Y,17N,18N,18(J-M)N
	1008	butanal dibenzyl thioacetal	CCCC(SCc1ccccc1)SCc1ccccc1		I	I	I		III	III	III	III			1N,2N,3N,5N,6N,7N,16N,17N,19N,23Y,27Y,28Y,29N,33N	1N,2N,3N,43N,5N,6N,42N,7N,16N,17N,19N,23Y,27Y,28Y,29N,33N	1N,2N,3N,4N,6N,7N,15N,19Y,23Y,24Y,28N,25Y,27N,29N
	1009	methional diethyl acetal	CSCCC(OCC)OCC		I	I	I		I	I	I	III			1N,2N,3N,5N,6N,7N,16N,17N,19Y,20Y,21N,18N	1N,2N,3N,43N,5N,6N,42N,7N,16N,17N,19Y,20Y,21N,44N,18N	1Y,2N,3N,4N,6N,7N,15Y,16Y,17N,18N,18(J-M)N,2N,3N,4N,6N,7N,15Y,16Y,17N,18N,18(J-M)N,2N,3N,4N,6N,7N,15Y,16Y,17N,18N,18(J-M)N
	1010	Diisopropyl trisulphide	CC(SSSC(C)C)C		I	I	I		III	III	III	III			1N,2N,3N,5N,6N,7N,16N,17N,19Y,20N,22N,33N	1N,2N,3N,43Y	1Y,2N,3N,4N,6N,7N,15Y,16Y,17N,18N,18(J-M)N,2N,3N,4N,6N,7N,15Y,16N,29N
	1011	Ethyl 4-(acetylthio)butyrate	CCOC(=O)CCCSC(=O)C		I	I	I		III	III	I	III			1N,2N,3N,5N,6N,7N,16N,17N,19Y,20Y,21Y	1N,2N,3N,43N,5N,6N,42N,7N,16N,17N,19Y,20Y,21Y	1Y,2N,3N,4N,6N,7N,15Y,16Y,17N,18N,18(J-M)N,2N,3N,4N,6N,7N,15Y,16Y,17N,18N,18(J-M)N,2N,3N,4N,6N,7N,15Y,16Y,17N,18N,18(J-M)N,2N,3N,4N,6N,7N,15Y,16Y,17N,18N,18(J-M)N
	1012	Ethyl 3-mercaptobutyrate	CCOC(=O)CC(S)C		I	I	I		I	I	I	I			1N,2N,3N,5N,6N,7N,16N,17N,19Y,20Y,21N,18N	1N,2N,3N,43N,5N,6N,42N,7N,16N,17N,19Y,20Y,21N,44N,18N	1Y,2N,3N,4N,6N,7N,15Y,16Y,17N,18N,18(J-M)N,2N,3N,4N,6N,7N,15Y,16Y,17N,18N,18(J-M)N
	1013	Ethyl-5-(methylthio)valerate	CSCCCCC(=O)OCC		I	I	I		I	I	I	III			1N,2N,3N,5N,6N,7N,16N,17N,19Y,20Y,21N,18N	1N,2N,3N,43N,5N,6N,42N,7N,16N,17N,19Y,20Y,21N,44N,18N	1Y,2N,3N,4N,6N,7N,15Y,16Y,17N,18N,18(J-M)N,2N,3N,4N,6N,7N,15Y,16Y,17N,18N,18(J-M)N
	1014	3-Mercapto-2-methyl-1-butanol	CC(C(S)C)CO		I	I	I		I	I	I	I			1N,2N,3N,5N,6N,7N,16N,17N,19Y,20Y,21N,18N	1N,2N,3N,43N,5N,6N,42N,7N,16N,17N,19Y,20Y,21N,44N,18N	1N,2N,3N,4N,6N,7N,15Y,16Y,17N,18N,18(J-M)N
	1015	3-Mercapto-2-methylpentanal	CCC(C(C=O)C)S		I	I	I		I	I	I	I			1N,2N,3N,5N,6N,7N,16N,17N,19Y,20Y,21N,18N	1N,2N,3N,43N,5N,6N,42N,7N,16N,17N,19Y,20Y,21N,44N,18N	1N,2N,3N,4N,6N,7N,15Y,16Y,17N,18N,18(J-M)N
	1016	2-Mercapto-2-methylpentan-1-ol	CCCC(CO)(S)C		I	I	I		I	I	I	I			1N,2N,3N,5N,6N,7N,16N,17N,19Y,20Y,21N,18N	1N,2N,3N,43N,5N,6N,42N,7N,16N,17N,19Y,20Y,21N,44N,18N	1N,2N,3N,4N,6N,7N,15Y,16Y,17N,18N,18(J-M)N
	1017	3-Mercapto-2-methylpentan-1-ol	CCC(C(CO)C)S		I	I	I		I	I	I	I			1N,2N,3N,5N,6N,7N,16N,17N,19Y,20Y,21N,18N	1N,2N,3N,43N,5N,6N,42N,7N,16N,17N,19Y,20Y,21N,44N,18N	1N,2N,3N,4N,6N,7N,15Y,16Y,17N,18N,18(J-M)N
	1018	2-Methyl-4-oxopentane-2-thiol	CC(=O)CC(S)(C)C		I	I	I		I	I	I	I			1N,2N,3N,5N,6N,7N,16N,17N,19Y,20Y,21N,18N	1N,2N,3N,43N,5N,6N,42N,7N,16N,17N,19Y,20Y,21N,44N,18N	1N,2N,3N,4N,6N,7N,15Y,16Y,17N,18N,18(J-M)N
	1019	2-(Methylthio)ethan-1-ol	CSCCO		I	I	I		I	I	I	III			1N,2N,3N,5N,6N,7N,16N,17N,19Y,20Y,21N,18N	1N,2N,3N,43N,5N,6N,42N,7N,16N,17N,19Y,20Y,21N,44N,18N	1N,2N,3N,4N,6N,7N,15Y,16Y,17N,18N,18(J-M)N
	1020	2,3,5-Trithiahexane	CSSCSC		I	I	I		III	III	III	III			1N,2N,3N,5N,6N,7N,16N,17N,19Y,20N,22N,33N	1N,2N,3N,43Y	1Y,2N,3N,4N,6N,7N,15Y,16N,29N,2N,3N,4N,6N,7N,15Y,16Y,17N,18N,18(J-M)N,2N,3N,4N,6N,7N,15Y,16N,29N,2N,3N,4N,6N,7N,15Y,16Y,17N,18N,18(J-M)N
	1021	3-(Methylthio)propyl hexanoate	CCCCCC(=O)OCCCSC		I	I	I		I	I	I	III			1N,2N,3N,5N,6N,7N,16N,17N,19Y,20Y,21N,18N	1N,2N,3N,43N,5N,6N,42N,7N,16N,17N,19Y,20Y,21N,44N,18N	1Y,2N,3N,4N,6N,7N,15Y,16Y,17N,18N,18(J-M)N,2N,3N,4N,6N,7N,15Y,16Y,17N,18N,18(J-M)N
	1022	4-Hydroxyacetophenone	CC(=O)c1ccc(cc1)O		I	I	I		I	I	I	I			1N,2N,3N,5N,6N,7N,16N,17N,19N,23Y,27Y,28N,30N,18N	1N,2N,3N,43N,5N,6N,42N,7N,16N,17N,19N,23Y,27Y,28N,30N,18N	1N,2N,3N,4N,6N,7N,15N,19Y,23Y,24N,25N,26N,18N,18(J-M)N
	1023	3-Hydroxy-4-phenylbutane-2-one	OC(C(=O)C)Cc1ccccc1		I	I	I		I	I	I	I			1N,2N,3N,5N,6N,7N,16N,17N,19N,23Y,27Y,28N,30N,18N	1N,2N,3N,43N,5N,6N,42N,7N,16N,17N,19N,23Y,27Y,28N,30N,18N	1N,2N,3N,4N,6N,7N,15N,19Y,23Y,24N,25N,26N,18N,18(J-M)N
	1024	2-Methoxy-acetophenone	COc1ccccc1C(=O)C		I	I	I		I	I	I	I			1N,2N,3N,5N,6N,7N,16N,17N,19N,23Y,27Y,28N,30N,18N	1N,2N,3N,43N,5N,6N,42N,7N,16N,17N,19N,23Y,27Y,28N,30N,18N	1N,2N,3N,4N,6N,7N,15N,19Y,23Y,24N,25N,26N,18N,18(J-M)N
	1025	2-Aminoacetophenone	CC(=O)c1ccccc1N		I	III	I		I	I	III	I			1N,2N,3N,5N,6N,7N,16N,17N,19N,23Y,27Y,28N,30N,18N	1N,2N,3N,43N,5N,6N,42N,7N,16N,17N,19N,23Y,27Y,28N,30N,18N	1N,2N,3N,4N,6N,7N,15N,19Y,23Y,24N,25Y,27N,29N
	1026	2-Methyl-acetophenone	CC(=O)c1ccccc1C		I	I	I		I	I	I	I			1N,2N,3N,5N,6N,7N,16N,17N,19N,23Y,27Y,28N,30N,18N	1N,2N,3N,43N,5N,6N,42N,7N,16N,17N,19N,23Y,27Y,28N,30N,18N	1N,2N,3N,4N,6N,7N,15N,19Y,23Y,24N,25N,26N,18N,18(J-M)N
	1027	1-(4-Methoxyphenyl)pent-1-en-3-one	CCC(=O)C=Cc1ccc(cc1)OC		I	I	I		I	I	II	I			1N,2N,3N,5N,6N,7N,16N,17N,19N,23Y,27Y,28N,30N,18N	1N,2N,3N,43N,5N,6N,42N,7N,16N,17N,19N,23Y,27Y,28N,30N,18N	1N,2N,3N,4N,6N,7N,15N,19Y,23Y,24N,25N,26N,18N,18(J-M)Y
	1028	4-Methoxyphenylacetone	COc1ccc(cc1)CC(=O)C		I	I	I		I	I	I	I			1N,2N,3N,5N,6N,7N,16N,17N,19N,23Y,27Y,28N,30N,18N	1N,2N,3N,43N,5N,6N,42N,7N,16N,17N,19N,23Y,27Y,28N,30N,18N	1N,2N,3N,4N,6N,7N,15N,19Y,23Y,24N,25N,26N,18N,18(J-M)N
	1029	4-Methylacetophenone	Cc1ccc(cc1)C(=O)C		I	I	I		I	I	I	I			1N,2N,3N,5N,6N,7N,16N,17N,19N,23Y,27Y,28N,30N,18N	1N,2N,3N,43N,5N,6N,42N,7N,16N,17N,19N,23Y,27Y,28N,30N,18N	1N,2N,3N,4N,6N,7N,15N,19Y,23Y,24N,25N,26N,18N,18(J-M)N
	1030	4-Phenylbut-3-en-2-ol	CC(C=Cc1ccccc1)O		I	I	I		I	I	I	II			1N,2N,3N,5N,6N,7N,16N,17N,19N,23Y,27Y,28N,30N,18N	1N,2N,3N,43N,5N,6N,42N,7N,16N,17N,19N,23Y,27Y,28N,30N,18N	1N,2N,3N,4N,6N,7N,15N,19Y,23Y,24N,25N,26N,18N,18(J-M)N
	1031	4-Phenylbut-3-en-2-one	CC(=O)C=Cc1ccccc1		I	I	I		I	I	II	I			1N,2N,3N,5N,6N,7N,16N,17N,19N,23Y,27Y,28N,30N,18N	1N,2N,3N,43N,5N,6N,42N,7N,16N,17N,19N,23Y,27Y,28N,30N,18N	1N,2N,3N,4N,6N,7N,15N,19Y,23Y,24N,25N,26N,18N,18(J-M)Y
	1032	1-Methyl-3-phenylpropyl acetate	CC(OC(=O)C)CCc1ccccc1		I	I	I		I	I	I	I			1N,2N,3N,5N,6N,7N,16N,17N,19N,23Y,27Y,28N,30N,18N	1N,2N,3N,43N,5N,6N,42N,7N,16N,17N,19N,23Y,27Y,28N,30N,18N	1Y,2N,3N,4N,6N,7N,15N,19Y,23Y,24N,25N,26N,18N,18(J-M)N,2N,3N,4N,6N,7N,15Y,16Y,17N,18N,18(J-M)N
	1033	1-Phenylpropan-1-ol	CCC(c1ccccc1)O		I	I	I		II	II	I	I			1N,2N,3N,5N,6N,7N,16N,17N,19N,23Y,27Y,28N,30N,18Y	1N,2N,3N,43N,5N,6N,42N,7N,16N,17N,19N,23Y,27Y,28N,30N,18Y	1N,2N,3N,4N,6N,7N,15N,19Y,23Y,24N,25N,26N,18N,18(J-M)N
	1034	4-Isopropylacetophenone	CC(c1ccc(cc1)C(=O)C)C		I	I	I		I	I	I	I			1N,2N,3N,5N,6N,7N,16N,17N,19N,23Y,27Y,28N,30N,18N	1N,2N,3N,43N,5N,6N,42N,7N,16N,17N,19N,23Y,27Y,28N,30N,18N	1N,2N,3N,4N,6N,7N,15N,19Y,23Y,24N,25N,26N,18N,18(J-M)N
	1035	2-Hydroxy-5-methylacetophenone	Cc1ccc(c(c1)C(=O)C)O		I	I	I		I	I	I	I			1N,2N,3N,5N,6N,7N,16N,17N,19N,23Y,27Y,28N,30N,18N	1N,2N,3N,43N,5N,6N,42N,7N,16N,17N,19N,23Y,27Y,28N,30N,18N	1N,2N,3N,4N,6N,7N,15N,19Y,23Y,24N,25N,26N,18N,18(J-M)N
	1036	1-Phenethyl butyrate	CCCC(=O)OC(c1ccccc1)C		I	I	I		I	I	I	I			1N,2N,3N,5N,6N,7N,16N,17N,19N,23Y,27Y,28N,30N,18N	1N,2N,3N,43N,5N,6N,42N,7N,16N,17N,19N,23Y,27Y,28N,30N,18N	1Y,2N,3N,4N,6N,7N,15Y,16Y,17N,18N,18(J-M)N,2N,3N,4N,6N,7N,15N,19Y,23Y,24N,25N,26N,18N,18(J-M)N
	1037	1-Phenethyl isobutyrate	CC(c1ccccc1)OC(=O)C(C)C		I	I	I		I	I	I	I			1N,2N,3N,5N,6N,7N,16N,17N,19N,23Y,27Y,28N,30N,18N	1N,2N,3N,43N,5N,6N,42N,7N,16N,17N,19N,23Y,27Y,28N,30N,18N	1Y,2N,3N,4N,6N,7N,15N,19Y,23Y,24N,25N,26N,18N,18(J-M)N,2N,3N,4N,6N,7N,15Y,16Y,17N,18N,18(J-M)N
	1038	1-Phenethyl formate	O=COC(c1ccccc1)C		I	I	I		I	I	I	I			1N,2N,3N,5N,6N,7N,16N,17N,19N,23Y,27Y,28N,30N,18N	1N,2N,3N,43N,5N,6N,42N,7N,16N,17N,19N,23Y,27Y,28N,30N,18N	1Y,2N,3N,4N,6N,7N,15Y,16Y,17N,18N,18(J-M)N,2N,3N,4N,6N,7N,15N,19Y,23Y,24N,25N,26N,18N,18(J-M)N
	1039	1-Phenethyl propionate	CCC(=O)OC(c1ccccc1)C		I	I	I		I	I	I	I			1N,2N,3N,5N,6N,7N,16N,17N,19N,23Y,27Y,28N,30N,18N	1N,2N,3N,43N,5N,6N,42N,7N,16N,17N,19N,23Y,27Y,28N,30N,18N	1Y,2N,3N,4N,6N,7N,15Y,16Y,17N,18N,18(J-M)N,2N,3N,4N,6N,7N,15N,19Y,23Y,24N,25N,26N,18N,18(J-M)N
	1040	3-Methyl-4-phenylbut-3-en-2-one	CC(=Cc1ccccc1)C(=O)C		I	I	I		I	I	II	I			1N,2N,3N,5N,6N,7N,16N,17N,19N,23Y,27Y,28N,30N,18N	1N,2N,3N,43N,5N,6N,42N,7N,16N,17N,19N,23Y,27Y,28N,30N,18N	1N,2N,3N,4N,6N,7N,15N,19Y,23Y,24N,25N,26N,18N,18(J-M)Y
	1041	4-Phenylbutan-2-ol	CC(CCc1ccccc1)O		I	I	I		II	II	I	I			1N,2N,3N,5N,6N,7N,16N,17N,19N,23Y,27Y,28N,30N,18Y	1N,2N,3N,43N,5N,6N,42N,7N,16N,17N,19N,23Y,27Y,28N,30N,18Y	1N,2N,3N,4N,6N,7N,15N,19Y,23Y,24N,25N,26N,18N,18(J-M)N
	1042	4-Methoxyacetophenone	COc1ccc(cc1)C(=O)C		I	I	I		I	I	I	I			1N,2N,3N,5N,6N,7N,16N,17N,19N,23Y,27Y,28N,30N,18N	1N,2N,3N,43N,5N,6N,42N,7N,16N,17N,19N,23Y,27Y,28N,30N,18N	1N,2N,3N,4N,6N,7N,15N,19Y,23Y,24N,25N,26N,18N,18(J-M)N
	1043	2,4-Dimethylacetophenone	Cc1ccc(c(c1)C)C(=O)C		I	I	I		I	I	I	I			1N,2N,3N,5N,6N,7N,16N,17N,19N,23Y,27Y,28N,30N,18N	1N,2N,3N,43N,5N,6N,42N,7N,16N,17N,19N,23Y,27Y,28N,30N,18N	1N,2N,3N,4N,6N,7N,15N,19Y,23Y,24N,25N,26N,18N,18(J-M)N
	1044	Ethyl 2-acetyl-3-phenylpropionate	CCOC(=O)C(C(=O)C)Cc1ccccc1		I	I	I		I	I	I	I			1N,2N,3N,5N,6N,7N,16N,17N,19N,23Y,27Y,28N,30N,18N	1N,2N,3N,43N,5N,6N,42N,7N,16N,17N,19N,23Y,27Y,28N,30N,18N	1Y,2N,3N,4N,6N,7N,15Y,16Y,17N,18N,18(J-M)N,2N,3N,4N,6N,7N,15N,19Y,23Y,24N,25N,26N,18N,18(J-M)N
	1045	Ethyl 3-phenyl-3-oxopropionate	CCOC(=O)CC(=O)c1ccccc1		I	I	I		I	I	I	I			1N,2N,3N,5N,6N,7N,16N,17N,19N,23Y,27Y,28N,30N,18N	1N,2N,3N,43N,5N,6N,42N,7N,16N,17N,19N,23Y,27Y,28N,30N,18N	1Y,2N,3N,4N,6N,7N,15Y,16Y,17N,18N,18(J-M)N,2N,3N,4N,6N,7N,15N,19Y,23Y,24N,25N,26N,18N,18(J-M)N
	1046	1-Phenylpropyl butyrate	CCC(c1ccccc1)OC(=O)CCC		I	I	I		I	I	I	II			1N,2N,3N,5N,6N,7N,16N,17N,19N,23Y,27Y,28N,30N,18N	1N,2N,3N,43N,5N,6N,42N,7N,16N,17N,19N,23Y,27Y,28N,30N,18N	1Y,2N,3N,4N,6N,7N,15N,19Y,23Y,24N,25N,26N,18N,18(J-M)N,2N,3N,4N,6N,7N,15Y,16Y,17N,18N,18(J-M)N
	1047	4-(4-Methoxyphenyl)butan-2-one	COc1ccc(cc1)CCC(=O)C		I	I	I		I	I	I	I			1N,2N,3N,5N,6N,7N,16N,17N,19N,23Y,27Y,28N,30N,18N	1N,2N,3N,43N,5N,6N,42N,7N,16N,17N,19N,23Y,27Y,28N,30N,18N	1N,2N,3N,4N,6N,7N,15N,19Y,23Y,24N,25N,26N,18N,18(J-M)N
	1048	1-Phenylpentan-2-ol	CCCC(Cc1ccccc1)O		I	I	I		II	II	I	I			1N,2N,3N,5N,6N,7N,16N,17N,19N,23Y,27Y,28N,30N,18Y	1N,2N,3N,43N,5N,6N,42N,7N,16N,17N,19N,23Y,27Y,28N,30N,18Y	1N,2N,3N,4N,6N,7N,15N,19Y,23Y,24N,25N,26N,18N,18(J-M)N
	1049	4-(p-Tolyl)butan-2-one	CC(=O)CCc1ccc(cc1)C		I	I	I		I	I	I	I			1N,2N,3N,5N,6N,7N,16N,17N,19N,23Y,27Y,28N,30N,18N	1N,2N,3N,43N,5N,6N,42N,7N,16N,17N,19N,23Y,27Y,28N,30N,18N	1N,2N,3N,4N,6N,7N,15N,19Y,23Y,24N,25N,26N,18N,18(J-M)N
	1050	1-(p-Tolyl)ethan-1-ol	Cc1ccc(cc1)C(O)C		I	I	I		I	I	I	I			1N,2N,3N,5N,6N,7N,16N,17N,19N,23Y,27Y,28N,30N,18N	1N,2N,3N,43N,5N,6N,42N,7N,16N,17N,19N,23Y,27Y,28N,30N,18N	1N,2N,3N,4N,6N,7N,15N,19Y,23Y,24N,25N,26N,18N,18(J-M)N
	1051	1-Methyl-2-phenethyl butyrate	CCCC(=O)OC(Cc1ccccc1)C		I	I	I		I	I	I	II			1N,2N,3N,5N,6N,7N,16N,17N,19N,23Y,27Y,28N,30N,18N	1N,2N,3N,43N,5N,6N,42N,7N,16N,17N,19N,23Y,27Y,28N,30N,18N	1Y,2N,3N,4N,6N,7N,15Y,16Y,17N,18N,18(J-M)N,2N,3N,4N,6N,7N,15N,19Y,23Y,24N,25N,26N,18N,18(J-M)N
	1052	1-Phenylpropan-1-one	CCC(=O)c1ccccc1		I	I	I		I	I	I	I			1N,2N,3N,5N,6N,7N,16N,17N,19N,23Y,27Y,28N,30N,18N	1N,2N,3N,43N,5N,6N,42N,7N,16N,17N,19N,23Y,27Y,28N,30N,18N	1N,2N,3N,4N,6N,7N,15N,19Y,23Y,24N,25N,26N,18N,18(J-M)N
	1053	Dihydrogalangal acetate	CCC(c1ccc(cc1)OC(=O)C)OC(=O)C		I	I	I		I	I	I	I			1N,2N,3N,5N,6N,7N,16N,17N,19N,23Y,27Y,28N,30N,18N	1N,2N,3N,43N,5N,6N,42N,7N,16N,17N,19N,23Y,27Y,28N,30N,18N	1Y,2N,3N,4N,6N,7N,15N,19Y,23Y,24N,25N,26N,18N,18(J-M)N,2N,3N,4N,6N,7N,15Y,16Y,17N,18N,18(J-M)N,2N,3N,4N,6N,7N,15Y,16Y,17N,18N,18(J-M)N
	1054	2,3,3-Trimethylindanone	O=C1c2ccccc2C(C1C)(C)C		I	I	I		I	I	II	III			1N,2N,3N,5N,6N,7N,16N,17N,19N,23Y,27Y,28N,30N,18N	1N,2N,3N,43N,5N,6N,42N,7N,16N,17N,19N,23Y,27Y,28N,30N,18N	1N,2N,3N,4N,6N,7N,15N,19Y,23Y,24N,25Y,27Y
	1055	alpha-Pentylcinnamaldehyde dimethyl acetal	CCCCCC(=Cc1ccccc1)C(OC)OC		I	II	I		I	I	II	II			1N,2N,3N,5N,6N,7N,16N,17N,19N,23Y,27Y,28N,30N,18N	1N,2N,3N,43N,5N,6N,42N,7N,16N,17N,19N,23Y,27Y,28N,30N,18N	1Y,2N,3N,4N,6N,7N,15N,19Y,23Y,24N,25Y,27Y,2N,3N,4N,6N,7N,15Y,16Y,17N,18N,18(J-M)N,2N,3N,4N,6N,7N,15Y,16Y,17N,18N,18(J-M)N
	1056	Isopentyl cinnamate	CC(CCOC(=O)C=Cc1ccccc1)C		I	I	I		I	I	I	II			1N,2N,3N,5N,6N,7N,16N,17N,19N,23Y,27Y,28N,30N,18N	1N,2N,3N,43N,5N,6N,42N,7N,16N,17N,19N,23Y,27Y,28N,30N,18N	1Y,2N,3N,4N,6N,7N,15Y,16Y,17N,18N,18(J-M)N,2N,3N,4N,6N,7N,15N,19Y,23Y,24N,25N,26N,18N,18(J-M)N
	1057	alpha-Pentylcinnamyl acetate	CCCCCC(=Cc1ccccc1)COC(=O)C		I	II	I		I	I	II	II			1N,2N,3N,5N,6N,7N,16N,17N,19N,23Y,27Y,28N,30N,18N	1N,2N,3N,43N,5N,6N,42N,7N,16N,17N,19N,23Y,27Y,28N,30N,18N	1Y,2N,3N,4N,6N,7N,15N,19Y,23Y,24N,25Y,27Y,2N,3N,4N,6N,7N,15Y,16Y,17N,18N,18(J-M)N
	1058	Linalyl cinnamate	C=CC(OC(=O)C=Cc1ccccc1)(CCC=C(C)C)C		I	I	I		I	I	I	I			1N,2N,3N,5N,6N,7N,16N,17N,19N,23Y,27Y,28N,30N,18N	1N,2N,3N,43N,5N,6N,42N,7N,16N,17N,19N,23Y,27Y,28N,30N,18N	1Y,2N,3N,4N,6N,7N,15Y,16Y,17N,18N,18(J-M)N,2N,3N,4N,6N,7N,15N,19Y,23Y,24N,25N,26N,18N,18(J-M)N
	1059	alpha-Methylcinnamaldehyde	O=CC(=Cc1ccccc1)C		I	I	I		I	I	II	I			1N,2N,3N,5N,6N,7N,16N,17N,19N,23Y,27Y,28N,30N,18N	1N,2N,3N,43N,5N,6N,42N,7N,16N,17N,19N,23Y,27Y,28N,30N,18N	1N,2N,3N,4N,6N,7N,15N,19Y,23Y,24N,25N,26N,18N,18(J-M)Y
	1060	Methyl cinnamate	COC(=O)C=Cc1ccccc1		I	I	I		I	I	I	I			1N,2N,3N,5N,6N,7N,16N,17N,19N,23Y,27Y,28N,30N,18N	1N,2N,3N,43N,5N,6N,42N,7N,16N,17N,19N,23Y,27Y,28N,30N,18N	1Y,2N,3N,4N,6N,7N,15Y,16Y,17N,18N,18(J-M)N,2N,3N,4N,6N,7N,15N,19Y,23Y,24N,25N,26N,18N,18(J-M)N
	1061	Methyl 3-phenylpropionate	COC(=O)CCc1ccccc1		I	I	I		I	I	I	I			1N,2N,3N,5N,6N,7N,16N,17N,19N,23Y,27Y,28N,30N,18N	1N,2N,3N,43N,5N,6N,42N,7N,16N,17N,19N,23Y,27Y,28N,30N,18N	1Y,2N,3N,4N,6N,7N,15Y,16Y,17N,18N,18(J-M)N,2N,3N,4N,6N,7N,15N,19Y,23Y,24N,25N,26N,18N,18(J-M)N
	1062	Ethyl 3-(2-hydroxyphenyl)propanoate	CCOC(=O)CCc1ccccc1O		I	I	I		I	I	I	I			1N,2N,3N,5N,6N,7N,16N,17N,19N,23Y,27Y,28N,30N,18N	1N,2N,3N,43N,5N,6N,42N,7N,16N,17N,19N,23Y,27Y,28N,30N,18N	1Y,2N,3N,4N,6N,7N,15Y,16Y,17N,18N,18(J-M)N,2N,3N,4N,6N,7N,15N,19Y,23Y,24N,25N,26N,18N,18(J-M)N
	1063	p-Methylcinnamaldehyde	O=CC=Cc1ccc(cc1)C		I	I	I		I	I	II	I			1N,2N,3N,5N,6N,7N,16N,17N,19N,23Y,27Y,28N,30N,18N	1N,2N,3N,43N,5N,6N,42N,7N,16N,17N,19N,23Y,27Y,28N,30N,18N	1N,2N,3N,4N,6N,7N,15N,19Y,23Y,24N,25N,26N,18N,18(J-M)Y
	1064	Cinnamyl benzoate	O=C(c1ccccc1)OCC=Cc1ccccc1		I	I	I		I	I	I	I			1N,2N,3N,5N,6N,7N,16N,17N,19N,23Y,27Y,28Y,29Y(30N,18N)(30N,18N)	1N,2N,3N,43N,5N,6N,42N,7N,16N,17N,19N,23Y,27Y,28Y,29Y(30N,18N)(30N,18N)	1Y,2N,3N,4N,6N,7N,15N,19Y,23Y,24N,25N,26N,18N,18(J-M)N,2N,3N,4N,6N,7N,15N,19Y,23Y,24N,25N,26N,18N,18(J-M)N
	1065	Ethyl 3-phenylpropionate	CCOC(=O)CCc1ccccc1		I	I	I		I	I	I	Processing error			1N,2N,3N,5N,6N,7N,16N,17N,19N,23Y,27Y,28N,30N,18N	1N,2N,3N,43N,5N,6N,42N,7N,16N,17N,19N,23Y,27Y,28N,30N,18N	1Y,2N,3N,4N,6N,7N,15Y,16Y,17N,18N,18(J-M)N,2N,3N,4N,6N,7N,15N,19Y,23Y,24N,25N,26N,18N,18(J-M)N
	1066	Heptyl cinnamate	CCCCCCCOC(=O)/C=C/c1ccccc1		I	I	I		I	I	I	II			1N,2N,3N,5N,6N,7N,16N,17N,19N,23Y,27Y,28N,30N,18N	1N,2N,3N,43N,5N,6N,42N,7N,16N,17N,19N,23Y,27Y,28N,30N,18N	1Y,2N,3N,4N,6N,7N,15Y,16Y,17N,18N,18(J-M)N,2N,3N,4N,6N,7N,15N,19Y,23Y,24N,25N,26N,18N,18(J-M)N
	1067	3-Phenylpropyl isobutyrate	O=C(C(C)C)OCCCc1ccccc1		I	I	I		I	I	I	II			1N,2N,3N,5N,6N,7N,16N,17N,19N,23Y,27Y,28N,30N,18N	1N,2N,3N,43N,5N,6N,42N,7N,16N,17N,19N,23Y,27Y,28N,30N,18N	1Y,2N,3N,4N,6N,7N,15Y,16Y,17N,18N,18(J-M)N,2N,3N,4N,6N,7N,15N,19Y,23Y,24N,25N,26N,18N,18(J-M)N
	1068	3-Phenylpropyl cinnamate	O=C(C=Cc1ccccc1)OCCCc1ccccc1		I	I	I		I	I	I	I			1N,2N,3N,5N,6N,7N,16N,17N,19N,23Y,27Y,28Y,29Y(30N,18N)(30N,18N)	1N,2N,3N,43N,5N,6N,42N,7N,16N,17N,19N,23Y,27Y,28Y,29Y(30N,18N)(30N,18N)	1Y,2N,3N,4N,6N,7N,15N,19Y,23Y,24N,25N,26N,18N,18(J-M)N,2N,3N,4N,6N,7N,15N,19Y,23Y,24N,25N,26N,18N,18(J-M)N
	1069	3-Phenylpropyl formate	O=COCCCc1ccccc1		I	I	I		I	I	I	I			1N,2N,3N,5N,6N,7N,16N,17N,19N,23Y,27Y,28N,30N,18N	1N,2N,3N,43N,5N,6N,42N,7N,16N,17N,19N,23Y,27Y,28N,30N,18N	1Y,2N,3N,4N,6N,7N,15Y,16Y,17N,18N,18(J-M)N,2N,3N,4N,6N,7N,15N,19Y,23Y,24N,25N,26N,18N,18(J-M)N
	1070	3-Phenylpropyl hexanoate	CCCCCC(=O)OCCCc1ccccc1		I	I	I		I	I	I	II			1N,2N,3N,5N,6N,7N,16N,17N,19N,23Y,27Y,28N,30N,18N	1N,2N,3N,43N,5N,6N,42N,7N,16N,17N,19N,23Y,27Y,28N,30N,18N	1Y,2N,3N,4N,6N,7N,15Y,16Y,17N,18N,18(J-M)N,2N,3N,4N,6N,7N,15N,19Y,23Y,24N,25N,26N,18N,18(J-M)N
	1071	Benzyl cinnamate	O=C(C=Cc1ccccc1)OCc1ccccc1		I	I	I		I	I	I	Processing error			1N,2N,3N,5N,6N,7N,16N,17N,19N,23Y,27Y,28Y,29Y(30N,18N)(30N,18N)	1N,2N,3N,43N,5N,6N,42N,7N,16N,17N,19N,23Y,27Y,28Y,29Y(30N,18N)(30N,18N)	1Y,2N,3N,4N,6N,7N,15N,19Y,23Y,24N,25N,26N,18N,18(J-M)N,2N,3N,4N,6N,7N,15N,19Y,23Y,24N,25N,26N,18N,18(J-M)N
	1072	Butyl cinnamate	CCCCOC(=O)C=Cc1ccccc1		I	I	I		I	I	I	II			1N,2N,3N,5N,6N,7N,16N,17N,19N,23Y,27Y,28N,30N,18N	1N,2N,3N,43N,5N,6N,42N,7N,16N,17N,19N,23Y,27Y,28N,30N,18N	1Y,2N,3N,4N,6N,7N,15Y,16Y,17N,18N,18(J-M)N,2N,3N,4N,6N,7N,15N,19Y,23Y,24N,25N,26N,18N,18(J-M)N
	1073	Isobutyl cinnamate	CC(COC(=O)C=Cc1ccccc1)C		I	I	I		I	I	I	II			1N,2N,3N,5N,6N,7N,16N,17N,19N,23Y,27Y,28N,30N,18N	1N,2N,3N,43N,5N,6N,42N,7N,16N,17N,19N,23Y,27Y,28N,30N,18N	1Y,2N,3N,4N,6N,7N,15Y,16Y,17N,18N,18(J-M)N,2N,3N,4N,6N,7N,15N,19Y,23Y,24N,25N,26N,18N,18(J-M)N
	1074	Cinnamyl acetate	CC(=O)OCC=Cc1ccccc1		I	I	I		I	I	I	I			1N,2N,3N,5N,6N,7N,16N,17N,19N,23Y,27Y,28N,30N,18N	1N,2N,3N,43N,5N,6N,42N,7N,16N,17N,19N,23Y,27Y,28N,30N,18N	1Y,2N,3N,4N,6N,7N,15Y,16Y,17N,18N,18(J-M)N,2N,3N,4N,6N,7N,15N,19Y,23Y,24N,25N,26N,18N,18(J-M)N
	1075	Cinnamyl alcohol	OCC=Cc1ccccc1		I	I	I		I	I	I	I			1N,2N,3N,5N,6N,7N,16N,17N,19N,23Y,27Y,28N,30N,18N	1N,2N,3N,43N,5N,6N,42N,7N,16N,17N,19N,23Y,27Y,28N,30N,18N	1N,2N,3N,4N,6N,7N,15N,19Y,23Y,24N,25N,26N,18N,18(J-M)N
	1076	Cinnamyl butyrate	CCCC(=O)OCC=Cc1ccccc1		I	I	I		I	I	I	II			1N,2N,3N,5N,6N,7N,16N,17N,19N,23Y,27Y,28N,30N,18N	1N,2N,3N,43N,5N,6N,42N,7N,16N,17N,19N,23Y,27Y,28N,30N,18N	1Y,2N,3N,4N,6N,7N,15Y,16Y,17N,18N,18(J-M)N,2N,3N,4N,6N,7N,15N,19Y,23Y,24N,25N,26N,18N,18(J-M)N
	1077	Cinnamyl isobutyrate	CC(C(=O)OCC=Cc1ccccc1)C		I	I	I		I	I	I	II			1N,2N,3N,5N,6N,7N,16N,17N,19N,23Y,27Y,28N,30N,18N	1N,2N,3N,43N,5N,6N,42N,7N,16N,17N,19N,23Y,27Y,28N,30N,18N	1Y,2N,3N,4N,6N,7N,15Y,16Y,17N,18N,18(J-M)N,2N,3N,4N,6N,7N,15N,19Y,23Y,24N,25N,26N,18N,18(J-M)N
	1078	Cinnamyl cinnamate	O=C(C=Cc1ccccc1)OCC=Cc1ccccc1		I	I	I		I	I	I	I			1N,2N,3N,5N,6N,7N,16N,17N,19N,23Y,27Y,28Y,29Y(30N,18N)(30N,18N)	1N,2N,3N,43N,5N,6N,42N,7N,16N,17N,19N,23Y,27Y,28Y,29Y(30N,18N)(30N,18N)	1Y,2N,3N,4N,6N,7N,15N,19Y,23Y,24N,25N,26N,18N,18(J-M)N,2N,3N,4N,6N,7N,15N,19Y,23Y,24N,25N,26N,18N,18(J-M)N
	1079	Cinnamyl formate	O=COCC=Cc1ccccc1		I	I	I		I	I	I	I			1N,2N,3N,5N,6N,7N,16N,17N,19N,23Y,27Y,28N,30N,18N	1N,2N,3N,43N,5N,6N,42N,7N,16N,17N,19N,23Y,27Y,28N,30N,18N	1Y,2N,3N,4N,6N,7N,15Y,16Y,17N,18N,18(J-M)N,2N,3N,4N,6N,7N,15N,19Y,23Y,24N,25N,26N,18N,18(J-M)N
	1080	Cinnamyl phenylacetate	O=C(Cc1ccccc1)OCC=Cc1ccccc1		I	I	I		I	I	I	I			1N,2N,3N,5N,6N,7N,16N,17N,19N,23Y,27Y,28Y,29Y(30N,18N)(30N,18N)	1N,2N,3N,43N,5N,6N,42N,7N,16N,17N,19N,23Y,27Y,28Y,29Y(30N,18N)(30N,18N)	1Y,2N,3N,4N,6N,7N,15N,19Y,23Y,24N,25N,26N,18N,18(J-M)N,2N,3N,4N,6N,7N,15N,19Y,23Y,24N,25N,26N,18N,18(J-M)N
	1081	3-Phenylpropyl propionate	CCC(=O)OCCCc1ccccc1		I	I	I		I	I	I	I			1N,2N,3N,5N,6N,7N,16N,17N,19N,23Y,27Y,28N,30N,18N	1N,2N,3N,43N,5N,6N,42N,7N,16N,17N,19N,23Y,27Y,28N,30N,18N	1Y,2N,3N,4N,6N,7N,15Y,16Y,17N,18N,18(J-M)N,2N,3N,4N,6N,7N,15N,19Y,23Y,24N,25N,26N,18N,18(J-M)N
	1082	3-Phenylpropionic acid	OC(=O)CCc1ccccc1		I	I	I		I	I	I	I			1N,2N,3N,5N,6N,7N,16N,17N,19N,23Y,27Y,28N,30N,18N	1N,2N,3N,43N,5N,6N,42N,7N,16N,17N,19N,23Y,27Y,28N,30N,18N	1N,2N,3N,4N,6N,7N,15N,19Y,23Y,24N,25N,26N,18N,18(J-M)N
	1083	2-Methyl-4-phenylbutan-2-ol	CC(CCc1ccccc1)(O)C		I	I	I		I	I	I	I			1N,2N,3N,5N,6N,7N,16N,17N,19N,23Y,27Y,28N,30N,18N	1N,2N,3N,43N,5N,6N,42N,7N,16N,17N,19N,23Y,27Y,28N,30N,18N	1N,2N,3N,4N,6N,7N,15N,19Y,23Y,24N,25N,26N,18N,18(J-M)N
	1084	ethyl 2-hydroxy-3-phenylpropionate	CCOC(=O)C(Cc1ccccc1)O		I	I	I		I	I	I	I			1N,2N,3N,5N,6N,7N,16N,17N,19N,23Y,27Y,28N,30N,18N	1N,2N,3N,43N,5N,6N,42N,7N,16N,17N,19N,23Y,27Y,28N,30N,18N	1Y,2N,3N,4N,6N,7N,15Y,16Y,17N,18N,18(J-M)N,2N,3N,4N,6N,7N,15N,19Y,23Y,24N,25N,26N,18N,18(J-M)N
	1085	3-(3,4-methylenedioxyphenyl)-2-methylpropanal	O=CC(Cc1ccc2c(c1)OCO2)C		I	I	I		III	III	III	III			1N,2N,3N,5N,6N,7Y,8N,10N,11N,12N,22N,33N	1N,2N,3N,43N,5N,6N,42N,7Y,8N,10N,11N,12N,22N,33N	1Y,2N,3N,4N,6N,7N,15N,19Y,23Y,24N,25N,26N,18N,18(J-M)N,2N,3N,4N,6N,7N,15Y,16N,29N
	1086	Cinnamyl propionate	CCC(=O)OCC=Cc1ccccc1		I	I	I		I	I	I	I			1N,2N,3N,5N,6N,7N,16N,17N,19N,23Y,27Y,28N,30N,18N	1N,2N,3N,43N,5N,6N,42N,7N,16N,17N,19N,23Y,27Y,28N,30N,18N	1Y,2N,3N,4N,6N,7N,15Y,16Y,17N,18N,18(J-M)N,2N,3N,4N,6N,7N,15N,19Y,23Y,24N,25N,26N,18N,18(J-M)N
	1087	Cinnamyl isovalerate	CC(CC(=O)OCC=Cc1ccccc1)C		I	I	I		I	I	I	II			1N,2N,3N,5N,6N,7N,16N,17N,19N,23Y,27Y,28N,30N,18N	1N,2N,3N,43N,5N,6N,42N,7N,16N,17N,19N,23Y,27Y,28N,30N,18N	1Y,2N,3N,4N,6N,7N,15Y,16Y,17N,18N,18(J-M)N,2N,3N,4N,6N,7N,15N,19Y,23Y,24N,25N,26N,18N,18(J-M)N
	1088	Cyclohexyl cinnamate	O=C(OC1CCCCC1)C=Cc1ccccc1		I	I	I		I	I	I	III			1N,2N,3N,5N,6N,7N,16N,17N,19N,23Y,27Y,28N,30N,18N	1N,2N,3N,43N,5N,6N,42N,7N,16N,17N,19N,23Y,27Y,28N,30N,18N	1Y,2N,3N,4N,6N,7N,15N,19Y,23Y,24N,25N,26N,18N,18(J-M)N,2N,3N,4N,6N,7N,15N,19N,20Y,21N,22Y,17N,18N,18(J-M)N
	1089	Ethyl cinnamate	CCOC(=O)C=Cc1ccccc1		I	I	I		I	I	I	I			1N,2N,3N,5N,6N,7N,16N,17N,19N,23Y,27Y,28N,30N,18N	1N,2N,3N,43N,5N,6N,42N,7N,16N,17N,19N,23Y,27Y,28N,30N,18N	1Y,2N,3N,4N,6N,7N,15Y,16Y,17N,18N,18(J-M)N,2N,3N,4N,6N,7N,15N,19Y,23Y,24N,25N,26N,18N,18(J-M)N
	1090	alpha-Pentylcinnamyl formate	CCCCC/C(=C/c1ccccc1)/COC=O		I	II	I		I	I	II	II			1N,2N,3N,5N,6N,7N,16N,17N,19N,23Y,27Y,28N,30N,18N	1N,2N,3N,43N,5N,6N,42N,7N,16N,17N,19N,23Y,27Y,28N,30N,18N	1Y,2N,3N,4N,6N,7N,15N,19Y,23Y,24N,25Y,27Y,2N,3N,4N,6N,7N,15Y,16Y,17N,18N,18(J-M)N
	1091	alpha-Pentylcinnamyl isovalerate	CCCCC/C(=C/c1ccccc1)/COC(=O)CC(C)C		I	II	I		I	I	II	II			1N,2N,3N,5N,6N,7N,16N,17N,19N,23Y,27Y,28N,30N,18N	1N,2N,3N,43N,5N,6N,42N,7N,16N,17N,19N,23Y,27Y,28N,30N,18N	1Y,2N,3N,4N,6N,7N,15N,19Y,23Y,24N,25Y,27Y,2N,3N,4N,6N,7N,15Y,16Y,17N,18N,18(J-M)N
	1092	Phenethyl cinnamate	O=C(C=Cc1ccccc1)OCCc1ccccc1		I	I	I		I	I	I	I			1N,2N,3N,5N,6N,7N,16N,17N,19N,23Y,27Y,28Y,29Y(30N,18N)(30N,18N)	1N,2N,3N,43N,5N,6N,42N,7N,16N,17N,19N,23Y,27Y,28Y,29Y(30N,18N)(30N,18N)	1Y,2N,3N,4N,6N,7N,15N,19Y,23Y,24N,25N,26N,18N,18(J-M)N,2N,3N,4N,6N,7N,15N,19Y,23Y,24N,25N,26N,18N,18(J-M)N
	1093	3-Phenylpropanal	O=CCCc1ccccc1		I	I	I		I	I	I	I			1N,2N,3N,5N,6N,7N,16N,17N,19N,23Y,27Y,28N,30N,18N	1N,2N,3N,43N,5N,6N,42N,7N,16N,17N,19N,23Y,27Y,28N,30N,18N	1N,2N,3N,4N,6N,7N,15N,19Y,23Y,24N,25N,26N,18N,18(J-M)N
	1094	3-Phenylpropyl acetate	CC(=O)OCCCc1ccccc1		I	I	I		I	I	I	I			1N,2N,3N,5N,6N,7N,16N,17N,19N,23Y,27Y,28N,30N,18N	1N,2N,3N,43N,5N,6N,42N,7N,16N,17N,19N,23Y,27Y,28N,30N,18N	1Y,2N,3N,4N,6N,7N,15Y,16Y,17N,18N,18(J-M)N,2N,3N,4N,6N,7N,15N,19Y,23Y,24N,25N,26N,18N,18(J-M)N
	1095	3-(p-Cumenyl)-2-methylpropionaldehyde	O=CC(Cc1ccc(cc1)C(C)C)C		I	I	I		I	I	I	I			1N,2N,3N,5N,6N,7N,16N,17N,19N,23Y,27Y,28N,30N,18N	1N,2N,3N,43N,5N,6N,42N,7N,16N,17N,19N,23Y,27Y,28N,30N,18N	1N,2N,3N,4N,6N,7N,15N,19Y,23Y,24N,25N,26N,18N,18(J-M)N
	1096	2-Methyl-3-(p-tolyl)propionaldehyde	O=CC(Cc1ccc(cc1)C)C		I	I	I		I	I	I	I			1N,2N,3N,5N,6N,7N,16N,17N,19N,23Y,27Y,28N,30N,18N	1N,2N,3N,43N,5N,6N,42N,7N,16N,17N,19N,23Y,27Y,28N,30N,18N	1N,2N,3N,4N,6N,7N,15N,19Y,23Y,24N,25N,26N,18N,18(J-M)N
	1097	1,1-Dimethoxy-2-phenylpropane	COC(C(c1ccccc1)C)OC		I	I	I		I	I	I	Processing error			1N,2N,3N,5N,6N,7N,16N,17N,19N,23Y,27Y,28N,30N,18N	1N,2N,3N,43N,5N,6N,42N,7N,16N,17N,19N,23Y,27Y,28N,30N,18N	1Y,2N,3N,4N,6N,7N,15Y,16Y,17N,18N,18(J-M)N,2N,3N,4N,6N,7N,15N,19Y,23Y,24N,25N,26N,18N,18(J-M)N,2N,3N,4N,6N,7N,15Y,16Y,17N,18N,18(J-M)N
	1098	2-Phenylpropyl butyrate	CCCC(=O)OCC(c1ccccc1)C		I	I	I		I	I	I	II			1N,2N,3N,5N,6N,7N,16N,17N,19N,23Y,27Y,28N,30N,18N	1N,2N,3N,43N,5N,6N,42N,7N,16N,17N,19N,23Y,27Y,28N,30N,18N	1Y,2N,3N,4N,6N,7N,15Y,16Y,17N,18N,18(J-M)N,2N,3N,4N,6N,7N,15N,19Y,23Y,24N,25N,26N,18N,18(J-M)N
	1099	2-Phenylpropyl isobutyrate	CC(c1ccccc1)COC(=O)C(C)C		I	I	I		I	I	I	II			1N,2N,3N,5N,6N,7N,16N,17N,19N,23Y,27Y,28N,30N,18N	1N,2N,3N,43N,5N,6N,42N,7N,16N,17N,19N,23Y,27Y,28N,30N,18N	1Y,2N,3N,4N,6N,7N,15N,19Y,23Y,24N,25N,26N,18N,18(J-M)N,2N,3N,4N,6N,7N,15Y,16Y,17N,18N,18(J-M)N
	1100	2-(p-Tolyl)propionaldehyde	O=CC(c1ccc(cc1)C)C		I	I	I		I	I	I	I			1N,2N,3N,5N,6N,7N,16N,17N,19N,23Y,27Y,28N,30N,18N	1N,2N,3N,43N,5N,6N,42N,7N,16N,17N,19N,23Y,27Y,28N,30N,18N	1N,2N,3N,4N,6N,7N,15N,19Y,23Y,24N,25N,26N,18N,18(J-M)N
	1101	Ethyl 4-phenylbutyrate	CCOC(=O)CCCc1ccccc1		I	I	I		I	I	I	I			1N,2N,3N,5N,6N,7N,16N,17N,19N,23Y,27Y,28N,30N,18N	1N,2N,3N,43N,5N,6N,42N,7N,16N,17N,19N,23Y,27Y,28N,30N,18N	1Y,2N,3N,4N,6N,7N,15Y,16Y,17N,18N,18(J-M)N,2N,3N,4N,6N,7N,15N,19Y,23Y,24N,25N,26N,18N,18(J-M)N
	1102	1,1-Dimethyl-3-phenylpropyl acetate	CC(=O)OC(CCc1ccccc1)(C)C		I	I	I		I	I	I	II			1N,2N,3N,5N,6N,7N,16N,17N,19N,23Y,27Y,28N,30N,18N	1N,2N,3N,43N,5N,6N,42N,7N,16N,17N,19N,23Y,27Y,28N,30N,18N	1Y,2N,3N,4N,6N,7N,15Y,16Y,17N,18N,18(J-M)N,2N,3N,4N,6N,7N,15N,19Y,23Y,24N,25N,26N,18N,18(J-M)N
	1103	1,1-Dimethyl-3-phenylpropyl isobutyrate	CC(C(=O)OC(CCc1ccccc1)(C)C)C		I	I	I		I	I	I	II			1N,2N,3N,5N,6N,7N,16N,17N,19N,23Y,27Y,28N,30N,18N	1N,2N,3N,43N,5N,6N,42N,7N,16N,17N,19N,23Y,27Y,28N,30N,18N	1Y,2N,3N,4N,6N,7N,15Y,16Y,17N,18N,18(J-M)N,2N,3N,4N,6N,7N,15N,19Y,23Y,24N,25N,26N,18N,18(J-M)N
	1104	2-Methyl-4-phenylbutyraldehyde	O=CC(CCc1ccccc1)C		I	I	I		I	I	I	I			1N,2N,3N,5N,6N,7N,16N,17N,19N,23Y,27Y,28N,30N,18N	1N,2N,3N,43N,5N,6N,42N,7N,16N,17N,19N,23Y,27Y,28N,30N,18N	1N,2N,3N,4N,6N,7N,15N,19Y,23Y,24N,25N,26N,18N,18(J-M)N
	1105	3-Methyl-2-phenylbutyraldehyde	O=CC(c1ccccc1)C(C)C		I	I	I		I	I	I	I			1N,2N,3N,5N,6N,7N,16N,17N,19N,23Y,27Y,28N,30N,18N	1N,2N,3N,43N,5N,6N,42N,7N,16N,17N,19N,23Y,27Y,28N,30N,18N	1N,2N,3N,4N,6N,7N,15N,19Y,23Y,24N,25N,26N,18N,18(J-M)N
	1106	Methyl 4-phenylbutyrate	COC(=O)CCCc1ccccc1		I	I	I		I	I	I	I			1N,2N,3N,5N,6N,7N,16N,17N,19N,23Y,27Y,28N,30N,18N	1N,2N,3N,43N,5N,6N,42N,7N,16N,17N,19N,23Y,27Y,28N,30N,18N	1Y,2N,3N,4N,6N,7N,15Y,16Y,17N,18N,18(J-M)N,2N,3N,4N,6N,7N,15N,19Y,23Y,24N,25N,26N,18N,18(J-M)N
	1107	2-Phenylcrotonaldehyde	CC=C(c1ccccc1)C=O		I	I	I		I	I	II	I			1N,2N,3N,5N,6N,7N,16N,17N,19N,23Y,27Y,28N,30N,18N	1N,2N,3N,43N,5N,6N,42N,7N,16N,17N,19N,23Y,27Y,28N,30N,18N	1N,2N,3N,4N,6N,7N,15N,19Y,23Y,24N,25N,26N,18N,18(J-M)Y
	1108	Ethyl 2-ethyl-3-phenylpropionate	CCC(C(=O)OCC)Cc1ccccc1		I	I	I		I	I	I	II			1N,2N,3N,5N,6N,7N,16N,17N,19N,23Y,27Y,28N,30N,18N	1N,2N,3N,43N,5N,6N,42N,7N,16N,17N,19N,23Y,27Y,28N,30N,18N	1Y,2N,3N,4N,6N,7N,15N,19Y,23Y,24N,25N,26N,18N,18(J-M)N,2N,3N,4N,6N,7N,15Y,16Y,17N,18N,18(J-M)N
	1109	Propyl cinnamate	CCCOC(=O)C=Cc1ccccc1		I	I	I		I	I	I	I			1N,2N,3N,5N,6N,7N,16N,17N,19N,23Y,27Y,28N,30N,18N	1N,2N,3N,43N,5N,6N,42N,7N,16N,17N,19N,23Y,27Y,28N,30N,18N	1Y,2N,3N,4N,6N,7N,15Y,16Y,17N,18N,18(J-M)N,2N,3N,4N,6N,7N,15N,19Y,23Y,24N,25N,26N,18N,18(J-M)N
	1110	Isopropyl cinnamate	CC(OC(=O)C=Cc1ccccc1)C		I	I	I		I	I	I	I			1N,2N,3N,5N,6N,7N,16N,17N,19N,23Y,27Y,28N,30N,18N	1N,2N,3N,43N,5N,6N,42N,7N,16N,17N,19N,23Y,27Y,28N,30N,18N	1Y,2N,3N,4N,6N,7N,15Y,16Y,17N,18N,18(J-M)N,2N,3N,4N,6N,7N,15N,19Y,23Y,24N,25N,26N,18N,18(J-M)N
	1111	3-(4-Isopropylphenyl)propionaldehyde	O=CCCc1ccc(cc1)C(C)C		I	I	I		I	I	I	I			1N,2N,3N,5N,6N,7N,16N,17N,19N,23Y,27Y,28N,30N,18N	1N,2N,3N,43N,5N,6N,42N,7N,16N,17N,19N,23Y,27Y,28N,30N,18N	1N,2N,3N,4N,6N,7N,15N,19Y,23Y,24N,25N,26N,18N,18(J-M)N
	1112	(S)-Terpinyl cinnamate	O=C(OC([C@H]1CCC(=CC1)C)(C)C)C=Cc1ccccc1		I	I	I		I	I	I	I			1N,2N,3N,5N,6N,7N,16N,17N,19N,23Y,27Y,28N,30N,18N	1N,2N,3N,43N,5N,6N,42N,7N,16N,17N,19N,23Y,27Y,28N,30N,18N	1Y,2N,3N,4N,6N,7N,15N,19Y,23Y,24N,25N,26N,18N,18(J-M)N,2N,3N,4N,6N,7N,15N,19N,20Y,21N,22Y,17N,18N,18(J-M)N
	1113	2-Methoxycinnamaldehyde	O=CC=Cc1ccccc1OC		I	I	I		I	I	II	I			1N,2N,3N,5N,6N,7N,16N,17N,19N,23Y,27Y,28N,30N,18N	1N,2N,3N,43N,5N,6N,42N,7N,16N,17N,19N,23Y,27Y,28N,30N,18N	1N,2N,3N,4N,6N,7N,15N,19Y,23Y,24N,25N,26N,18N,18(J-M)Y
	1114	3-(4-Methoxyphenyl)-2-methylprop-2-enal	COc1ccc(cc1)C=C(C=O)C		I	I	I		I	I	II	I			1N,2N,3N,5N,6N,7N,16N,17N,19N,23Y,27Y,28N,30N,18N	1N,2N,3N,43N,5N,6N,42N,7N,16N,17N,19N,23Y,27Y,28N,30N,18N	1N,2N,3N,4N,6N,7N,15N,19Y,23Y,24N,25N,26N,18N,18(J-M)Y
	1115	3-Phenylpent-4-enal	C=CC(c1ccccc1)CC=O		I	I	I		I	I	I	I			1N,2N,3N,5N,6N,7N,16N,17N,19N,23Y,27Y,28N,30N,18N	1N,2N,3N,43N,5N,6N,42N,7N,16N,17N,19N,23Y,27Y,28N,30N,18N	1N,2N,3N,4N,6N,7N,15N,19Y,23Y,24N,25N,26N,18N,18(J-M)N
	1116	(Z)-Hex-3-enyl salicylate	CC/C=C\CCOC(=O)c1ccccc1O		I	I			I	I	I	I			1N,2N,3N,5N,6N,7N,16N,17N,19N,23Y,27Y,28N,30N,18N	1N,2N,3N,43N,5N,6N,42N,7N,16N,17N,19N,23Y,27Y,28N,30N,18N	1Y,2N,3N,4N,6N,7N,15Y,16Y,17N,18N,18(J-M)N,2N,3N,4N,6N,7N,15N,19Y,23Y,24N,25N,26N,18N,18(J-M)N
	1117	Benzyl hexanoate	CCCCCC(=O)OCc1ccccc1		I	I	I		I	I	I	II			1N,2N,3N,5N,6N,7N,16N,17N,19N,23Y,27Y,28N,30N,18N	1N,2N,3N,43N,5N,6N,42N,7N,16N,17N,19N,23Y,27Y,28N,30N,18N	1Y,2N,3N,4N,6N,7N,15Y,16Y,17N,18N,18(J-M)N,2N,3N,4N,6N,7N,15N,19Y,23Y,24N,25N,26N,18N,18(J-M)N
	1118	2-Methoxybenzaldehyde	O=Cc1ccccc1OC		I	I	I		I	I	I	I			1N,2N,3N,5N,6N,7N,16N,17N,19N,23Y,27Y,28N,30N,18N	1N,2N,3N,43N,5N,6N,42N,7N,16N,17N,19N,23Y,27Y,28N,30N,18N	1N,2N,3N,4N,6N,7N,15N,19Y,23Y,24N,25N,26N,18N,18(J-M)N
	1119	Prenyl benzoate	O=C(c1ccccc1)OCC=C(C)C		I	I	I		I	I	I	I			1N,2N,3N,5N,6N,7N,16N,17N,19N,23Y,27Y,28N,30N,18N	1N,2N,3N,43N,5N,6N,42N,7N,16N,17N,19N,23Y,27Y,28N,30N,18N	1Y,2N,3N,4N,6N,7N,15N,19Y,23Y,24N,25N,26N,18N,18(J-M)N,2N,3N,4N,6N,7N,15Y,16Y,17N,18N,18(J-M)N
	1120	4-Hydroxy-3,5-dimethoxybenzaldehyde	COc1cc(C=O)cc(c1O)OC		I	I	I		I	I	I	I			1N,2N,3N,5N,6N,7N,16N,17N,19N,23Y,27Y,28N,30N,18N	1N,2N,3N,43N,5N,6N,42N,7N,16N,17N,19N,23Y,27Y,28N,30N,18N	1N,2N,3N,4N,6N,7N,15N,19Y,23Y,24N,25N,26N,18N,18(J-M)N
	1121	Vanillin 3-(l-menthoxy)propane-1,2-diol acetal	COc1cc(ccc1O)C1OCC(O1)COC1CC(C)CCC1C(C)C		I	III	I		III	III	III	III			1N,2N,3N,5N,6N,7Y,8N,10N,11Y,33N	1N,2N,3N,43N,5N,6N,42N,7Y,8N,10N,11Y,33N	1Y,2N,3N,4N,6N,7N,15N,19Y,23Y,24N,25N,26N,18N,18(J-M)N,2N,3N,4N,6N,7N,15N,19N,20N,29N
	1122	Vanillin propylene glycol acetal	COc1cc(ccc1O)C1OCC(O1)C		I	II	I		III	III	I	III			1N,2N,3N,5N,6N,7Y,8N,10N,11N,12N,22N,33N	1N,2N,3N,43N,5N,6N,42N,7Y,8N,10N,11N,12N,22N,33N	1Y,2N,3N,4N,6N,7N,15N,19Y,23Y,24N,25N,26N,18N,18(J-M)N,2N,3N,4N,6N,7N,15Y,16Y,17N,18N,18(J-M)N
	1123	4-Ethylbenzaldehyde	CCc1ccc(cc1)C=O		I	I	I		I	I	I	I			1N,2N,3N,5N,6N,7N,16N,17N,19N,23Y,27Y,28N,30N,18N	1N,2N,3N,43N,5N,6N,42N,7N,16N,17N,19N,23Y,27Y,28N,30N,18N	1N,2N,3N,4N,6N,7N,15N,19Y,23Y,24N,25N,26N,18N,18(J-M)N
	1124	p-Anisyl acetate	COc1ccc(cc1)COC(=O)C		I	I	I		I	I	I	I			1N,2N,3N,5N,6N,7N,16N,17N,19N,23Y,27Y,28N,30N,18N	1N,2N,3N,43N,5N,6N,42N,7N,16N,17N,19N,23Y,27Y,28N,30N,18N	1Y,2N,3N,4N,6N,7N,15N,19Y,23Y,24N,25N,26N,18N,18(J-M)N,2N,3N,4N,6N,7N,15Y,16Y,17N,18N,18(J-M)N
	1125	p-Anisyl alcohol	OCc1ccc(cc1)OC		I	I	I		I	I	I	I			1N,2N,3N,5N,6N,7N,16N,17N,19N,23Y,27Y,28N,30N,18N	1N,2N,3N,43N,5N,6N,42N,7N,16N,17N,19N,23Y,27Y,28N,30N,18N	1N,2N,3N,4N,6N,7N,15N,19Y,23Y,24N,25N,26N,18N,18(J-M)N
	1126	p-Anisyl butyrate	CCCC(=O)OCc1ccc(cc1)OC		I	I	I		I	I	I	I			1N,2N,3N,5N,6N,7N,16N,17N,19N,23Y,27Y,28N,30N,18N	1N,2N,3N,43N,5N,6N,42N,7N,16N,17N,19N,23Y,27Y,28N,30N,18N	1Y,2N,3N,4N,6N,7N,15Y,16Y,17N,18N,18(J-M)N,2N,3N,4N,6N,7N,15N,19Y,23Y,24N,25N,26N,18N,18(J-M)N
	1127	p-Anisyl formate	COc1ccc(cc1)COC=O		I	I	I		I	I	I	I			1N,2N,3N,5N,6N,7N,16N,17N,19N,23Y,27Y,28N,30N,18N	1N,2N,3N,43N,5N,6N,42N,7N,16N,17N,19N,23Y,27Y,28N,30N,18N	1Y,2N,3N,4N,6N,7N,15N,19Y,23Y,24N,25N,26N,18N,18(J-M)N,2N,3N,4N,6N,7N,15Y,16Y,17N,18N,18(J-M)N
	1128	2,4-Dimethylbenzaldehyde	O=Cc1ccc(cc1C)C		I	I	I		I	I	I	I			1N,2N,3N,5N,6N,7N,16N,17N,19N,23Y,27Y,28N,30N,18N	1N,2N,3N,43N,5N,6N,42N,7N,16N,17N,19N,23Y,27Y,28N,30N,18N	1N,2N,3N,4N,6N,7N,15N,19Y,23Y,24N,25N,26N,18N,18(J-M)N
	1129	(Z)-Hex-3-enyl benzoate	CC/C=C\CCOC(=O)c1ccccc1		I	I	I		I	I	I	II			1N,2N,3N,5N,6N,7N,16N,17N,19N,23Y,27Y,28N,30N,18N	1N,2N,3N,43N,5N,6N,42N,7N,16N,17N,19N,23Y,27Y,28N,30N,18N	1Y,2N,3N,4N,6N,7N,15Y,16Y,17N,18N,18(J-M)N,2N,3N,4N,6N,7N,15N,19Y,23Y,24N,25N,26N,18N,18(J-M)N
	1130	Hexyl benzoate	CCCCCCOC(=O)c1ccccc1		I	I	I		I	I	I	II			1N,2N,3N,5N,6N,7N,16N,17N,19N,23Y,27Y,28N,30N,18N	1N,2N,3N,43N,5N,6N,42N,7N,16N,17N,19N,23Y,27Y,28N,30N,18N	1Y,2N,3N,4N,6N,7N,15Y,16Y,17N,18N,18(J-M)N,2N,3N,4N,6N,7N,15N,19Y,23Y,24N,25N,26N,18N,18(J-M)N
	1131	Isopentyl benzoate	CC(CCOC(=O)c1ccccc1)C		I	I	I		I	I	I	I			1N,2N,3N,5N,6N,7N,16N,17N,19N,23Y,27Y,28N,30N,18N	1N,2N,3N,43N,5N,6N,42N,7N,16N,17N,19N,23Y,27Y,28N,30N,18N	1Y,2N,3N,4N,6N,7N,15Y,16Y,17N,18N,18(J-M)N,2N,3N,4N,6N,7N,15N,19Y,23Y,24N,25N,26N,18N,18(J-M)N
	1132	alpha,alpha-Dimethoxytoluene	COC(c1ccccc1)OC		I	I	I		I	I	I	Processing error			1N,2N,3N,5N,6N,7N,16N,17N,19N,23Y,27Y,28N,30N,18N	1N,2N,3N,43N,5N,6N,42N,7N,16N,17N,19N,23Y,27Y,28N,30N,18N	1Y,2N,3N,4N,6N,7N,15Y,16Y,17N,18N,18(J-M)N,2N,3N,4N,6N,7N,15N,19Y,23Y,24N,25N,26N,18N,18(J-M)N,2N,3N,4N,6N,7N,15Y,16Y,17N,18N,18(J-M)N
	1133	4-Methyl-2-phenyl-1,3-dioxolane	CC1COC(O1)c1ccccc1		I	I	I		III	III	I	III			1N,2N,3N,5N,6N,7Y,8N,10N,11N,12N,22N,33N	1N,2N,3N,43N,5N,6N,42N,7Y,8N,10N,11N,12N,22N,33N	1Y,2N,3N,4N,6N,7N,15Y,16Y,17N,18N,18(J-M)N,2N,3N,4N,6N,7N,15N,19Y,23Y,24N,25N,26N,18N,18(J-M)N
	1134	Benzyl 3-oxobutyrate	O=C(CC(=O)C)OCc1ccccc1		I	I	I		I	I	I	I			1N,2N,3N,5N,6N,7N,16N,17N,19N,23Y,27Y,28N,30N,18N	1N,2N,3N,43N,5N,6N,42N,7N,16N,17N,19N,23Y,27Y,28N,30N,18N	1Y,2N,3N,4N,6N,7N,15Y,16Y,17N,18N,18(J-M)N,2N,3N,4N,6N,7N,15N,19Y,23Y,24N,25N,26N,18N,18(J-M)N
	1135	Benzyl benzoate	O=C(c1ccccc1)OCc1ccccc1		I	I	I		I	I	I	I			1N,2N,3N,5N,6N,7N,16N,17N,19N,23Y,27Y,28Y,29Y(30N,18N)(30N,18N)	1N,2N,3N,43N,5N,6N,42N,7N,16N,17N,19N,23Y,27Y,28Y,29Y(30N,18N)(30N,18N)	1Y,2N,3N,4N,6N,7N,15N,19Y,23Y,24N,25N,26N,18N,18(J-M)N,2N,3N,4N,6N,7N,15N,19Y,23Y,24N,25N,26N,18N,18(J-M)N
	1136	Benzyl butyrate	CCCC(=O)OCc1ccccc1		I	I	I		I	I	I	I			1N,2N,3N,5N,6N,7N,16N,17N,19N,23Y,27Y,28N,30N,18N	1N,2N,3N,43N,5N,6N,42N,7N,16N,17N,19N,23Y,27Y,28N,30N,18N	1Y,2N,3N,4N,6N,7N,15Y,16Y,17N,18N,18(J-M)N,2N,3N,4N,6N,7N,15N,19Y,23Y,24N,25N,26N,18N,18(J-M)N
	1137	Benzyl isobutyrate	CC(C(=O)OCc1ccccc1)C		I	I	I		I	I	I	I			1N,2N,3N,5N,6N,7N,16N,17N,19N,23Y,27Y,28N,30N,18N	1N,2N,3N,43N,5N,6N,42N,7N,16N,17N,19N,23Y,27Y,28N,30N,18N	1Y,2N,3N,4N,6N,7N,15Y,16Y,17N,18N,18(J-M)N,2N,3N,4N,6N,7N,15N,19Y,23Y,24N,25N,26N,18N,18(J-M)N
	1138	Benzyl formate	O=COCc1ccccc1		I	I	I		I	I	I	I			1N,2N,3N,5N,6N,7N,16N,17N,19N,23Y,27Y,28N,30N,18N	1N,2N,3N,43N,5N,6N,42N,7N,16N,17N,19N,23Y,27Y,28N,30N,18N	1Y,2N,3N,4N,6N,7N,15Y,16Y,17N,18N,18(J-M)N,2N,3N,4N,6N,7N,15N,19Y,23Y,24N,25N,26N,18N,18(J-M)N
	1139	1-Benzyloxy-1-(2-methoxyethoxy)ethane	COCCOC(OCc1ccccc1)C		I	I	I		I	I	I	III			1N,2N,3N,5N,6N,7N,16N,17N,19N,23Y,27Y,28N,30N,18N	1N,2N,3N,43N,5N,6N,42N,7N,16N,17N,19N,23Y,27Y,28N,30N,18N	1Y,2N,3N,4N,6N,7N,15Y,16Y,17N,18N,18(J-M)N,2N,3N,4N,6N,7N,15Y,16Y,17N,18N,18(J-M)N,2N,3N,4N,6N,7N,15N,19Y,23Y,24N,25N,26N,18N,18(J-M)N
	1140	Benzyl phenylacetate	O=C(Cc1ccccc1)OCc1ccccc1		I	I	I		I	I	I	I			1N,2N,3N,5N,6N,7N,16N,17N,19N,23Y,27Y,28Y,29Y(30N,18N)(30N,18N)	1N,2N,3N,43N,5N,6N,42N,7N,16N,17N,19N,23Y,27Y,28Y,29Y(30N,18N)(30N,18N)	1Y,2N,3N,4N,6N,7N,15N,19Y,23Y,24N,25N,26N,18N,18(J-M)N,2N,3N,4N,6N,7N,15N,19Y,23Y,24N,25N,26N,18N,18(J-M)N
	1141	Benzyl propionate	CCC(=O)OCc1ccccc1		I	I	I		I	I	I	I			1N,2N,3N,5N,6N,7N,16N,17N,19N,23Y,27Y,28N,30N,18N	1N,2N,3N,43N,5N,6N,42N,7N,16N,17N,19N,23Y,27Y,28N,30N,18N	1Y,2N,3N,4N,6N,7N,15Y,16Y,17N,18N,18(J-M)N,2N,3N,4N,6N,7N,15N,19Y,23Y,24N,25N,26N,18N,18(J-M)N
	1142	Benzyl isovalerate	CC(CC(=O)OCc1ccccc1)C		I	I	I		I	I	I	I			1N,2N,3N,5N,6N,7N,16N,17N,19N,23Y,27Y,28N,30N,18N	1N,2N,3N,43N,5N,6N,42N,7N,16N,17N,19N,23Y,27Y,28N,30N,18N	1Y,2N,3N,4N,6N,7N,15Y,16Y,17N,18N,18(J-M)N,2N,3N,4N,6N,7N,15N,19Y,23Y,24N,25N,26N,18N,18(J-M)N
	1143	Isobutyl benzoate	CC(COC(=O)c1ccccc1)C		I	I	I		I	I	I	I			1N,2N,3N,5N,6N,7N,16N,17N,19N,23Y,27Y,28N,30N,18N	1N,2N,3N,43N,5N,6N,42N,7N,16N,17N,19N,23Y,27Y,28N,30N,18N	1Y,2N,3N,4N,6N,7N,15Y,16Y,17N,18N,18(J-M)N,2N,3N,4N,6N,7N,15N,19Y,23Y,24N,25N,26N,18N,18(J-M)N
	1144	4-Isopropylbenzaldehyde	O=Cc1ccc(cc1)C(C)C		I	I	I		I	I	I	I			1N,2N,3N,5N,6N,7N,16N,17N,19N,23Y,27Y,28N,30N,18N	1N,2N,3N,43N,5N,6N,42N,7N,16N,17N,19N,23Y,27Y,28N,30N,18N	1N,2N,3N,4N,6N,7N,15N,19Y,23Y,24N,25N,26N,18N,18(J-M)N
	1145	Ethyl benzoate	CCOC(=O)c1ccccc1		I	I	I		I	I	I	Processing error			1N,2N,3N,5N,6N,7N,16N,17N,19N,23Y,27Y,28N,30N,18N	1N,2N,3N,43N,5N,6N,42N,7N,16N,17N,19N,23Y,27Y,28N,30N,18N	1Y,2N,3N,4N,6N,7N,15Y,16Y,17N,18N,18(J-M)N,2N,3N,4N,6N,7N,15N,19Y,23Y,24N,25N,26N,18N,18(J-M)N
	1146	Geranyl benzoate		YES	I	I	I
	1147	Linalyl benzoate	C=CC(OC(=O)c1ccccc1)(CCC=C(C)C)C		I	I	I		I	I	I	I			1N,2N,3N,5N,6N,7N,16N,17N,19N,23Y,27Y,28N,30N,18N	1N,2N,3N,43N,5N,6N,42N,7N,16N,17N,19N,23Y,27Y,28N,30N,18N	1Y,2N,3N,4N,6N,7N,15Y,16Y,17N,18N,18(J-M)N,2N,3N,4N,6N,7N,15N,19Y,23Y,24N,25N,26N,18N,18(J-M)N
	1148	Methyl benzoate	COC(=O)c1ccccc1		I	I	I		I	I	I	Processing error			1N,2N,3N,5N,6N,7N,16N,17N,19N,23Y,27Y,28N,30N,18N	1N,2N,3N,43N,5N,6N,42N,7N,16N,17N,19N,23Y,27Y,28N,30N,18N	1Y,2N,3N,4N,6N,7N,15Y,16Y,17N,18N,18(J-M)N,2N,3N,4N,6N,7N,15N,19Y,23Y,24N,25N,26N,18N,18(J-M)N
	1149	Propyl benzoate	CCCOC(=O)c1ccccc1		I	I	I		I	I	I	I			1N,2N,3N,5N,6N,7N,16N,17N,19N,23Y,27Y,28N,30N,18N	1N,2N,3N,43N,5N,6N,42N,7N,16N,17N,19N,23Y,27Y,28N,30N,18N	1Y,2N,3N,4N,6N,7N,15Y,16Y,17N,18N,18(J-M)N,2N,3N,4N,6N,7N,15N,19Y,23Y,24N,25N,26N,18N,18(J-M)N
	1150	Isopropyl benzoate	CC(OC(=O)c1ccccc1)C		I	I	I		I	I	I	I			1N,2N,3N,5N,6N,7N,16N,17N,19N,23Y,27Y,28N,30N,18N	1N,2N,3N,43N,5N,6N,42N,7N,16N,17N,19N,23Y,27Y,28N,30N,18N	1Y,2N,3N,4N,6N,7N,15Y,16Y,17N,18N,18(J-M)N,2N,3N,4N,6N,7N,15N,19Y,23Y,24N,25N,26N,18N,18(J-M)N
	1151	4-Isopropylbenzyl alcohol	OCc1ccc(cc1)C(C)C		I	I	I		I	I	I	Processing error			1N,2N,3N,5N,6N,7N,16N,17N,19N,23Y,27Y,28N,30N,18N	1N,2N,3N,43N,5N,6N,42N,7N,16N,17N,19N,23Y,27Y,28N,30N,18N	1N,2N,3N,4N,6N,7N,15N,19Y,23Y,24N,25N,26N,18N,18(J-M)N
	1152	Benzyl 2-methylcrotonate	C/C=C(/C(=O)OCc1ccccc1)\C		I	I	I		I	I	I	I			1N,2N,3N,5N,6N,7N,16N,17N,19N,23Y,27Y,28N,30N,18N	1N,2N,3N,43N,5N,6N,42N,7N,16N,17N,19N,23Y,27Y,28N,30N,18N	1Y,2N,3N,4N,6N,7N,15Y,16Y,17N,18N,18(J-M)N,2N,3N,4N,6N,7N,15N,19Y,23Y,24N,25N,26N,18N,18(J-M)N
	1153	p-Anisyl propionate	CCC(=O)OCc1ccc(cc1)OC		I	I	I		I	I	I	I			1N,2N,3N,5N,6N,7N,16N,17N,19N,23Y,27Y,28N,30N,18N	1N,2N,3N,43N,5N,6N,42N,7N,16N,17N,19N,23Y,27Y,28N,30N,18N	1Y,2N,3N,4N,6N,7N,15Y,16Y,17N,18N,18(J-M)N,2N,3N,4N,6N,7N,15N,19Y,23Y,24N,25N,26N,18N,18(J-M)N
	1154	Benzyl salicylate	O=C(c1ccccc1O)OCc1ccccc1		I	I	I		I	I	I	I			1N,2N,3N,5N,6N,7N,16N,17N,19N,23Y,27Y,28Y,29Y(30N,18N)(30N,18N)	1N,2N,3N,43N,5N,6N,42N,7N,16N,17N,19N,23Y,27Y,28Y,29Y(30N,18N)(30N,18N)	1Y,2N,3N,4N,6N,7N,15N,19Y,23Y,24N,25N,26N,18N,18(J-M)N,2N,3N,4N,6N,7N,15N,19Y,23Y,24N,25N,26N,18N,18(J-M)N
	1155	Isobutyl salicylate	CC(COC(=O)c1ccccc1O)C		I	I	I		I	I	I	I			1N,2N,3N,5N,6N,7N,16N,17N,19N,23Y,27Y,28N,30N,18N	1N,2N,3N,43N,5N,6N,42N,7N,16N,17N,19N,23Y,27Y,28N,30N,18N	1Y,2N,3N,4N,6N,7N,15Y,16Y,17N,18N,18(J-M)N,2N,3N,4N,6N,7N,15N,19Y,23Y,24N,25N,26N,18N,18(J-M)N
	1156	4-Ethoxybenzaldehyde	CCOc1ccc(cc1)C=O		I	I	I		I	I	I	I			1N,2N,3N,5N,6N,7N,16N,17N,19N,23Y,27Y,28N,30N,18N	1N,2N,3N,43N,5N,6N,42N,7N,16N,17N,19N,23Y,27Y,28N,30N,18N	1N,2N,3N,4N,6N,7N,15N,19Y,23Y,24N,25N,26N,18N,18(J-M)N
	1157	Ethyl 4-methoxybenzoate	CCOC(=O)c1ccc(cc1)OC		I	I	I		I	I	I	I			1N,2N,3N,5N,6N,7N,16N,17N,19N,23Y,27Y,28N,30N,18N	1N,2N,3N,43N,5N,6N,42N,7N,16N,17N,19N,23Y,27Y,28N,30N,18N	1Y,2N,3N,4N,6N,7N,15Y,16Y,17N,18N,18(J-M)N,2N,3N,4N,6N,7N,15N,19Y,23Y,24N,25N,26N,18N,18(J-M)N
	1158	Ethyl salicylate	CCOC(=O)c1ccccc1O		I	I	I		I	I	I	I			1N,2N,3N,5N,6N,7N,16N,17N,19N,23Y,27Y,28N,30N,18N	1N,2N,3N,43N,5N,6N,42N,7N,16N,17N,19N,23Y,27Y,28N,30N,18N	1Y,2N,3N,4N,6N,7N,15Y,16Y,17N,18N,18(J-M)N,2N,3N,4N,6N,7N,15N,19Y,23Y,24N,25N,26N,18N,18(J-M)N
	1159	4-Methoxybenzaldehyde	COc1ccc(cc1)C=O		I	I	I		I	I	I	I			1N,2N,3N,5N,6N,7N,16N,17N,19N,23Y,27Y,28N,30N,18N	1N,2N,3N,43N,5N,6N,42N,7N,16N,17N,19N,23Y,27Y,28N,30N,18N	1N,2N,3N,4N,6N,7N,15N,19Y,23Y,24N,25N,26N,18N,18(J-M)N
	1160	Methyl 4-methoxybenzoate	COc1ccc(cc1)C(=O)OC		I	I	I		I	I	I	I			1N,2N,3N,5N,6N,7N,16N,17N,19N,23Y,27Y,28N,30N,18N	1N,2N,3N,43N,5N,6N,42N,7N,16N,17N,19N,23Y,27Y,28N,30N,18N	1Y,2N,3N,4N,6N,7N,15N,19Y,23Y,24N,25N,26N,18N,18(J-M)N,2N,3N,4N,6N,7N,15Y,16Y,17N,18N,18(J-M)N
	1161	Methyl 2-methoxybenzoate	COC(=O)c1ccccc1OC		I	I	I		I	I	I	I			1N,2N,3N,5N,6N,7N,16N,17N,19N,23Y,27Y,28N,30N,18N	1N,2N,3N,43N,5N,6N,42N,7N,16N,17N,19N,23Y,27Y,28N,30N,18N	1Y,2N,3N,4N,6N,7N,15Y,16Y,17N,18N,18(J-M)N,2N,3N,4N,6N,7N,15N,19Y,23Y,24N,25N,26N,18N,18(J-M)N
	1162	Phenethyl salicylate	O=C(c1ccccc1O)OCCc1ccccc1		I	I	I		I	I	I	I			1N,2N,3N,5N,6N,7N,16N,17N,19N,23Y,27Y,28Y,29Y(30N,18N)(30N,18N)	1N,2N,3N,43N,5N,6N,42N,7N,16N,17N,19N,23Y,27Y,28Y,29Y(30N,18N)(30N,18N)	1Y,2N,3N,4N,6N,7N,15N,19Y,23Y,24N,25N,26N,18N,18(J-M)N,2N,3N,4N,6N,7N,15N,19Y,23Y,24N,25N,26N,18N,18(J-M)N
	1163	Salicylaldehyde	O=Cc1ccccc1O		I	I	I		I	I	I	I			1N,2N,3N,5N,6N,7N,16N,17N,19N,23Y,27Y,28N,30N,18N	1N,2N,3N,43N,5N,6N,42N,7N,16N,17N,19N,23Y,27Y,28N,30N,18N	1N,2N,3N,4N,6N,7N,15N,19Y,23Y,24N,25N,26N,18N,18(J-M)N
	1164	Vanillyl acetate	COc1cc(C=O)ccc1OC(=O)C		I	I	I		I	I	I	I			1N,2N,3N,5N,6N,7N,16N,17N,19N,23Y,27Y,28N,30N,18N	1N,2N,3N,43N,5N,6N,42N,7N,16N,17N,19N,23Y,27Y,28N,30N,18N	1Y,2N,3N,4N,6N,7N,15N,19Y,23Y,24N,25N,26N,18N,18(J-M)N,2N,3N,4N,6N,7N,15Y,16Y,17N,18N,18(J-M)N
	1165	Veratraldehyde	COc1cc(C=O)ccc1OC		I	I	I		I	I	I	I			1N,2N,3N,5N,6N,7N,16N,17N,19N,23Y,27Y,28N,30N,18N	1N,2N,3N,43N,5N,6N,42N,7N,16N,17N,19N,23Y,27Y,28N,30N,18N	1N,2N,3N,4N,6N,7N,15N,19Y,23Y,24N,25N,26N,18N,18(J-M)N
	1166	Butyl salicylate	CCCCOC(=O)c1ccccc1O		I	I	I		I	I	I	I			1N,2N,3N,5N,6N,7N,16N,17N,19N,23Y,27Y,28N,30N,18N	1N,2N,3N,43N,5N,6N,42N,7N,16N,17N,19N,23Y,27Y,28N,30N,18N	1Y,2N,3N,4N,6N,7N,15Y,16Y,17N,18N,18(J-M)N,2N,3N,4N,6N,7N,15N,19Y,23Y,24N,25N,26N,18N,18(J-M)N
	1167	2-Hydroxy-4-methylbenzaldehyde	O=Cc1ccc(cc1O)C		I	I	I		I	I	I	I			1N,2N,3N,5N,6N,7N,16N,17N,19N,23Y,27Y,28N,30N,18N	1N,2N,3N,43N,5N,6N,42N,7N,16N,17N,19N,23Y,27Y,28N,30N,18N	1N,2N,3N,4N,6N,7N,15N,19Y,23Y,24N,25N,26N,18N,18(J-M)N
	1168	o-Tolyl salicylate	Cc1ccccc1OC(=O)c1ccccc1O		I	I	I		I	I	I	I			1N,2N,3N,5N,6N,7N,16N,17N,19N,23Y,27Y,28Y,29Y(30N,18N)(30N,18N)	1N,2N,3N,43N,5N,6N,42N,7N,16N,17N,19N,23Y,27Y,28Y,29Y(30N,18N)(30N,18N)	1Y,2N,3N,4N,6N,7N,15N,19Y,23Y,24N,25N,26N,18N,18(J-M)N,2N,3N,4N,6N,7N,15N,19Y,23Y,24N,25N,26N,18N,18(J-M)N
	1169	Vanillyl alcohol	COc1cc(CO)ccc1O		I	I	I		I	I	I	I			1N,2N,3N,5N,6N,7N,16N,17N,19N,23Y,27Y,28N,30N,18N	1N,2N,3N,43N,5N,6N,42N,7N,16N,17N,19N,23Y,27Y,28N,30N,18N	1N,2N,3N,4N,6N,7N,15N,19Y,23Y,24N,25N,26N,18N,18(J-M)N
	1170	Anisyl phenylacetate	COc1ccc(cc1)COC(=O)Cc1ccccc1		I	I	I		I	I	I	I			1N,2N,3N,5N,6N,7N,16N,17N,19N,23Y,27Y,28Y,29Y(30N,18N)(30N,18N)	1N,2N,3N,43N,5N,6N,42N,7N,16N,17N,19N,23Y,27Y,28Y,29Y(30N,18N)(30N,18N)	1Y,2N,3N,4N,6N,7N,15N,19Y,23Y,24N,25N,26N,18N,18(J-M)N,2N,3N,4N,6N,7N,15N,19Y,23Y,24N,25N,26N,18N,18(J-M)N
	1171	Vanillin isobutyrate	COc1cc(C=O)ccc1OC(=O)C(C)C		I	I	I		I	I	I	I			1N,2N,3N,5N,6N,7N,16N,17N,19N,23Y,27Y,28N,30N,18N	1N,2N,3N,43N,5N,6N,42N,7N,16N,17N,19N,23Y,27Y,28N,30N,18N	1Y,2N,3N,4N,6N,7N,15N,19Y,23Y,24N,25N,26N,18N,18(J-M)N,2N,3N,4N,6N,7N,15Y,16Y,17N,18N,18(J-M)N
	1172	2,4-Dihydroxybenzoic acid	Oc1ccc(c(c1)O)C(=O)O		I	I	I		I	I	I	I			1N,2N,3N,5N,6N,7N,16N,17N,19N,23Y,27Y,28N,30N,18N	1N,2N,3N,43N,5N,6N,42N,7N,16N,17N,19N,23Y,27Y,28N,30N,18N	1N,2N,3N,4N,6N,7N,15N,19Y,23Y,24N,25N,26N,18N,18(J-M)N
	1173	2-Methoxybenzoic acid	COc1ccccc1C(=O)O		I	I	I		I	I	I	I			1N,2N,3N,5N,6N,7N,16N,17N,19N,23Y,27Y,28N,30N,18N	1N,2N,3N,43N,5N,6N,42N,7N,16N,17N,19N,23Y,27Y,28N,30N,18N	1N,2N,3N,4N,6N,7N,15N,19Y,23Y,24N,25N,26N,18N,18(J-M)N
	1174	3-Methoxybenzoic acid	COc1cccc(c1)C(=O)O		I	I	I		I	I	I	I			1N,2N,3N,5N,6N,7N,16N,17N,19N,23Y,27Y,28N,30N,18N	1N,2N,3N,43N,5N,6N,42N,7N,16N,17N,19N,23Y,27Y,28N,30N,18N	1N,2N,3N,4N,6N,7N,15N,19Y,23Y,24N,25N,26N,18N,18(J-M)N
	1175	p-Anisic acid	COc1ccc(cc1)C(=O)O		I	I	I		I	I	I	I			1N,2N,3N,5N,6N,7N,16N,17N,19N,23Y,27Y,28N,30N,18N	1N,2N,3N,43N,5N,6N,42N,7N,16N,17N,19N,23Y,27Y,28N,30N,18N	1N,2N,3N,4N,6N,7N,15N,19Y,23Y,24N,25N,26N,18N,18(J-M)N
	1176	4-Hydroxybenzaldehyde	O=Cc1ccc(cc1)O		I	I	I		I	I	I	I			1N,2N,3N,5N,6N,7N,16N,17N,19N,23Y,27Y,28N,30N,18N	1N,2N,3N,43N,5N,6N,42N,7N,16N,17N,19N,23Y,27Y,28N,30N,18N	1N,2N,3N,4N,6N,7N,15N,19Y,23Y,24N,25N,26N,18N,18(J-M)N
	1177	4-Hydroxybenzoic acid	Oc1ccc(cc1)C(=O)O		I	I	I		I	I	I	I	YES		1Y	1Y	1N,2N,3N,4N,6N,7N,15N,19Y,23Y,24N,25N,26N,18N,18(J-M)N
	1178	4-Hydroxybenzyl alcohol	OCc1ccc(cc1)O		I	I	I		I	I	I	I			1N,2N,3N,5N,6N,7N,16N,17N,19N,23Y,27Y,28N,30N,18N	1N,2N,3N,43N,5N,6N,42N,7N,16N,17N,19N,23Y,27Y,28N,30N,18N	1N,2N,3N,4N,6N,7N,15N,19Y,23Y,24N,25N,26N,18N,18(J-M)N
	1179	Vanillic acid	COc1cc(ccc1O)C(=O)O		I	I	I		I	I	I	I			1N,2N,3N,5N,6N,7N,16N,17N,19N,23Y,27Y,28N,30N,18N	1N,2N,3N,43N,5N,6N,42N,7N,16N,17N,19N,23Y,27Y,28N,30N,18N	1N,2N,3N,4N,6N,7N,15N,19Y,23Y,24N,25N,26N,18N,18(J-M)N
	1180	3,4-Dihydroxybenzoic acid	OC(=O)c1ccc(c(c1)O)O		I	I			I	I	I	I			1N,2N,3N,5N,6N,7N,16N,17N,19N,23Y,27Y,28N,30N,18N	1N,2N,3N,43N,5N,6N,42N,7N,16N,17N,19N,23Y,27Y,28N,30N,18N	1N,2N,3N,4N,6N,7N,15N,19Y,23Y,24N,25N,26N,18N,18(J-M)N
	1181	3-Hydroxybenzoic acid	Oc1cccc(c1)C(=O)O		I	I			I	I	I	I			1N,2N,3N,5N,6N,7N,16N,17N,19N,23Y,27Y,28N,30N,18N	1N,2N,3N,43N,5N,6N,42N,7N,16N,17N,19N,23Y,27Y,28N,30N,18N	1N,2N,3N,4N,6N,7N,15N,19Y,23Y,24N,25N,26N,18N,18(J-M)N
	1182	4-Methylbenzaldehyde propyleneglycol acetal	CC1COC(O1)c1ccc(cc1)C		I	I	I		III	III	I	III			1N,2N,3N,5N,6N,7Y,8N,10N,11N,12N,22N,33N	1N,2N,3N,43N,5N,6N,42N,7Y,8N,10N,11N,12N,22N,33N	1Y,2N,3N,4N,6N,7N,15Y,16Y,17N,18N,18(J-M)N,2N,3N,4N,6N,7N,15N,19Y,23Y,24N,25N,26N,18N,18(J-M)N
	1183	4-Methylphenyl isovalerate	CC(CC(=O)Oc1ccc(cc1)C)C		I	I	I		I	I	I	I			1N,2N,3N,5N,6N,7N,16N,17N,19N,23Y,27Y,28N,30N,18N	1N,2N,3N,43N,5N,6N,42N,7N,16N,17N,19N,23Y,27Y,28N,30N,18N	1Y,2N,3N,4N,6N,7N,15Y,16Y,17N,18N,18(J-M)N,2N,3N,4N,6N,7N,15N,19Y,23Y,24N,25N,26N,18N,18(J-M)N
	1184	2-Isopropylphenol	CC(c1ccccc1O)C		I	I	I		I	I	I	I			1N,2N,3N,5N,6N,7N,16N,17N,19N,23Y,27Y,28N,30N,18N	1N,2N,3N,43N,5N,6N,42N,7N,16N,17N,19N,23Y,27Y,28N,30N,18N	1N,2N,3N,4N,6N,7N,15N,19Y,23Y,24N,25N,26N,18N,18(J-M)N
	1185	2-(Ethoxymethyl)phenol	CCOCc1ccccc1O		I	I	I		I	I	III	I			1N,2N,3N,5N,6N,7N,16N,17N,19N,23Y,27Y,28N,30N,18N	1N,2N,3N,43N,5N,6N,42N,7N,16N,17N,19N,23Y,27Y,28N,30N,18N	1N,2N,3N,4N,6N,7N,15N,19Y,23Y,24N,25Y,27N,29N
	1186	2-Propylphenol	CCCc1ccccc1O		I	I	I		I	I	I	I			1N,2N,3N,5N,6N,7N,16N,17N,19N,23Y,27Y,28N,30N,18N	1N,2N,3N,43N,5N,6N,42N,7N,16N,17N,19N,23Y,27Y,28N,30N,18N	1N,2N,3N,4N,6N,7N,15N,19Y,23Y,24N,25N,26N,18N,18(J-M)N
	1187	2-Hydroxyacetophenone	CC(=O)c1ccccc1O		I	I	I		I	I	I	I			1N,2N,3N,5N,6N,7N,16N,17N,19N,23Y,27Y,28N,30N,18N	1N,2N,3N,43N,5N,6N,42N,7N,16N,17N,19N,23Y,27Y,28N,30N,18N	1N,2N,3N,4N,6N,7N,15N,19Y,23Y,24N,25N,26N,18N,18(J-M)N
	1188	2,5-Dimethylphenol	Cc1ccc(c(c1)O)C		I	I	I		I	I	I	I			1N,2N,3N,5N,6N,7N,16N,17N,19N,23Y,27Y,28N,30N,18N	1N,2N,3N,43N,5N,6N,42N,7N,16N,17N,19N,23Y,27Y,28N,30N,18N	1N,2N,3N,4N,6N,7N,15N,19Y,23Y,24N,25N,26N,18N,18(J-M)N
	1189	2,4,6-Trimethyl phenol	Cc1cc(C)c(c(c1)C)O		I	I	I		I	I	I	I			1N,2N,3N,5N,6N,7N,16N,17N,19N,23Y,27Y,28N,30N,18N	1N,2N,3N,43N,5N,6N,42N,7N,16N,17N,19N,23Y,27Y,28N,30N,18N	1N,2N,3N,4N,6N,7N,15N,19Y,23Y,24N,25N,26N,18N,18(J-M)N
	1190	Sodium 3-methoxy-4-hydroxycinnamate	COc1cc(C=CC(=O)[O-])ccc1O.[Na+]		I	I	I		III	III	I	III			1N,2N,3Y,4N	1N,2N,3Y,4N	1N,2N,3N,4Y,4AY,5Y,6N,7N,15N,19Y,23Y,24N,25N,26N,18N,18(J-M)N
	1191	Carvacrol	CC(c1ccc(c(c1)O)C)C		I	I	I		I	I	I	I			1N,2N,3N,5N,6N,7N,16N,17N,19N,23Y,27Y,28N,30N,18N	1N,2N,3N,43N,5N,6N,42N,7N,16N,17N,19N,23Y,27Y,28N,30N,18N	1N,2N,3N,4N,6N,7N,15N,19Y,23Y,24N,25N,26N,18N,18(J-M)N
	1192	4-Ethylguaiacol	CCc1ccc(c(c1)OC)O		I	I	I		I	I	I	I			1N,2N,3N,5N,6N,7N,16N,17N,19N,23Y,27Y,28N,30N,18N	1N,2N,3N,43N,5N,6N,42N,7N,16N,17N,19N,23Y,27Y,28N,30N,18N	1N,2N,3N,4N,6N,7N,15N,19Y,23Y,24N,25N,26N,18N,18(J-M)N
	1193	2-Methoxyphenol	COc1ccccc1O		I	I	I		I	I	I	I			1N,2N,3N,5N,6N,7N,16N,17N,19N,23Y,27Y,28N,30N,18N	1N,2N,3N,43N,5N,6N,42N,7N,16N,17N,19N,23Y,27Y,28N,30N,18N	1N,2N,3N,4N,6N,7N,15N,19Y,23Y,24N,25N,26N,18N,18(J-M)N
	1194	Guaiacyl phenylacetate	COc1ccccc1OC(=O)Cc1ccccc1		I	I	I		I	I	I	I			1N,2N,3N,5N,6N,7N,16N,17N,19N,23Y,27Y,28Y,29Y(30N,18N)(30N,18N)	1N,2N,3N,43N,5N,6N,42N,7N,16N,17N,19N,23Y,27Y,28Y,29Y(30N,18N)(30N,18N)	1Y,2N,3N,4N,6N,7N,15N,19Y,23Y,24N,25N,26N,18N,18(J-M)N,2N,3N,4N,6N,7N,15N,19Y,23Y,24N,25N,26N,18N,18(J-M)N
	1195	2-Methoxy-4-methylphenol	COc1cc(C)ccc1O		I	I	I		I	I	I	I			1N,2N,3N,5N,6N,7N,16N,17N,19N,23Y,27Y,28N,30N,18N	1N,2N,3N,43N,5N,6N,42N,7N,16N,17N,19N,23Y,27Y,28N,30N,18N	1N,2N,3N,4N,6N,7N,15N,19Y,23Y,24N,25N,26N,18N,18(J-M)N
	1196	2-Methoxy-4-vinylphenol	COc1cc(C=C)ccc1O		I	I	I		I	I	I	I			1N,2N,3N,5N,6N,7N,16N,17N,19N,23Y,27Y,28N,30N,18N	1N,2N,3N,43N,5N,6N,42N,7N,16N,17N,19N,23Y,27Y,28N,30N,18N	1N,2N,3N,4N,6N,7N,15N,19Y,23Y,24N,25N,26N,18N,18(J-M)N
	1197	4-(2-propenyl)phenyl-beta-D-glucopyranoside	C=CCc1ccc(cc1)O[C@@H]1O[C@H](CO)[C@H]([C@@H]([C@H]1O)O)O		I	I	I		III	III	I	III			1N,2N,3N,5N,6N,7Y,8N,10N,11N,12N,22N,33N	1N,2N,3N,43N,5N,6N,42N,7Y,8N,10N,11N,12N,22N,33N	1Y,2N,3N,4N,6N,7N,15N,19Y,23Y,24N,25N,26N,18N,18(J-M)N,2N,3N,4N,6Y
	1198	o-Tolyl acetate	CC(=O)Oc1ccccc1C		I	I	I		I	I	I	I			1N,2N,3N,5N,6N,7N,16N,17N,19N,23Y,27Y,28N,30N,18N	1N,2N,3N,43N,5N,6N,42N,7N,16N,17N,19N,23Y,27Y,28N,30N,18N	1Y,2N,3N,4N,6N,7N,15Y,16Y,17N,18N,18(J-M)N,2N,3N,4N,6N,7N,15N,19Y,23Y,24N,25N,26N,18N,18(J-M)N
	1199	p-Tolyl acetate	CC(=O)Oc1ccc(cc1)C		I	I	I		I	I	I	I			1N,2N,3N,5N,6N,7N,16N,17N,19N,23Y,27Y,28N,30N,18N	1N,2N,3N,43N,5N,6N,42N,7N,16N,17N,19N,23Y,27Y,28N,30N,18N	1Y,2N,3N,4N,6N,7N,15Y,16Y,17N,18N,18(J-M)N,2N,3N,4N,6N,7N,15N,19Y,23Y,24N,25N,26N,18N,18(J-M)N
	1200	p-Tolyl isobutyrate	O=C(C(C)C)Cc1ccc(cc1)C		I	I	I		I	I	I	I			1N,2N,3N,5N,6N,7N,16N,17N,19N,23Y,27Y,28N,30N,18N	1N,2N,3N,43N,5N,6N,42N,7N,16N,17N,19N,23Y,27Y,28N,30N,18N	1N,2N,3N,4N,6N,7N,15N,19Y,23Y,24N,25N,26N,18N,18(J-M)N
	1201	p-Tolyl dodecanoate	CCCCCCCCCCCC(=O)Oc1ccc(cc1)C		I	I	I		I	I	I	II			1N,2N,3N,5N,6N,7N,16N,17N,19N,23Y,27Y,28N,30N,18N	1N,2N,3N,43N,5N,6N,42N,7N,16N,17N,19N,23Y,27Y,28N,30N,18N	1Y,2N,3N,4N,6N,7N,15Y,16Y,17N,18N,18(J-M)N,2N,3N,4N,6N,7N,15N,19Y,23Y,24N,25N,26N,18N,18(J-M)N
	1202	p-Tolyl phenylacetate	O=C(Cc1ccccc1)Oc1ccc(cc1)C		I	I	I		I	I	I	I			1N,2N,3N,5N,6N,7N,16N,17N,19N,23Y,27Y,28Y,29Y(30N,18N)(30N,18N)	1N,2N,3N,43N,5N,6N,42N,7N,16N,17N,19N,23Y,27Y,28Y,29Y(30N,18N)(30N,18N)	1Y,2N,3N,4N,6N,7N,15N,19Y,23Y,24N,25N,26N,18N,18(J-M)N,2N,3N,4N,6N,7N,15N,19Y,23Y,24N,25N,26N,18N,18(J-M)N
	1203	Vanillyl acetone	COc1cc(CCC(=O)C)ccc1O		I	I	I		I	I	I	I			1N,2N,3N,5N,6N,7N,16N,17N,19N,23Y,27Y,28N,30N,18N	1N,2N,3N,43N,5N,6N,42N,7N,16N,17N,19N,23Y,27Y,28N,30N,18N	1N,2N,3N,4N,6N,7N,15N,19Y,23Y,24N,25N,26N,18N,18(J-M)N
	1204	2,6-Dimethoxyphenol	COc1cccc(c1O)OC		I	I	I		I	I	I	I			1N,2N,3N,5N,6N,7N,16N,17N,19N,23Y,27Y,28N,30N,18N	1N,2N,3N,43N,5N,6N,42N,7N,16N,17N,19N,23Y,27Y,28N,30N,18N	1N,2N,3N,4N,6N,7N,15N,19Y,23Y,24N,25N,26N,18N,18(J-M)N
	1205	2-Methoxy-4-propylphenol	CCCc1ccc(c(c1)OC)O		I	I	I		I	I	I	I			1N,2N,3N,5N,6N,7N,16N,17N,19N,23Y,27Y,28N,30N,18N	1N,2N,3N,43N,5N,6N,42N,7N,16N,17N,19N,23Y,27Y,28N,30N,18N	1N,2N,3N,4N,6N,7N,15N,19Y,23Y,24N,25N,26N,18N,18(J-M)N
	1206	4-Propylphenol	CCCc1ccc(cc1)O		I	I	I		I	I	I	I			1N,2N,3N,5N,6N,7N,16N,17N,19N,23Y,27Y,28N,30N,18N	1N,2N,3N,43N,5N,6N,42N,7N,16N,17N,19N,23Y,27Y,28N,30N,18N	1N,2N,3N,4N,6N,7N,15N,19Y,23Y,24N,25N,26N,18N,18(J-M)N
	1207	4-(4-Acetoxyphenyl)butan-2-one	CC(=O)CCc1ccc(cc1)OC(=O)C		I	I	I		I	I	I	I			1N,2N,3N,5N,6N,7N,16N,17N,19N,23Y,27Y,28N,30N,18N	1N,2N,3N,43N,5N,6N,42N,7N,16N,17N,19N,23Y,27Y,28N,30N,18N	1Y,2N,3N,4N,6N,7N,15N,19Y,23Y,24N,25N,26N,18N,18(J-M)N,2N,3N,4N,6N,7N,15Y,16Y,17N,18N,18(J-M)N
	1208	4-Allyl-2,6-dimethoxyphenol	COc1cc(CC=C)cc(c1O)OC		I	I	I		I	I	I	I			1N,2N,3N,5N,6N,7N,16N,17N,19N,23Y,27Y,28N,30N,18N	1N,2N,3N,43N,5N,6N,42N,7N,16N,17N,19N,23Y,27Y,28N,30N,18N	1N,2N,3N,4N,6N,7N,15N,19Y,23Y,24N,25N,26N,18N,18(J-M)N
	1209	4-Ethyl-2,6-dimethoxyphenol	CCc1cc(OC)c(c(c1)OC)O		I	I	I		I	I	I	I			1N,2N,3N,5N,6N,7N,16N,17N,19N,23Y,27Y,28N,30N,18N	1N,2N,3N,43N,5N,6N,42N,7N,16N,17N,19N,23Y,27Y,28N,30N,18N	1N,2N,3N,4N,6N,7N,15N,19Y,23Y,24N,25N,26N,18N,18(J-M)N
	1210	2-Methoxyphenyl acetate	COc1ccccc1OC(=O)C		I	I	I		I	I	I	I			1N,2N,3N,5N,6N,7N,16N,17N,19N,23Y,27Y,28N,30N,18N	1N,2N,3N,43N,5N,6N,42N,7N,16N,17N,19N,23Y,27Y,28N,30N,18N	1Y,2N,3N,4N,6N,7N,15N,19Y,23Y,24N,25N,26N,18N,18(J-M)N,2N,3N,4N,6N,7N,15Y,16Y,17N,18N,18(J-M)N
	1211	4-Ethoxyphenol	CCOc1ccc(cc1)O		I	I	I		I	I	I	I			1N,2N,3N,5N,6N,7N,16N,17N,19N,23Y,27Y,28N,30N,18N	1N,2N,3N,43N,5N,6N,42N,7N,16N,17N,19N,23Y,27Y,28N,30N,18N	1N,2N,3N,4N,6N,7N,15N,19Y,23Y,24N,25N,26N,18N,18(J-M)N
	1212	4-Methyl-2,6-dimethoxyphenol	COc1cc(C)cc(c1O)OC		I	I	I		I	I	I	I			1N,2N,3N,5N,6N,7N,16N,17N,19N,23Y,27Y,28N,30N,18N	1N,2N,3N,43N,5N,6N,42N,7N,16N,17N,19N,23Y,27Y,28N,30N,18N	1N,2N,3N,4N,6N,7N,15N,19Y,23Y,24N,25N,26N,18N,18(J-M)N
	1213	2,6-Dimethoxy-4-propylphenol	CCCc1cc(OC)c(c(c1)OC)O		I	I	I		I	I	I	I			1N,2N,3N,5N,6N,7N,16N,17N,19N,23Y,27Y,28N,30N,18N	1N,2N,3N,43N,5N,6N,42N,7N,16N,17N,19N,23Y,27Y,28N,30N,18N	1N,2N,3N,4N,6N,7N,15N,19Y,23Y,24N,25N,26N,18N,18(J-M)N
	1214	p-Tolyl octanoate	CCCCCCCC(=O)Oc1ccc(cc1)C		I	I	I		I	I	I	II			1N,2N,3N,5N,6N,7N,16N,17N,19N,23Y,27Y,28N,30N,18N	1N,2N,3N,43N,5N,6N,42N,7N,16N,17N,19N,23Y,27Y,28N,30N,18N	1Y,2N,3N,4N,6N,7N,15Y,16Y,17N,18N,18(J-M)N,2N,3N,4N,6N,7N,15N,19Y,23Y,24N,25N,26N,18N,18(J-M)N
	1215	Vanillylidene acetone	COc1cc(C=CC(=O)C)ccc1O		I	I	I		I	I	II	I			1N,2N,3N,5N,6N,7N,16N,17N,19N,23Y,27Y,28N,30N,18N	1N,2N,3N,43N,5N,6N,42N,7N,16N,17N,19N,23Y,27Y,28N,30N,18N	1N,2N,3N,4N,6N,7N,15N,19Y,23Y,24N,25N,26N,18N,18(J-M)Y
	1216	4-Vinylphenol	C=Cc1ccc(cc1)O		I	I	I		I	I	I	I			1N,2N,3N,5N,6N,7N,16N,17N,19N,23Y,27Y,28N,30N,18N	1N,2N,3N,43N,5N,6N,42N,7N,16N,17N,19N,23Y,27Y,28N,30N,18N	1N,2N,3N,4N,6N,7N,15N,19Y,23Y,24N,25N,26N,18N,18(J-M)N
	1217	o-Tolyl isobutyrate	O=C(C(C)C)Oc1ccccc1C		I	I	I		I	I	I	I			1N,2N,3N,5N,6N,7N,16N,17N,19N,23Y,27Y,28N,30N,18N	1N,2N,3N,43N,5N,6N,42N,7N,16N,17N,19N,23Y,27Y,28N,30N,18N	1Y,2N,3N,4N,6N,7N,15Y,16Y,17N,18N,18(J-M)N,2N,3N,4N,6N,7N,15N,19Y,23Y,24N,25N,26N,18N,18(J-M)N
	1218	4-(1,1-Dimethylethyl)phenol	CC(c1ccc(cc1)O)(C)C		I	I	I		I	I	I	I			1N,2N,3N,5N,6N,7N,16N,17N,19N,23Y,27Y,28N,30N,18N	1N,2N,3N,43N,5N,6N,42N,7N,16N,17N,19N,23Y,27Y,28N,30N,18N	1N,2N,3N,4N,6N,7N,15N,19Y,23Y,24N,25N,26N,18N,18(J-M)N
	1219	Phenyl acetate	CC(=O)Oc1ccccc1		I	I	I		I	I	I	Processing error			1N,2N,3N,5N,6N,7N,16N,17N,19N,23Y,27Y,28N,30N,18N	1N,2N,3N,43N,5N,6N,42N,7N,16N,17N,19N,23Y,27Y,28N,30N,18N	1Y,2N,3N,4N,6N,7N,15Y,16Y,17N,18N,18(J-M)N,2N,3N,4N,6N,7N,15N,19Y,23Y,24N,25N,26N,18N,18(J-M)N
	1220	Phenyl salicylate	O=C(c1ccccc1O)Oc1ccccc1		I	I	I		I	I	I	I			1N,2N,3N,5N,6N,7N,16N,17N,19N,23Y,27Y,28Y,29Y(30N,18N)(30N,18N)	1N,2N,3N,43N,5N,6N,42N,7N,16N,17N,19N,23Y,27Y,28Y,29Y(30N,18N)(30N,18N)	1Y,2N,3N,4N,6N,7N,15N,19Y,23Y,24N,25N,26N,18N,18(J-M)N,2N,3N,4N,6N,7N,15N,19Y,23Y,24N,25N,26N,18N,18(J-M)N
	1221	2,3,6-Trimethylphenol	Cc1ccc(c(c1O)C)C		I	I	I		I	I	I	I			1N,2N,3N,5N,6N,7N,16N,17N,19N,23Y,27Y,28N,30N,18N	1N,2N,3N,43N,5N,6N,42N,7N,16N,17N,19N,23Y,27Y,28N,30N,18N	1N,2N,3N,4N,6N,7N,15N,19Y,23Y,24N,25N,26N,18N,18(J-M)N
	1222	Dianthramid B	O=C(c1ccccc1)Nc1ccccc1C(=O)O		I	I	I		III	III	III	III			1N,2N,3N,5N,6N,7N,16N,17N,19N,23Y,27Y,28Y,29N,33N	1N,2N,3N,43N,5N,6N,42N,7N,16N,17N,19N,23Y,27Y,28Y,29N,33N	1N,2N,3N,4N,6N,7N,15N,19Y,23Y,24Y,28N,25Y,27N,29N
	1223	Butyl anthranilate	CCCCOC(=O)c1ccccc1N		I	I	I		I	I	III	I			1N,2N,3N,5N,6N,7N,16N,17N,19N,23Y,27Y,28N,30N,18N	1N,2N,3N,43N,5N,6N,42N,7N,16N,17N,19N,23Y,27Y,28N,30N,18N	1Y,2N,3N,4N,6N,7N,15Y,16Y,17N,18N,18(J-M)N,2N,3N,4N,6N,7N,15N,19Y,23Y,24N,25Y,27N,29N
	1224	Isobutyl anthranilate	CC(COC(=O)c1ccccc1N)C		I	I	I		I	I	III	I			1N,2N,3N,5N,6N,7N,16N,17N,19N,23Y,27Y,28N,30N,18N	1N,2N,3N,43N,5N,6N,42N,7N,16N,17N,19N,23Y,27Y,28N,30N,18N	1Y,2N,3N,4N,6N,7N,15Y,16Y,17N,18N,18(J-M)N,2N,3N,4N,6N,7N,15N,19Y,23Y,24N,25Y,27N,29N
	1225	Hex-3(cis)-enyl anthranilate	CC/C=C\CCOC(=O)c1ccccc1N		I	I	I		I	I	III	II			1N,2N,3N,5N,6N,7N,16N,17N,19N,23Y,27Y,28N,30N,18N	1N,2N,3N,43N,5N,6N,42N,7N,16N,17N,19N,23Y,27Y,28N,30N,18N	1Y,2N,3N,4N,6N,7N,15Y,16Y,17N,18N,18(J-M)N,2N,3N,4N,6N,7N,15N,19Y,23Y,24N,25Y,27N,29N
	1226	Citronellyl anthranilate	CC(CCC=C(C)C)CCOC(=O)c1ccccc1N		I	I	I		I	I	III	I			1N,2N,3N,5N,6N,7N,16N,17Y(18N)(19N,23Y,27Y,28N,30N,18N)	1N,2N,3N,43N,5N,6N,42N,7N,16N,17Y(18N)(19N,23Y,27Y,28N,30N,18N)	1Y,2N,3N,4N,6N,7N,15Y,16Y,17N,18N,18(J-M)N,2N,3N,4N,6N,7N,15N,19Y,23Y,24N,25Y,27N,29N
	1227	Linalyl anthranilate	C=CC(OC(=O)c1ccccc1N)(CCC=C(C)C)C		I	I	I		I	I	III	I			1N,2N,3N,5N,6N,7N,16N,17N,19N,23Y,27Y,28N,30N,18N	1N,2N,3N,43N,5N,6N,42N,7N,16N,17N,19N,23Y,27Y,28N,30N,18N	1Y,2N,3N,4N,6N,7N,15Y,16Y,17N,18N,18(J-M)N,2N,3N,4N,6N,7N,15N,19Y,23Y,24N,25Y,27N,29N
	1228	Cyclohexyl anthranilate	O=C(c1ccccc1N)OC1CCCCC1		I	I	I		I	I	III	III			1N,2N,3N,5N,6N,7N,16N,17N,19N,23Y,27Y,28N,30N,18N	1N,2N,3N,43N,5N,6N,42N,7N,16N,17N,19N,23Y,27Y,28N,30N,18N	1Y,2N,3N,4N,6N,7N,15N,19Y,23Y,24N,25Y,27N,29N,2N,3N,4N,6N,7N,15N,19N,20Y,21N,22Y,17N,18N,18(J-M)N
	1229	Phenethyl anthranilate	O=C(c1ccccc1N)OCCc1ccccc1		I	I	I		I	I	III	I			1N,2N,3N,5N,6N,7N,16N,17N,19N,23Y,27Y,28Y,29Y(30N,18N)(30N,18N)	1N,2N,3N,43N,5N,6N,42N,7N,16N,17N,19N,23Y,27Y,28Y,29Y(30N,18N)(30N,18N)	1Y,2N,3N,4N,6N,7N,15N,19Y,23Y,24N,25Y,27N,29N,2N,3N,4N,6N,7N,15N,19Y,23Y,24N,25N,26N,18N,18(J-M)N
	1230	2-Naphthyl anthranilate	O=C(c1ccccc1N)Oc1ccc2c(c1)cccc2		I	I	I		III	III	III	III			1N,2N,3N,5N,6N,7N,16N,17N,19N,23Y,27Y,28Y,29N,33N	1N,2N,3N,43N,5N,6N,42N,7N,16N,17N,19N,23Y,27Y,28Y,29N,33N	1Y,2N,3N,4N,6N,7N,15N,19Y,23Y,24N,25Y,27N,29N,2N,3N,4N,6N,7N,15N,19Y,23Y,24Y,28Y,29N
	1231	Ethyl anthranilate	CCOC(=O)c1ccccc1N		I	I	I		I	I	III	I			1N,2N,3N,5N,6N,7N,16N,17N,19N,23Y,27Y,28N,30N,18N	1N,2N,3N,43N,5N,6N,42N,7N,16N,17N,19N,23Y,27Y,28N,30N,18N	1Y,2N,3N,4N,6N,7N,15Y,16Y,17N,18N,18(J-M)N,2N,3N,4N,6N,7N,15N,19Y,23Y,24N,25Y,27N,29N
	1232	Ethyl N-methylanthranilate	CCOC(=O)c1ccccc1NC		I	I	I		I	I	III	III			1N,2N,3N,5N,6N,7N,16N,17N,19N,23Y,27Y,28N,30N,18N	1N,2N,3N,43N,5N,6N,42N,7N,16N,17N,19N,23Y,27Y,28N,30N,18N	1Y,2N,3N,4N,6N,7N,15Y,16Y,17N,18N,18(J-M)N,2N,3N,4N,6N,7N,15N,19Y,23Y,24N,25Y,27N,29N
	1233	Ethyl N-ethylanthranilate	CCOC(=O)c1ccccc1NCC		I	I	I		I	I	III	III			1N,2N,3N,5N,6N,7N,16N,17N,19N,23Y,27Y,28N,30N,18N	1N,2N,3N,43N,5N,6N,42N,7N,16N,17N,19N,23Y,27Y,28N,30N,18N	1Y,2N,3N,4N,6N,7N,15Y,16Y,17N,18N,18(J-M)N,2N,3N,4N,6N,7N,15N,19Y,23Y,24N,25Y,27N,29N
	1234	Isobutyl N-methylanthranilate	CNc1ccccc1C(=O)OCC(C)C		I	I	I		I	I	III	III			1N,2N,3N,5N,6N,7N,16N,17N,19N,23Y,27Y,28N,30N,18N	1N,2N,3N,43N,5N,6N,42N,7N,16N,17N,19N,23Y,27Y,28N,30N,18N	1Y,2N,3N,4N,6N,7N,15N,19Y,23Y,24N,25Y,27N,29N,2N,3N,4N,6N,7N,15Y,16Y,17N,18N,18(J-M)N
	1235	Methyl N-formylanthranilate	O=CNc1ccccc1C(=O)OC		I	I	I		I	I	III	I			1N,2N,3N,5N,6N,7N,16N,17N,19N,23Y,27Y,28N,30N,18N	1N,2N,3N,43N,5N,6N,42N,7N,16N,17N,19N,23Y,27Y,28N,30N,18N	1Y,2N,3N,4N,6N,7N,15N,19Y,23Y,24N,25Y,27N,29N,2N,3N,4N,6N,7N,15Y,16Y,17N,18N,18(J-M)N
	1236	Methyl N-acetylanthranilate	COC(=O)c1ccccc1NC(=O)C		I	I	I		I	I	III	I			1N,2N,3N,5N,6N,7N,16N,17N,19N,23Y,27Y,28N,30N,18N	1N,2N,3N,43N,5N,6N,42N,7N,16N,17N,19N,23Y,27Y,28N,30N,18N	1Y,2N,3N,4N,6N,7N,15Y,16Y,17N,18N,18(J-M)N,2N,3N,4N,6N,7N,15N,19Y,23Y,24N,25Y,27N,29N
	1237	Methyl N,N-dimethylanthranilate	COC(=O)c1ccccc1N(C)C		I	I	I		I	I	III	I			1N,2N,3N,5N,6N,7N,16N,17N,19N,23Y,27Y,28N,30N,18N	1N,2N,3N,43N,5N,6N,42N,7N,16N,17N,19N,23Y,27Y,28N,30N,18N	1Y,2N,3N,4N,6N,7N,15Y,16Y,17N,18N,18(J-M)N,2N,3N,4N,6N,7N,15N,19Y,23Y,24N,25Y,27N,29N
	1238	Indole	c1ccc2c(c1)[nH]cc2		I	I	I		III	III	III	III			1N,2N,3N,5N,6N,7Y,8N,10N,11N,12Y,13N	1N,2N,3N,43N,5N,6N,42N,7Y,8N,10N,11N,12Y,13N	1N,2N,3N,4N,6N,7Y,8N,9AN,10N,11N,12Y,13N,14_AN,14_BN,29N
	1239	3-Methylindole	Cc1c[nH]c2c1cccc2		I	I	I		III	III	III	III			1N,2N,3N,5N,6N,7Y,8N,10N,11N,12Y,13Y,14Y,15N,33N	1N,2N,3N,43N,5N,6N,42N,7Y,8N,10N,11N,12Y,13Y,14Y,15N,33N	1N,2N,3N,4N,6N,7Y,8N,9AN,10N,11N,12Y,13N,14_AN,14_BN,29N
	1240	Pyrrole	c1ccc[nH]1		I	II	I		III	III	III	III			1N,2N,3N,5N,6N,7Y,8N,10N,11N,12Y,13N	1N,2N,3N,43N,5N,6N,42N,7Y,8N,10N,11N,12Y,13N	1N,2N,3N,4N,6N,7Y,8N,9AN,10N,11N,12Y,13N,14_AN,14_BN,29N
	1241	2-Oxopropanal	O=CC(=O)C		I	I	I		I	I	I	I	YES		1Y	1Y	1N,2N,3N,4N,6N,7N,15Y,16Y,17N,18N,18(J-M)N
	1242	Pyruvic acid	OC(=O)C(=O)C		I	I	I		I	I	I	I	YES		1Y	1Y	1N,2N,3N,4N,6N,7N,15Y,16Y,17N,18N,18(J-M)N
	1243	1,2-Di((1?-ethoxy)-ethoxy)propane	CCOC(OCC(OC(OCC)C)C)C		I	I	I		III	III	I	III			1N,2N,3N,5N,6N,7N,16N,17N,19Y,20N,22N,33N	1N,2N,3N,43N,5N,6N,42N,7N,16N,17N,19Y,20N,22N,33N	1Y,2N,3N,4N,6N,7N,15Y,16Y,17N,18N,18(J-M)N,2N,3N,4N,6N,7N,15Y,16Y,17N,18N,18(J-M)N,2N,3N,4N,6N,7N,15Y,16Y,17N,18N,18(J-M)N,2N,3N,4N,6N,7N,15Y,16Y,17N,18N,18(J-M)N,2N,3N,4N,6N,7N,15Y,16Y,17N,18N,18(J-M)N
	1244	(tri-)Acetin	CC(=O)OC(COC(=O)C)COC(=O)C		I	I	I		I	I	I	I			1N,2N,3N,5N,6N,7N,16N,17N,19Y,20Y,21N,18N	1N,2N,3N,43N,5N,6N,42N,7N,16N,17N,19Y,20Y,21N,44N,18N	1Y,2N,3N,4N,6N,7N,15Y,16Y,17N,18N,18(J-M)N,2N,3N,4N,6Y,2N,3N,4N,6N,7N,15Y,16Y,17N,18N,18(J-M)N,2N,3N,4N,6N,7N,15Y,16Y,17N,18N,18(J-M)N
	1245	Glyceryl tributyrate	CCCC(=O)OC(COC(=O)CCC)COC(=O)CCC		I	I	I		I	I	I	I			1N,2N,3N,5N,6N,7N,16N,17N,19Y,20Y,21N,18N	1N,2N,3N,43N,5N,6N,42N,7N,16N,17N,19Y,20Y,21N,44N,18N	1Y,2N,3N,4N,6N,7N,15Y,16Y,17N,18N,18(J-M)N,2N,3N,4N,6Y,2N,3N,4N,6N,7N,15Y,16Y,17N,18N,18(J-M)N,2N,3N,4N,6N,7N,15Y,16Y,17N,18N,18(J-M)N
	1246	Glyceryl monooleate	CCCCCCCC/C=C\CCCCCCCC(=O)OCC(CO)O		I	I	I		I	I	I	Processing error			1N,2N,3N,5N,6N,7N,16N,17N,19Y,20Y,21N,18N	1N,2N,3N,43N,5N,6N,42N,7N,16N,17N,19Y,20Y,21N,44N,18N	1Y,2N,3N,4N,6N,7N,15Y,16Y,17N,18N,18(J-M)N,2N,3N,4N,6Y
	1247	Glyceryl monostearate	CCCCCCCCCCCCCCCCCC(=O)OCC(CO)O		I	I	I		I	I	I	Processing error			1N,2N,3N,5N,6N,7N,16N,17N,19Y,20Y,21N,18N	1N,2N,3N,43N,5N,6N,42N,7N,16N,17N,19Y,20Y,21N,44N,18N	1Y,2N,3N,4N,6N,7N,15Y,16Y,17N,18N,18(J-M)N,2N,3N,4N,6Y
	1248	Propylene glycol stearate	CCCCCCCCCCCCCCCCCC(=O)OCC(O)C		I	I	I		I	I	I	I			1N,2N,3N,5N,6N,7N,16N,17N,19Y,20Y,21N,18N	1N,2N,3N,43N,5N,6N,42N,7N,16N,17N,19Y,20Y,21N,44N,18N	1Y,2N,3N,4N,6N,7N,15Y,16Y,17N,18N,18(J-M)N,2N,3N,4N,6N,7N,15Y,16Y,17N,18N,18(J-M)N
	1249	Glyceryl tripropionate	CCC(=O)OC(COC(=O)CC)COC(=O)CC		I	I	I		I	I	I	I			1N,2N,3N,5N,6N,7N,16N,17N,19Y,20Y,21N,18N	1N,2N,3N,43N,5N,6N,42N,7N,16N,17N,19Y,20Y,21N,44N,18N	1Y,2N,3N,4N,6N,7N,15Y,16Y,17N,18N,18(J-M)N,2N,3N,4N,6Y,2N,3N,4N,6N,7N,15Y,16Y,17N,18N,18(J-M)N,2N,3N,4N,6N,7N,15Y,16Y,17N,18N,18(J-M)N
	1250	Butyl-O-butyryllactate	CCCCOC(=O)C(OC(=O)CCC)C		I	I	I		I	I	I	I			1N,2N,3N,5N,6N,7N,16N,17N,19Y,20Y,21N,18N	1N,2N,3N,43N,5N,6N,42N,7N,16N,17N,19Y,20Y,21N,44N,18N	1Y,2N,3N,4N,6N,7N,15Y,16Y,17N,18N,18(J-M)N,2N,3N,4N,6N,7N,15Y,16Y,17N,18N,18(J-M)N,2N,3N,4N,6N,7N,15Y,16Y,17N,18N,18(J-M)N
	1251	Butyl lactate	CCCCOC(=O)C(O)C		I	I	I		I	I	I	I			1N,2N,3N,5N,6N,7N,16N,17N,19Y,20Y,21N,18N	1N,2N,3N,43N,5N,6N,42N,7N,16N,17N,19Y,20Y,21N,44N,18N	1Y,2N,3N,4N,6N,7N,15Y,16Y,17N,18N,18(J-M)N,2N,3N,4N,6N,7N,15Y,16Y,17N,18N,18(J-M)N
	1252	Ethyl lactate	CCOC(=O)C(O)C		I	I	I		I	I	I	I			1N,2N,3N,5N,6N,7N,16N,17N,19Y,20Y,21N,18N	1N,2N,3N,43N,5N,6N,42N,7N,16N,17N,19Y,20Y,21N,44N,18N	1Y,2N,3N,4N,6N,7N,15Y,16Y,17N,18N,18(J-M)N,2N,3N,4N,6N,7N,15Y,16Y,17N,18N,18(J-M)N
	1253	Ethyl pyruvate	CCOC(=O)C(=O)C		I	I	I		I	I	I	I			1N,2N,3N,5N,6N,7N,16N,17N,19Y,20Y,21N,18N	1N,2N,3N,43N,5N,6N,42N,7N,16N,17N,19Y,20Y,21N,44N,18N	1Y,2N,3N,4N,6N,7N,15Y,16Y,17N,18N,18(J-M)N,2N,3N,4N,6N,7N,15Y,16Y,17N,18N,18(J-M)N
	1254	1-Hydroxybutan-2-one	CCC(=O)CO		I	I	I		I	I	I	I			1N,2N,3N,5N,6N,7N,16N,17N,19Y,20Y,21N,18N	1N,2N,3N,43N,5N,6N,42N,7N,16N,17N,19Y,20Y,21N,44N,18N	1N,2N,3N,4N,6N,7N,15Y,16Y,17N,18N,18(J-M)N
	1255	Ethyl 3-acetoxy-2-methylbutyrate	CCOC(=O)C(C(OC(=O)C)C)C		I	I	I		I	I	I	I			1N,2N,3N,5N,6N,7N,16N,17N,19Y,20Y,21N,18N	1N,2N,3N,43N,5N,6N,42N,7N,16N,17N,19Y,20Y,21N,44N,18N	1Y,2N,3N,4N,6N,7N,15Y,16Y,17N,18N,18(J-M)N,2N,3N,4N,6N,7N,15Y,16Y,17N,18N,18(J-M)N,2N,3N,4N,6N,7N,15Y,16Y,17N,18N,18(J-M)N
	1256	Methyl 5-acetoxyhexanoate	COC(=O)CCCC(OC(=O)C)C		I	I	I		I	I	I	I			1N,2N,3N,5N,6N,7N,16N,17N,19Y,20Y,21N,18N	1N,2N,3N,43N,5N,6N,42N,7N,16N,17N,19Y,20Y,21N,44N,18N	1Y,2N,3N,4N,6N,7N,15Y,16Y,17N,18N,18(J-M)N,2N,3N,4N,6N,7N,15Y,16Y,17N,18N,18(J-M)N,2N,3N,4N,6N,7N,15Y,16Y,17N,18N,18(J-M)N
	1257	1-Isopropyl-4-methylbenzene	Cc1ccc(cc1)C(C)C		I	I	I		I	I	I	I			1N,2N,3N,5N,6N,7N,16N,17N,19N,23Y,27Y,28N,30N,18N	1N,2N,3N,43N,5N,6N,42N,7N,16N,17N,19N,23Y,27Y,28N,30N,18N	1N,2N,3N,4N,6N,7N,15N,19Y,23Y,24N,25N,26N,18N,18(J-M)N
	1258	alpha-Phellandrene	CC1=CCC(C=C1)C(C)C		I	I	I		I	I	I	I			1N,2N,3N,5N,6N,7N,16Y	1N,2N,3N,43N,5N,6N,42N,7N,16Y	1N,2N,3N,4N,6N,7N,15N,19N,20Y,21N,22Y,17N,18N,18(J-M)N
	1259	Pin-2(3)-ene	CC1=CCC2CC1C2(C)C		I	I	I		I	I	I	I			1N,2N,3N,5N,6N,7N,16Y	1N,2N,3N,43N,5N,6N,42N,7N,16Y	1N,2N,3N,4N,6Y
	1260	Pin-2(10)-ene	C=C1CCC2CC1C2(C)C		I	I	I		I	I	I	I			1N,2N,3N,5N,6N,7N,16Y	1N,2N,3N,43N,5N,6N,42N,7N,16Y	1N,2N,3N,4N,6N,7N,15N,19N,20Y,21N,22Y,17N,18N,18(J-M)N
	1261	Terpinolene	CC1=CCC(=C(C)C)CC1		I	I	I		I	I	I	I			1N,2N,3N,5N,6N,7N,16N,17N,19N,23N,24Y,18N	1N,2N,3N,43N,5N,6N,42N,7N,16N,17N,19N,23N,24Y,18N	1N,2N,3N,4N,6Y
	1262	Camphene	C=C1C2CCC(C1(C)C)C2		I	I	I		I	I	I	I			1N,2N,3N,5N,6N,7N,16Y	1N,2N,3N,43N,5N,6N,42N,7N,16Y	1N,2N,3N,4N,6N,7N,15N,19N,20Y,21N,22Y,17N,18N,18(J-M)N
	1263	beta-Caryophyllene	CC1=CCCC(=C)[C@@H]2[C@@H](CC1)C(C2)(C)C		I	I	I		I	I	I	I			1N,2N,3N,5N,6N,7N,16Y	1N,2N,3N,43N,5N,6N,42N,7N,16Y	1N,2N,3N,4N,6Y
	1264	1-Methyl-1,3-cyclohexadiene	CC1=CC=CCC1		I	I	I		I	I	I	I			1N,2N,3N,5N,6N,7N,16N,17N,19N,23N,24Y,18N	1N,2N,3N,43N,5N,6N,42N,7N,16N,17N,19N,23N,24Y,18N	1N,2N,3N,4N,6N,7N,15N,19N,20Y,21N,22Y,17N,18N,18(J-M)N
	1265	beta-Bourbonene	CC([C@@H]1CC[C@]2([C@H]1[C@H]1C(=C)CC[C@H]21)C)C		I	I	I		I	I	I	I			1N,2N,3N,5N,6N,7N,16Y	1N,2N,3N,43N,5N,6N,42N,7N,16Y	1N,2N,3N,4N,6N,7N,15N,19N,20Y,21N,22Y,17N,18N,18(J-M)N
	1266	1(5),7(11)-Guaiadiene	CC(=C1CC[C@@H](C2=C(C1)[C@@H](C)CC2)C)C		I	I	I		I	I	I	I			1N,2N,3N,5N,6N,7N,16Y	1N,2N,3N,43N,5N,6N,42N,7N,16Y	1N,2N,3N,4N,6Y
	1267	1-Isopropenyl-4-methylbenzene	Cc1ccc(cc1)C(=C)C		I	I	I		I	I	I	I			1N,2N,3N,5N,6N,7N,16N,17N,19N,23Y,27Y,28N,30N,18N	1N,2N,3N,43N,5N,6N,42N,7N,16N,17N,19N,23Y,27Y,28N,30N,18N	1N,2N,3N,4N,6N,7N,15N,19Y,23Y,24N,25N,26N,18N,18(J-M)N
	1268	1,4(8),12-Bisabolatriene	CC(=CCCC(=C1CCC(=CC1)C)C)C		I	I	I		I	I	I	I			1N,2N,3N,5N,6N,7N,16N,17N,19N,23N,24Y,18N	1N,2N,3N,43N,5N,6N,42N,7N,16N,17N,19N,23N,24Y,18N	1N,2N,3N,4N,6Y
	1269	Valencene		YES	I	I	I
	1270	beta-Ocimene	C=CC(=CCC=C(C)C)C		I	I	I		I	I	I	I			1N,2N,3N,5Y	1N,2N,3N,43N,5Y	1N,2N,3N,4N,6Y
	1271	alpha-Terpinene	CC1=CC=C(CC1)C(C)C		I	I	I		I	I	I	I			1N,2N,3N,5N,6N,7N,16Y	1N,2N,3N,43N,5N,6N,42N,7N,16Y	1N,2N,3N,4N,6Y
	1272	gamma-Terpinene	CC1=CCC(=CC1)C(C)C		I	I	I		I	I	I	I			1N,2N,3N,5N,6N,7N,16Y	1N,2N,3N,43N,5N,6N,42N,7N,16Y	1N,2N,3N,4N,6Y
	1273	Undeca-1,3,5-triene	CCCCCC=CC=CC=C		I	I	I		I	I	I	I			1N,2N,3N,5Y	1N,2N,3N,43N,5Y	1N,2N,3N,4N,6Y
	1274	delta-3-Carene	CC1=CCC2C(C1)C2(C)C		I	I	I		I	I	I	I			1N,2N,3N,5N,6N,7N,16Y	1N,2N,3N,43N,5N,6N,42N,7N,16Y	1N,2N,3N,4N,6Y
	1275	1-Octene	CCCCCCC=C		I	I	I		I	I	I	I			1N,2N,3N,5Y	1N,2N,3N,43N,5Y	1N,2N,3N,4N,6Y
	1276	2,4-Nonadiene	CCCCC=CC=CC		I	I	I		I	I	I	I			1N,2N,3N,5Y	1N,2N,3N,43N,5Y	1N,2N,3N,4N,6Y
	1277	1,2,3,4-Tetrahydro-1,1,6-trimethylnaphthalene	Cc1ccc2c(c1)CCCC2(C)C		I	II	I		I	I	II	I			1N,2N,3N,5N,6N,7N,16N,17N,19N,23Y,27Y,28N,30N,18N	1N,2N,3N,43N,5N,6N,42N,7N,16N,17N,19N,23Y,27Y,28N,30N,18N	1N,2N,3N,4N,6N,7N,15N,19Y,23Y,24N,25Y,27Y
	1278	4-Methyl-cis-2-pentene	C/C=C\C(C)C		I	I	I		I	I	I	I			1N,2N,3N,5Y	1N,2N,3N,43N,5Y	1N,2N,3N,4N,6Y
	1279	1-Nonene	CCCCCCCC=C		I	I	I		I	I	I	I			1N,2N,3N,5Y	1N,2N,3N,43N,5Y	1N,2N,3N,4N,6Y
	1280	Trimethylamine	CN(C)C		I	I	I		I	I	I	I			1N,2N,3N,5N,6N,7N,16N,17N,19Y,20Y,21N,18N	1N,2N,3N,43N,5N,6N,42N,7N,16N,17N,19Y,20Y,21N,44N,18N	1N,2N,3N,4N,6N,7N,15Y,16Y,17N,18N,18(J-M)N
	1281	Triethylamine	CCN(CC)CC		I	I	I		I	I	I	I			1N,2N,3N,5N,6N,7N,16N,17N,19Y,20Y,21N,18N	1N,2N,3N,43N,5N,6N,42N,7N,16N,17N,19Y,20Y,21N,44N,18N	1N,2N,3N,4N,6N,7N,15Y,16Y,17N,18N,18(J-M)N
	1282	Tripropylamine	CCCN(CCC)CCC		I	I	I		I	I	I	I			1N,2N,3N,5N,6N,7N,16N,17N,19Y,20Y,21N,18N	1N,2N,3N,43N,5N,6N,42N,7N,16N,17N,19Y,20Y,21N,44N,18N	1N,2N,3N,4N,6N,7N,15Y,16Y,17N,18N,18(J-M)N
	1283	Trimethylamine oxide	[O-][N+](C)(C)C		I	I	I		III	III	III	III			1N,2Y	1N,2Y	1N,2N,3N,4N,6N,7N,15Y,16N,29N
	1284	4-Amino-butyric acid	NCCCC(=O)O		I	I	I		I	I	I	I	YES		1Y	1Y	1N,2N,3N,4N,6N,7N,15Y,16Y,17N,18N,18(J-M)N
	1285	2,3,4,5,6-Pentahydroxy-N-(2-hydroxyethyl)-hexanamide	OCCNC(=O)C(C(C(C(CO)O)O)O)O		I	I	I		III	III	III	III			1N,2N,3N,5N,6N,7N,16N,17N,19Y,20N,22N,33N	1N,2N,3N,43N,5N,6N,42N,7N,16N,17N,19Y,20N,22N,33N	1N,2N,3N,4N,6N,7N,15Y,16N,29N
	1286	(2R,3S,4S,5R)-2-[(2,3,4,5,6-Pentahydroxyhexanoyl)amino]ethyl dihydrogen phosphate	OC[C@H]([C@@H]([C@@H]([C@H](C(=O)NCCOP(=O)(O)O)O)O)O)O		I	I	I		III	III	III	I			1N,2N,3Y,4N	1N,2N,3Y,4Y,40N,41N(7N,16N,17N,19Y,20N,22N,33N)	1Y,2N,3N,4N,6N,7N,15Y,16N,29N,2N,3N,4N,6N,7N,15Y,16N,29N
	1287	Propanamide, 2-hydroxy-N-(2-hydroxyethyl)-	OCCNC(=O)C(O)C		I	I	I		III	III	I	III			1N,2N,3N,5N,6N,7N,16N,17N,19Y,20N,22N,33N	1N,2N,3N,43N,5N,6N,42N,7N,16N,17N,19Y,20N,22N,33N	1N,2N,3N,4N,6N,7N,15Y,16Y,17N,18N,18(J-M)N
	1288	2-[(2-Hydroxypropanoyl)amino]ethyl dihydrogen phosphate	[O-][C+](C([OH2+])C)[N-]CCOP(=[OH+])=O		I	I	I		III	III	III	III			1N,2N,3Y,4N	1N,2N,3Y,4Y,40Y	1N,2N,3N,4Y,4AY,5N
	1289	Ethylamine	CCN		I	I	I		I	I	I	I			1N,2N,3N,5N,6N,7N,16N,17N,19Y,20Y,21N,18N	1N,2N,3N,43N,5N,6N,42N,7N,16N,17N,19Y,20Y,21N,44N,18N	1N,2N,3N,4N,6N,7N,15Y,16Y,17N,18N,18(J-M)N
	1290	Propylamine	CCCN		I	I	I		I	I	I	I			1N,2N,3N,5N,6N,7N,16N,17N,19Y,20Y,21N,18N	1N,2N,3N,43N,5N,6N,42N,7N,16N,17N,19Y,20Y,21N,44N,18N	1N,2N,3N,4N,6N,7N,15Y,16Y,17N,18N,18(J-M)N
	1291	Isopropylamine	CC(N)C		I	I	I		I	I	I	I			1N,2N,3N,5N,6N,7N,16N,17N,19Y,20Y,21N,18N	1N,2N,3N,43N,5N,6N,42N,7N,16N,17N,19Y,20Y,21N,44N,18N	1N,2N,3N,4N,6N,7N,15Y,16Y,17N,18N,18(J-M)N
	1292	Butylamine	CCCCN		I	I	I		I	I	I	I			1N,2N,3N,5N,6N,7N,16N,17N,19Y,20Y,21N,18N	1N,2N,3N,43N,5N,6N,42N,7N,16N,17N,19Y,20Y,21N,44N,18N	1N,2N,3N,4N,6N,7N,15Y,16Y,17N,18N,18(J-M)N
	1293	Isobutylamine	NCC(C)C		I	I	I		I	I	I	I			1N,2N,3N,5N,6N,7N,16N,17N,19Y,20Y,21N,18N	1N,2N,3N,43N,5N,6N,42N,7N,16N,17N,19Y,20Y,21N,44N,18N	1N,2N,3N,4N,6N,7N,15Y,16Y,17N,18N,18(J-M)N
	1294	sec-Butylamine	CCC(N)C		I	I	I		I	I	I	I			1N,2N,3N,5N,6N,7N,16N,17N,19Y,20Y,21N,18N	1N,2N,3N,43N,5N,6N,42N,7N,16N,17N,19Y,20Y,21N,44N,18N	1N,2N,3N,4N,6N,7N,15Y,16Y,17N,18N,18(J-M)N
	1295	Pentylamine	CCCCCN		I	I	I		I	I	I	I			1N,2N,3N,5N,6N,7N,16N,17N,19Y,20Y,21N,18N	1N,2N,3N,43N,5N,6N,42N,7N,16N,17N,19Y,20Y,21N,44N,18N	1N,2N,3N,4N,6N,7N,15Y,16Y,17N,18N,18(J-M)N
	1296	2-Methylbutylamine	CCC(CN)C		I	I	I		I	I	I	I			1N,2N,3N,5N,6N,7N,16N,17N,19Y,20Y,21N,18N	1N,2N,3N,43N,5N,6N,42N,7N,16N,17N,19Y,20Y,21N,44N,18N	1N,2N,3N,4N,6N,7N,15Y,16Y,17N,18N,18(J-M)N
	1297	3-Methylbutylamine	NCCC(C)C		I	I	I		I	I	I	I			1N,2N,3N,5N,6N,7N,16N,17N,19Y,20Y,21N,18N	1N,2N,3N,43N,5N,6N,42N,7N,16N,17N,19Y,20Y,21N,44N,18N	1N,2N,3N,4N,6N,7N,15Y,16Y,17N,18N,18(J-M)N
	1298	Hexylamine	CCCCCCN		I	I	I		I	I	I	I			1N,2N,3N,5N,6N,7N,16N,17N,19Y,20Y,21N,18N	1N,2N,3N,43N,5N,6N,42N,7N,16N,17N,19Y,20Y,21N,44N,18N	1N,2N,3N,4N,6N,7N,15Y,16Y,17N,18N,18(J-M)N
	1299	1-Amino-2-propanol	CC(CN)O		I	I	I		I	I	I	I			1N,2N,3N,5N,6N,7N,16N,17N,19Y,20Y,21N,18N	1N,2N,3N,43N,5N,6N,42N,7N,16N,17N,19Y,20Y,21N,44N,18N	1N,2N,3N,4N,6N,7N,15Y,16Y,17N,18N,18(J-M)N
	1300	l-Isoleucine	CC[C@@H]([C@@H](C(=O)O)N)C		I	I	I		I	I	I	I	YES		1Y	1Y	1N,2N,3N,4N,6N,7N,15Y,16Y,17N,18N,18(J-M)N
	1301	l-Threonine	C[C@H]([C@@H](C(=O)O)N)O		I	I	I		III	III	I	I			1N,2N,3N,5N,6N,7N,16N,17N,19Y,20Y,21Y	1N,2N,3N,43N,5N,6N,42N,7N,16N,17N,19Y,20Y,21Y	1N,2N,3N,4N,6N,7N,15Y,16Y,17N,18N,18(J-M)N
	1302	l-Ornithine monochlorohydrate	N[C@H](C(=O)O)CCCN.Cl		I	I	I		III	III	III	III			1N,2N,3Y,4N	1N,2N,3Y,4N	1N,2N,3N,4Y,4AY,5N
	1303	L-Alanyl-L-Glutamine	NC(=O)CC[C@@H](C(=O)O)NC(=O)[C@@H](N)C		I	I	I		III	III	I	III			1N,2N,3N,5N,6N,7N,16N,17N,19Y,20N,22N,33N	1N,2N,3N,43N,5N,6N,42N,7N,16N,17N,19Y,20N,22N,33N	1N,2N,3N,4N,6N,7N,15Y,16Y,17N,18N,18(J-M)N
	1304	L-Methionylglycine	CSCC[C@@H](C(=O)NCC(=O)O)N		I	I	I		III	III	I	III			1N,2N,3N,5N,6N,7N,16N,17N,19Y,20N,22N,33N	1N,2N,3N,43N,5N,6N,42N,7N,16N,17N,19Y,20N,22N,33N	1N,2N,3N,4N,6N,7N,15Y,16Y,17N,18N,18(J-M)N
	1305	glutamyl-valyl-glycine	O=C(N[C@H](C(=O)NCC(=O)O)C(C)C)CC[C@@H](C(=O)O)N		I	I	I		III	III	I	III			1N,2N,3N,5N,6N,7N,16N,17N,19Y,20N,22N,33N	1N,2N,3N,43N,5N,6N,42N,7N,16N,17N,19Y,20N,22N,33N	1N,2N,3N,4N,6N,7N,15Y,16Y,17N,18N,18(J-M)N
	1306	beta-Alanine	NCCC(=O)O		I	I	I		I	I	I	I	YES		1Y	1Y	1N,2N,3N,4N,6N,7N,15Y,16Y,17N,18N,18(J-M)N
	1307	D,L-Isoleucine	CCC(C(C(=O)O)N)C		I	I	I		I	I	I	I		YES	1N,2N,3N,5N,6N,7N,16N,17N,19Y,20Y,21N,18N	1N,2N,3N,43N,5N,6N,42N,7N,16N,17N,19Y,20Y,21N,44N,18N	1N,2Y
	1308	D,L-Methionine	CSCCC(C(=O)O)N		I	I	I		III	III	I	I		YES	1N,2N,3N,5N,6N,7N,16N,17N,19Y,20Y,21Y	1N,2N,3N,43N,5N,6N,42N,7N,16N,17N,19Y,20Y,21Y	1N,2Y
	1309	D,L-Valine	NC(C(=O)O)C(C)C		I	I	I		I	I	I	I		YES	1N,2N,3N,5N,6N,7N,16N,17N,19Y,20Y,21N,18N	1N,2N,3N,43N,5N,6N,42N,7N,16N,17N,19Y,20Y,21N,44N,18N	1N,2Y
	1310	D,L-Phenylalanine	NC(C(=O)O)Cc1ccccc1		I	I	I		I	I	I	I		YES	1N,2N,3N,5N,6N,7N,16N,17N,19N,23Y,27Y,28N,30N,18N	1N,2N,3N,43N,5N,6N,42N,7N,16N,17N,19N,23Y,27Y,28N,30N,18N	1N,2Y
	1311	Taurine	NCCS(=O)(=O)O		I	I	I		I	I	III	III			1N,2N,3Y,4Y(7N,16N,17N,19Y,20Y,21N,18N)	1N,2N,3Y,4Y(40N,41N,7N,16N,17N,19Y,20Y,21N,44N,18N)	1N,2N,3N,4Y,4AY,5N
	1312	1,1-Di-isopentyloxyethane	CC(OCCC(C)C)OCCC(C)C		I	I	I		I	I	I	I			1N,2N,3N,5N,6N,7N,16N,17N,19Y,20Y,21N,18N	1N,2N,3N,43N,5N,6N,42N,7N,16N,17N,19Y,20Y,21N,44N,18N	1Y,2N,3N,4N,6N,7N,15Y,16Y,17N,18N,18(J-M)N,2N,3N,4N,6N,7N,15Y,16Y,17N,18N,18(J-M)N,2N,3N,4N,6N,7N,15Y,16Y,17N,18N,18(J-M)N
	1313	1,1-Diethoxy-3-methylbutane	CCOC(CC(C)C)OCC		I	I	I		I	I	I	I			1N,2N,3N,5N,6N,7N,16N,17N,19Y,20Y,21N,18N	1N,2N,3N,43N,5N,6N,42N,7N,16N,17N,19Y,20Y,21N,44N,18N	1Y,2N,3N,4N,6N,7N,15Y,16Y,17N,18N,18(J-M)N,2N,3N,4N,6N,7N,15Y,16Y,17N,18N,18(J-M)N,2N,3N,4N,6N,7N,15Y,16Y,17N,18N,18(J-M)N
	1314	valeraldehyde dibutyl acetal	CCCCC(OCCCC)OCCCC		I	I	I		I	I	I	I			1N,2N,3N,5N,6N,7N,16N,17N,19Y,20Y,21N,18N	1N,2N,3N,43N,5N,6N,42N,7N,16N,17N,19Y,20Y,21N,44N,18N	1Y,2N,3N,4N,6N,7N,15Y,16Y,17N,18N,18(J-M)N,2N,3N,4N,6N,7N,15Y,16Y,17N,18N,18(J-M)N,2N,3N,4N,6N,7N,15Y,16Y,17N,18N,18(J-M)N
	1315	1,1-dimethoxydecane	CCCCCCCCCC(OC)OC		I	I	I		I	I	I	I			1N,2N,3N,5N,6N,7N,16N,17N,19Y,20Y,21N,18N	1N,2N,3N,43N,5N,6N,42N,7N,16N,17N,19Y,20Y,21N,44N,18N	1Y,2N,3N,4N,6N,7N,15Y,16Y,17N,18N,18(J-M)N,2N,3N,4N,6N,7N,15Y,16Y,17N,18N,18(J-M)N,2N,3N,4N,6N,7N,15Y,16Y,17N,18N,18(J-M)N
	1316	1,1-Dimethoxyoctane	CCCCCCCC(OC)OC		I	I	I		I	I	I	I			1N,2N,3N,5N,6N,7N,16N,17N,19Y,20Y,21N,18N	1N,2N,3N,43N,5N,6N,42N,7N,16N,17N,19Y,20Y,21N,44N,18N	1Y,2N,3N,4N,6N,7N,15Y,16Y,17N,18N,18(J-M)N,2N,3N,4N,6N,7N,15Y,16Y,17N,18N,18(J-M)N,2N,3N,4N,6N,7N,15Y,16Y,17N,18N,18(J-M)N
	1317	1,1-Diethoxynona-2,6-diene	CC/C=C\CC/C=C/C(OCC)OCC		I	I	I		I	I	II	I			1N,2N,3N,5N,6N,7N,16N,17N,19Y,20Y,21N,18N	1N,2N,3N,43N,5N,6N,42N,7N,16N,17N,19Y,20Y,21N,44N,18N	1Y,2N,3N,4N,6N,7N,15Y,16Y,17N,18N,18(J-M)Y,2N,3N,4N,6N,7N,15Y,16Y,17N,18N,18(J-M)N,2N,3N,4N,6N,7N,15Y,16Y,17N,18N,18(J-M)N
	1318	1,1-Dimethoxyethane	COC(OC)C		I	I	I		I	I	I	I			1N,2N,3N,5N,6N,7N,16N,17N,19Y,20Y,21N,18N	1N,2N,3N,43N,5N,6N,42N,7N,16N,17N,19Y,20Y,21N,44N,18N	1Y,2N,3N,4N,6N,7N,15Y,16Y,17N,18N,18(J-M)N,2N,3N,4N,6N,7N,15Y,16Y,17N,18N,18(J-M)N,2N,3N,4N,6N,7N,15Y,16Y,17N,18N,18(J-M)N
	1319	(Z)-1-Ethoxy-1-(3-hexenyloxy)ethane	CC/C=C\CCOC(OCC)C		I	I	I		I	I	I	I			1N,2N,3N,5N,6N,7N,16N,17N,19Y,20Y,21N,18N	1N,2N,3N,43N,5N,6N,42N,7N,16N,17N,19Y,20Y,21N,44N,18N	1Y,2N,3N,4N,6N,7N,15Y,16Y,17N,18N,18(J-M)N,2N,3N,4N,6N,7N,15Y,16Y,17N,18N,18(J-M)N,2N,3N,4N,6N,7N,15Y,16Y,17N,18N,18(J-M)N
	1320	hexanal hexyl isoamyl acetal	CCCCCCOC(OCCC(C)C)CCCCC		I	I	I		I	I	I	I			1N,2N,3N,5N,6N,7N,16N,17N,19Y,20Y,21N,18N	1N,2N,3N,43N,5N,6N,42N,7N,16N,17N,19Y,20Y,21N,44N,18N	1Y,2N,3N,4N,6N,7N,15Y,16Y,17N,18N,18(J-M)N,2N,3N,4N,6N,7N,15Y,16Y,17N,18N,18(J-M)N,2N,3N,4N,6N,7N,15Y,16Y,17N,18N,18(J-M)N
	1321	hexanal dihexyl acetal	CCCCCC(OCCCCCC)OCCCCCC		I	I	I		I	I	I	I			1N,2N,3N,5N,6N,7N,16N,17N,19Y,20Y,21N,18N	1N,2N,3N,43N,5N,6N,42N,7N,16N,17N,19Y,20Y,21N,44N,18N	1Y,2N,3N,4N,6N,7N,15Y,16Y,17N,18N,18(J-M)N,2N,3N,4N,6N,7N,15Y,16Y,17N,18N,18(J-M)N,2N,3N,4N,6N,7N,15Y,16Y,17N,18N,18(J-M)N
	1322	nonanal dimethyl acetal	CCCCCCCCC(OC)OC		I	I	I		I	I	I	I			1N,2N,3N,5N,6N,7N,16N,17N,19Y,20Y,21N,18N	1N,2N,3N,43N,5N,6N,42N,7N,16N,17N,19Y,20Y,21N,44N,18N	1Y,2N,3N,4N,6N,7N,15Y,16Y,17N,18N,18(J-M)N,2N,3N,4N,6N,7N,15Y,16Y,17N,18N,18(J-M)N,2N,3N,4N,6N,7N,15Y,16Y,17N,18N,18(J-M)N
	1323	dodecanal dimethyl acetal	CCCCCCCCCCCC(OC)OC		I	I	I		I	I	I	I			1N,2N,3N,5N,6N,7N,16N,17N,19Y,20Y,21N,18N	1N,2N,3N,43N,5N,6N,42N,7N,16N,17N,19Y,20Y,21N,44N,18N	1Y,2N,3N,4N,6N,7N,15Y,16Y,17N,18N,18(J-M)N,2N,3N,4N,6N,7N,15Y,16Y,17N,18N,18(J-M)N,2N,3N,4N,6N,7N,15Y,16Y,17N,18N,18(J-M)N
	1324	acetaldehyde di-cis-3-hexenyl acetal	CC/C=C\CCOC(OCC/C=C\CC)C		I	I	I		I	I	I	I			1N,2N,3N,5N,6N,7N,16N,17N,19Y,20Y,21N,18N	1N,2N,3N,43N,5N,6N,42N,7N,16N,17N,19Y,20Y,21N,44N,18N	1Y,2N,3N,4N,6N,7N,15Y,16Y,17N,18N,18(J-M)N,2N,3N,4N,6N,7N,15Y,16Y,17N,18N,18(J-M)N,2N,3N,4N,6N,7N,15Y,16Y,17N,18N,18(J-M)N
	1325	1-Ethoxyethyl acetate	CCOC(OC(=O)C)C		I	I	I		I	I	I	I			1N,2N,3N,5N,6N,7N,16N,17N,19Y,20Y,21N,18N	1N,2N,3N,43N,5N,6N,42N,7N,16N,17N,19Y,20Y,21N,44N,18N	1Y,2N,3N,4N,6N,7N,15Y,16Y,17N,18N,18(J-M)N,2N,3N,4N,6N,7N,15Y,16Y,17N,18N,18(J-M)N,2N,3N,4N,6N,7N,15Y,16Y,17N,18N,18(J-M)N,2N,3N,4N,6N,7N,15Y,16Y,17N,18N,18(J-M)N,2N,3N,4N,6N,7N,15Y,16Y,17N,18N,18(J-M)N
	1326	1-Hexyloxy-1-isopentyloxyethane	CCCCCCOC(OCCC(C)C)C		I	I	I		I	I	I	I			1N,2N,3N,5N,6N,7N,16N,17N,19Y,20Y,21N,18N	1N,2N,3N,43N,5N,6N,42N,7N,16N,17N,19Y,20Y,21N,44N,18N	1Y,2N,3N,4N,6N,7N,15Y,16Y,17N,18N,18(J-M)N,2N,3N,4N,6N,7N,15Y,16Y,17N,18N,18(J-M)N,2N,3N,4N,6N,7N,15Y,16Y,17N,18N,18(J-M)N
	1327	1,1-Dimethoxyhex-2(trans)-ene	CCC/C=C/C(OC)OC		I	I	I		I	I	II	I			1N,2N,3N,5N,6N,7N,16N,17N,19Y,20Y,21N,18N	1N,2N,3N,43N,5N,6N,42N,7N,16N,17N,19Y,20Y,21N,44N,18N	1Y,2N,3N,4N,6N,7N,15Y,16Y,17N,18N,18(J-M)Y,2N,3N,4N,6N,7N,15Y,16Y,17N,18N,18(J-M)N,2N,3N,4N,6N,7N,15Y,16Y,17N,18N,18(J-M)N
	1328	Rhodinyl isobutyrate	CC(CCOC(=O)C(C)C)CCCC(=C)C		I	I	I		I	I	I	I			1N,2N,3N,5N,6N,7N,16N,17Y(18N)(19Y,20Y,21N,18N)	1N,2N,3N,43N,5N,6N,42N,7N,16N,17Y(18N)(19Y,20Y,21N,44N,18N)	1Y,2N,3N,4N,6N,7N,15Y,16Y,17N,18N,18(J-M)N,2N,3N,4N,6N,7N,15Y,16Y,17N,18N,18(J-M)N
	1329	Rhodinyl formate	O=COCCC(CCCC(=C)C)C		I	I	I		I	I	I	I			1N,2N,3N,5N,6N,7N,16N,17N,19Y,20Y,21N,18N	1N,2N,3N,43N,5N,6N,42N,7N,16N,17N,19Y,20Y,21N,44N,18N	1Y,2N,3N,4N,6N,7N,15Y,16Y,17N,18N,18(J-M)N,2N,3N,4N,6N,7N,15Y,16Y,17N,18N,18(J-M)N
	1330	Rhodinyl propionate	CCC(=O)OCC[C@H](CCCC(=C)C)C		I	I	I		I	I	I	I			1N,2N,3N,5N,6N,7N,16N,17Y(19Y,20Y,21N,18N)(18N)	1N,2N,3N,43N,5N,6N,42N,7N,16N,17Y(19Y,20Y,21N,44N,18N)(18N)	1Y,2N,3N,4N,6N,7N,15Y,16Y,17N,18N,18(J-M)N,2N,3N,4N,6N,7N,15Y,16Y,17N,18N,18(J-M)N
	1331	Rhodinyl isovalerate	C[C@H](CCOC(=O)CC(C)C)CCCC(=C)C		I	I	I		I	I	I	I			1N,2N,3N,5N,6N,7N,16N,17Y(18N)(19Y,20Y,21N,18N)	1N,2N,3N,43N,5N,6N,42N,7N,16N,17Y(18N)(19Y,20Y,21N,44N,18N)	1Y,2N,3N,4N,6N,7N,15Y,16Y,17N,18N,18(J-M)N,2N,3N,4N,6N,7N,15Y,16Y,17N,18N,18(J-M)N
	1332	Geranyl 2-ethylbutyrate	CCC(C(=O)OC/C=C(/CCC=C(C)C)\C)CC		I	I	I		I	I	I	I			1N,2N,3N,5N,6N,7N,16N,17N,19Y,20Y,21N,18N	1N,2N,3N,43N,5N,6N,42N,7N,16N,17N,19Y,20Y,21N,44N,18N	1Y,2N,3N,4N,6N,7N,15Y,16Y,17N,18N,18(J-M)N,2N,3N,4N,6N,7N,15Y,16Y,17N,18N,18(J-M)N
	1333	Citronellyl acetate	CC(CCC=C(C)C)CCOC(=O)C		I	I	I		I	I	I	I			1N,2N,3N,5N,6N,7N,16N,17Y(18N)(19Y,20Y,21N,18N)	1N,2N,3N,43N,5N,6N,42N,7N,16N,17Y(18N)(19Y,20Y,21N,44N,18N)	1Y,2N,3N,4N,6N,7N,15Y,16Y,17N,18N,18(J-M)N,2N,3N,4N,6N,7N,15Y,16Y,17N,18N,18(J-M)N
	1334	Citronellyl butyrate	CCCC(=O)OCCC(CCC=C(C)C)C		I	I	I		I	I	I	I			1N,2N,3N,5N,6N,7N,16N,17Y(19Y,20Y,21N,18N)(18N)	1N,2N,3N,43N,5N,6N,42N,7N,16N,17Y(19Y,20Y,21N,44N,18N)(18N)	1Y,2N,3N,4N,6N,7N,15Y,16Y,17N,18N,18(J-M)N,2N,3N,4N,6N,7N,15Y,16Y,17N,18N,18(J-M)N
	1335	Citronellyl isobutyrate	CC(CCC=C(C)C)CCOC(=O)C(C)C		I	I	I		I	I	I	I			1N,2N,3N,5N,6N,7N,16N,17Y(18N)(19Y,20Y,21N,18N)	1N,2N,3N,43N,5N,6N,42N,7N,16N,17Y(18N)(19Y,20Y,21N,44N,18N)	1Y,2N,3N,4N,6N,7N,15Y,16Y,17N,18N,18(J-M)N,2N,3N,4N,6N,7N,15Y,16Y,17N,18N,18(J-M)N
	1336	Citronellyl formate	O=COCCC(CCC=C(C)C)C		I	I	I		I	I	I	I			1N,2N,3N,5N,6N,7N,16N,17N,19Y,20Y,21N,18N	1N,2N,3N,43N,5N,6N,42N,7N,16N,17N,19Y,20Y,21N,44N,18N	1Y,2N,3N,4N,6N,7N,15Y,16Y,17N,18N,18(J-M)N,2N,3N,4N,6N,7N,15Y,16Y,17N,18N,18(J-M)N
	1337	Citronellyl propionate	CCC(=O)OCCC(CCC=C(C)C)C		I	I	I		I	I	I	I			1N,2N,3N,5N,6N,7N,16N,17Y(19Y,20Y,21N,18N)(18N)	1N,2N,3N,43N,5N,6N,42N,7N,16N,17Y(19Y,20Y,21N,44N,18N)(18N)	1Y,2N,3N,4N,6N,7N,15Y,16Y,17N,18N,18(J-M)N,2N,3N,4N,6N,7N,15Y,16Y,17N,18N,18(J-M)N
	1338	Citronellyl valerate	CCCCC(=O)OCCC(CCC=C(C)C)C		I	I	I		I	I	I	I			1N,2N,3N,5N,6N,7N,16N,17Y(19Y,20Y,21N,18N)(18N)	1N,2N,3N,43N,5N,6N,42N,7N,16N,17Y(19Y,20Y,21N,44N,18N)(18N)	1Y,2N,3N,4N,6N,7N,15Y,16Y,17N,18N,18(J-M)N,2N,3N,4N,6N,7N,15Y,16Y,17N,18N,18(J-M)N
	1339	Geranyl butyrate	CCCC(=O)OC/C=C(/CCC=C(C)C)\C		I	I	I		I	I	I	I			1N,2N,3N,5N,6N,7N,16N,17N,19Y,20Y,21N,18N	1N,2N,3N,43N,5N,6N,42N,7N,16N,17N,19Y,20Y,21N,44N,18N	1Y,2N,3N,4N,6N,7N,15Y,16Y,17N,18N,18(J-M)N,2N,3N,4N,6N,7N,15Y,16Y,17N,18N,18(J-M)N
	1340	Geranyl isobutyrate	C/C(=C\COC(=O)C(C)C)/CCC=C(C)C		I	I	I		I	I	I	I			1N,2N,3N,5N,6N,7N,16N,17N,19Y,20Y,21N,18N	1N,2N,3N,43N,5N,6N,42N,7N,16N,17N,19Y,20Y,21N,44N,18N	1Y,2N,3N,4N,6N,7N,15Y,16Y,17N,18N,18(J-M)N,2N,3N,4N,6N,7N,15Y,16Y,17N,18N,18(J-M)N
	1341	Geranyl formate	O=COC/C=C(/CCC=C(C)C)\C		I	I	I		I	I	I	I			1N,2N,3N,5N,6N,7N,16N,17N,19Y,20Y,21N,18N	1N,2N,3N,43N,5N,6N,42N,7N,16N,17N,19Y,20Y,21N,44N,18N	1Y,2N,3N,4N,6N,7N,15Y,16Y,17N,18N,18(J-M)N,2N,3N,4N,6N,7N,15Y,16Y,17N,18N,18(J-M)N
	1342	Geranyl hexanoate	CCCCCC(=O)OC/C=C(/CCC=C(C)C)\C		I	I	I		I	I	I	I			1N,2N,3N,5N,6N,7N,16N,17N,19Y,20Y,21N,18N	1N,2N,3N,43N,5N,6N,42N,7N,16N,17N,19Y,20Y,21N,44N,18N	1Y,2N,3N,4N,6N,7N,15Y,16Y,17N,18N,18(J-M)N,2N,3N,4N,6N,7N,15Y,16Y,17N,18N,18(J-M)N
	1343	Geranyl propionate	CCC(=O)OC/C=C(/CCC=C(C)C)\C		I	I	I		I	I	I	I			1N,2N,3N,5N,6N,7N,16N,17N,19Y,20Y,21N,18N	1N,2N,3N,43N,5N,6N,42N,7N,16N,17N,19Y,20Y,21N,44N,18N	1Y,2N,3N,4N,6N,7N,15Y,16Y,17N,18N,18(J-M)N,2N,3N,4N,6N,7N,15Y,16Y,17N,18N,18(J-M)N
	1344	Geranyl isovalerate	CC(CC(=O)OC/C=C(/CCC=C(C)C)\C)C		I	I	I		I	I	I	I			1N,2N,3N,5N,6N,7N,16N,17N,19Y,20Y,21N,18N	1N,2N,3N,43N,5N,6N,42N,7N,16N,17N,19Y,20Y,21N,44N,18N	1Y,2N,3N,4N,6N,7N,15Y,16Y,17N,18N,18(J-M)N,2N,3N,4N,6N,7N,15Y,16Y,17N,18N,18(J-M)N
	1345	Neryl acetate	C/C(=C/COC(=O)C)/CCC=C(C)C		I	I	I		I	I	I	I			1N,2N,3N,5N,6N,7N,16N,17N,19Y,20Y,21N,18N	1N,2N,3N,43N,5N,6N,42N,7N,16N,17N,19Y,20Y,21N,44N,18N	1Y,2N,3N,4N,6N,7N,15Y,16Y,17N,18N,18(J-M)N,2N,3N,4N,6N,7N,15Y,16Y,17N,18N,18(J-M)N
	1346	Neryl butyrate	CCCC(=O)OC/C=C(\CCC=C(C)C)/C		I	I	I		I	I	I	I			1N,2N,3N,5N,6N,7N,16N,17N,19Y,20Y,21N,18N	1N,2N,3N,43N,5N,6N,42N,7N,16N,17N,19Y,20Y,21N,44N,18N	1Y,2N,3N,4N,6N,7N,15Y,16Y,17N,18N,18(J-M)N,2N,3N,4N,6N,7N,15Y,16Y,17N,18N,18(J-M)N
	1347	Neryl isobutyrate	C/C(=C/COC(=O)C(C)C)/CCC=C(C)C		I	I	I		I	I	I	I			1N,2N,3N,5N,6N,7N,16N,17N,19Y,20Y,21N,18N	1N,2N,3N,43N,5N,6N,42N,7N,16N,17N,19Y,20Y,21N,44N,18N	1Y,2N,3N,4N,6N,7N,15Y,16Y,17N,18N,18(J-M)N,2N,3N,4N,6N,7N,15Y,16Y,17N,18N,18(J-M)N
	1348	Neryl formate	O=COC/C=C(\CCC=C(C)C)/C		I	I	I		I	I	I	I			1N,2N,3N,5N,6N,7N,16N,17N,19Y,20Y,21N,18N	1N,2N,3N,43N,5N,6N,42N,7N,16N,17N,19Y,20Y,21N,44N,18N	1Y,2N,3N,4N,6N,7N,15Y,16Y,17N,18N,18(J-M)N,2N,3N,4N,6N,7N,15Y,16Y,17N,18N,18(J-M)N
	1349	Neryl propionate	CCC(=O)OC/C=C(\CCC=C(C)C)/C		I	I	I		I	I	I	I			1N,2N,3N,5N,6N,7N,16N,17N,19Y,20Y,21N,18N	1N,2N,3N,43N,5N,6N,42N,7N,16N,17N,19Y,20Y,21N,44N,18N	1Y,2N,3N,4N,6N,7N,15Y,16Y,17N,18N,18(J-M)N,2N,3N,4N,6N,7N,15Y,16Y,17N,18N,18(J-M)N
	1350	Neryl isovalerate	CC(CC(=O)OC/C=C(\CCC=C(C)C)/C)C		I	I	I		I	I	I	I			1N,2N,3N,5N,6N,7N,16N,17N,19Y,20Y,21N,18N	1N,2N,3N,43N,5N,6N,42N,7N,16N,17N,19Y,20Y,21N,44N,18N	1Y,2N,3N,4N,6N,7N,15Y,16Y,17N,18N,18(J-M)N,2N,3N,4N,6N,7N,15Y,16Y,17N,18N,18(J-M)N
	1351	Rhodinyl acetate	CC(CCOC(=O)C)CCCC(=C)C		I	I	I		I	I	I	I			1N,2N,3N,5N,6N,7N,16N,17Y(18N)(19Y,20Y,21N,18N)	1N,2N,3N,43N,5N,6N,42N,7N,16N,17Y(18N)(19Y,20Y,21N,44N,18N)	1Y,2N,3N,4N,6N,7N,15Y,16Y,17N,18N,18(J-M)N,2N,3N,4N,6N,7N,15Y,16Y,17N,18N,18(J-M)N
	1352	Rhodinyl butyrate	CCCC(=O)OCCC(CCCC(=C)C)C		I	I	I		I	I	I	I			1N,2N,3N,5N,6N,7N,16N,17Y(19Y,20Y,21N,18N)(18N)	1N,2N,3N,43N,5N,6N,42N,7N,16N,17Y(19Y,20Y,21N,44N,18N)(18N)	1Y,2N,3N,4N,6N,7N,15Y,16Y,17N,18N,18(J-M)N,2N,3N,4N,6N,7N,15Y,16Y,17N,18N,18(J-M)N
	1353	2-Ethylbutyl acetate	CCC(COC(=O)C)CC		II	II	II		I	I	I	I			1N,2N,3N,5N,6N,7N,16N,17N,19Y,20Y,21N,18N	1N,2N,3N,43N,5N,6N,42N,7N,16N,17N,19Y,20Y,21N,44N,18N	1Y,2N,3N,4N,6N,7N,15Y,16Y,17N,18N,18(J-M)N,2N,3N,4N,6N,7N,15Y,16Y,17N,18N,18(J-M)N
	1354	2-Ethylbutanal	CCC(C=O)CC		II	II	II		I	I	I	I			1N,2N,3N,5N,6N,7N,16N,17N,19Y,20Y,21N,18N	1N,2N,3N,43N,5N,6N,42N,7N,16N,17N,19Y,20Y,21N,44N,18N	1N,2N,3N,4N,6N,7N,15Y,16Y,17N,18N,18(J-M)N
	1355	Allyl nonanoate	CCCCCCCCC(=O)OCC=C		II	II	II		II	II	III	III			1N,2N,3N,5N,6N,7N,16N,17N,19Y,20Y,21N,18Y	1N,2N,3N,43N,5N,6N,42N,7N,16N,17N,19Y,20Y,21N,44N,18Y	1Y,2N,3N,4N,6N,7N,15Y,16Y,17N,18N,18(J-M)N,2N,3N,4N,6N,7N,15Y,16Y,17N,18Y
	1356	Allyl octanoate	CCCCCCCC(=O)OCC=C		II	II	II		II	II	III	III			1N,2N,3N,5N,6N,7N,16N,17N,19Y,20Y,21N,18Y	1N,2N,3N,43N,5N,6N,42N,7N,16N,17N,19Y,20Y,21N,44N,18Y	1Y,2N,3N,4N,6N,7N,15Y,16Y,17N,18N,18(J-M)N,2N,3N,4N,6N,7N,15Y,16Y,17N,18Y
	1357	Allyl phenylacetate	C=CCOC(=O)Cc1ccccc1		II	II	II		II	II	III	II			1N,2N,3N,5N,6N,7N,16N,17N,19N,23Y,27Y,28N,30N,18Y	1N,2N,3N,43N,5N,6N,42N,7N,16N,17N,19N,23Y,27Y,28N,30N,18Y	1Y,2N,3N,4N,6N,7N,15Y,16Y,17N,18Y,2N,3N,4N,6N,7N,15N,19Y,23Y,24N,25N,26N,18N,18(J-M)N
	1358	Allyl propionate	CCC(=O)OCC=C		II	II	II		II	II	III	III			1N,2N,3N,5N,6N,7N,16N,17N,19Y,20Y,21N,18Y	1N,2N,3N,43N,5N,6N,42N,7N,16N,17N,19Y,20Y,21N,44N,18Y	1Y,2N,3N,4N,6N,7N,15Y,16Y,17N,18N,18(J-M)N,2N,3N,4N,6N,7N,15Y,16Y,17N,18Y
	1359	Allyl hexa-2,4-dienoate	C=CCOC(=O)/C=C/C=C/C		II	II	II		II	II	III	III			1N,2N,3N,5N,6N,7N,16N,17N,19Y,20Y,21N,18Y	1N,2N,3N,43N,5N,6N,42N,7N,16N,17N,19Y,20Y,21N,44N,18Y	1Y,2N,3N,4N,6N,7N,15Y,16Y,17N,18Y,2N,3N,4N,6N,7N,15Y,16Y,17N,18N,18(J-M)N
	1360	Allyl 2-methylcrotonate	C=CCOC(=O)/C(=C/C)/C		II	II	II		II	II	III	III			1N,2N,3N,5N,6N,7N,16N,17N,19Y,20Y,21N,18Y	1N,2N,3N,43N,5N,6N,42N,7N,16N,17N,19Y,20Y,21N,44N,18Y	1Y,2N,3N,4N,6N,7N,15Y,16Y,17N,18Y,2N,3N,4N,6N,7N,15Y,16Y,17N,18N,18(J-M)N
	1361	Allyl undec-10-enoate	C=CCCCCCCCCC(=O)OCC=C		II	II	II		II	II	III	III			1N,2N,3N,5N,6N,7N,16N,17N,19Y,20Y,21N,18Y	1N,2N,3N,43N,5N,6N,42N,7N,16N,17N,19Y,20Y,21N,44N,18Y	1Y,2N,3N,4N,6N,7N,15Y,16Y,17N,18N,18(J-M)N,2N,3N,4N,6N,7N,15Y,16Y,17N,18Y
	1362	Allyl cyclohexanevalerate	C=CCOC(=O)CCCCC1CCCCC1		II	II	II		II	II	III	II			1N,2N,3N,5N,6N,7N,16N,17N,19N,23N,24Y,18Y	1N,2N,3N,43N,5N,6N,42N,7N,16N,17N,19N,23N,24Y,18Y	1Y,2N,3N,4N,6N,7N,15Y,16Y,17N,18Y,2N,3N,4N,6N,7N,15N,19N,20Y,21N,22Y,17N,18N,18(J-M)N
	1363	Allyl 2-ethylbutyrate	CCC(C(=O)OCC=C)CC		II	II	II		II	II	III	III			1N,2N,3N,5N,6N,7N,16N,17N,19Y,20Y,21N,18Y	1N,2N,3N,43N,5N,6N,42N,7N,16N,17N,19Y,20Y,21N,44N,18Y	1Y,2N,3N,4N,6N,7N,15Y,16Y,17N,18N,18(J-M)N,2N,3N,4N,6N,7N,15Y,16Y,17N,18Y
	1364	Allyl valerate	CCCCC(=O)OCC=C		II	II			II	II	III	III			1N,2N,3N,5N,6N,7N,16N,17N,19Y,20Y,21N,18Y	1N,2N,3N,43N,5N,6N,42N,7N,16N,17N,19Y,20Y,21N,44N,18Y	1Y,2N,3N,4N,6N,7N,15Y,16Y,17N,18N,18(J-M)N,2N,3N,4N,6N,7N,15Y,16Y,17N,18Y
	1365	Allyl crotonate	C=CCOC(=O)C=CC		II	II			II	II	III	III			1N,2N,3N,5N,6N,7N,16N,17N,19Y,20Y,21N,18Y	1N,2N,3N,43N,5N,6N,42N,7N,16N,17N,19Y,20Y,21N,44N,18Y	1Y,2N,3N,4N,6N,7N,15Y,16Y,17N,18Y,2N,3N,4N,6N,7N,15Y,16Y,17N,18N,18(J-M)N
	1366	Allyl butyrate	CCCC(=O)OCC=C		II	II	II		II	II	III	III			1N,2N,3N,5N,6N,7N,16N,17N,19Y,20Y,21N,18Y	1N,2N,3N,43N,5N,6N,42N,7N,16N,17N,19Y,20Y,21N,44N,18Y	1Y,2N,3N,4N,6N,7N,15Y,16Y,17N,18N,18(J-M)N,2N,3N,4N,6N,7N,15Y,16Y,17N,18Y
	1367	Allyl cyclohexaneacetate	C=CCOC(=O)CC1CCCCC1		II	II	II		II	II	III	Processing error			1N,2N,3N,5N,6N,7N,16N,17N,19N,23N,24Y,18Y	1N,2N,3N,43N,5N,6N,42N,7N,16N,17N,19N,23N,24Y,18Y	1Y,2N,3N,4N,6N,7N,15Y,16Y,17N,18Y,2N,3N,4N,6N,7N,15N,19N,20Y,21N,22Y,17N,18N,18(J-M)N
	1368	Allyl cyclohexanebutyrate	C=CCOC(=O)CCCC1CCCCC1		II	II	II		II	II	III	II			1N,2N,3N,5N,6N,7N,16N,17Y(19Y,20Y,21N,18Y)(18N)	1N,2N,3N,43N,5N,6N,42N,7N,16N,17Y(19Y,20Y,21N,44N,18Y)(18N)	1Y,2N,3N,4N,6N,7N,15Y,16Y,17N,18Y,2N,3N,4N,6N,7N,15N,19N,20Y,21N,22Y,17N,18N,18(J-M)N
	1369	Allyl cyclohexanehexanoate	C=CCOC(=O)CCCCCC1CCCCC1		II	II	II		II	II	III	II			1N,2N,3N,5N,6N,7N,16N,17N,19N,23N,24Y,18Y	1N,2N,3N,43N,5N,6N,42N,7N,16N,17N,19N,23N,24Y,18Y	1Y,2N,3N,4N,6N,7N,15Y,16Y,17N,18Y,2N,3N,4N,6N,7N,15N,19N,20Y,21N,22Y,17N,18N,18(J-M)N
	1370	Allyl cinnamate	C=CCOC(=O)C=Cc1ccccc1		II	II	II		II	II	III	II			1N,2N,3N,5N,6N,7N,16N,17N,19N,23Y,27Y,28N,30N,18Y	1N,2N,3N,43N,5N,6N,42N,7N,16N,17N,19N,23Y,27Y,28N,30N,18Y	1Y,2N,3N,4N,6N,7N,15Y,16Y,17N,18Y,2N,3N,4N,6N,7N,15N,19Y,23Y,24N,25N,26N,18N,18(J-M)N
	1371	1-Hepten-3-ol	CCCCC(C=C)O		II	II	II		II	II	II	III			1N,2N,3N,5N,6N,7N,16N,17N,19Y,20Y,21N,18Y	1N,2N,3N,43N,5N,6N,42N,7N,16N,17N,19Y,20Y,21N,44N,18Y	1N,2N,3N,4N,6N,7N,15Y,16Y,17N,18N,18(J-M)Y
	1372	4-Octen-3-one	CCCC=CC(=O)CC		II	II	II		I	I	II	I			1N,2N,3N,5N,6N,7N,16N,17N,19Y,20Y,21N,18N	1N,2N,3N,43N,5N,6N,42N,7N,16N,17N,19Y,20Y,21N,44N,18N	1N,2N,3N,4N,6N,7N,15Y,16Y,17N,18N,18(J-M)Y
	1373	4-Methylpentan-2-one	CC(CC(=O)C)C		II	II	II		I	I	I	I			1N,2N,3N,5N,6N,7N,16N,17N,19Y,20Y,21N,18N	1N,2N,3N,43N,5N,6N,42N,7N,16N,17N,19Y,20Y,21N,44N,18N	1N,2N,3N,4N,6N,7N,15Y,16Y,17N,18N,18(J-M)N
	1374	Nonan-2-one	CCCCCCCC(=O)C		II	II	II		II	II	I	I			1N,2N,3N,5N,6N,7N,16N,17N,19Y,20Y,21N,18Y	1N,2N,3N,43N,5N,6N,42N,7N,16N,17N,19Y,20Y,21N,44N,18Y	1N,2N,3N,4N,6N,7N,15Y,16Y,17N,18N,18(J-M)N
	1375	Octan-2-one	CCCCCCC(=O)C		II	II	II		II	II	I	I			1N,2N,3N,5N,6N,7N,16N,17N,19Y,20Y,21N,18Y	1N,2N,3N,43N,5N,6N,42N,7N,16N,17N,19Y,20Y,21N,44N,18Y	1N,2N,3N,4N,6N,7N,15Y,16Y,17N,18N,18(J-M)N
	1376	Octan-3-one	CCCCCC(=O)CC		II	II	II		II	II	I	I			1N,2N,3N,5N,6N,7N,16N,17N,19Y,20Y,21N,18Y	1N,2N,3N,43N,5N,6N,42N,7N,16N,17N,19Y,20Y,21N,44N,18Y	1N,2N,3N,4N,6N,7N,15Y,16Y,17N,18N,18(J-M)N
	1377	4-Methylpent-3-en-2-one	CC(=CC(=O)C)C		II	II	II		I	I	II	I			1N,2N,3N,5N,6N,7N,16N,17N,19Y,20Y,21N,18N	1N,2N,3N,43N,5N,6N,42N,7N,16N,17N,19Y,20Y,21N,44N,18N	1N,2N,3N,4N,6N,7N,15Y,16Y,17N,18N,18(J-M)Y
	1378	Decan-2-one	CCCCCCCCC(=O)C		II	II	II		II	II	I	I			1N,2N,3N,5N,6N,7N,16N,17N,19Y,20Y,21N,18Y	1N,2N,3N,43N,5N,6N,42N,7N,16N,17N,19Y,20Y,21N,44N,18Y	1N,2N,3N,4N,6N,7N,15Y,16Y,17N,18N,18(J-M)N
	1379	6-Methyl-5-hepten-2-one propyleneglycol acetal	CC1COC(O1)(C)CCC=C(C)C		II	II	II		III	III	III	III			1N,2N,3N,5N,6N,7Y,8N,10N,11N,12N,22N,33N	1N,2N,3N,43N,5N,6N,42N,7Y,8N,10N,11N,12N,22N,33N	1Y,2N,3N,4N,6N,7N,15Y,16Y,17N,18N,18(J-M)N,2N,3N,4N,6N,7N,15Y,16N,29N
	1380	Heptan-3-one	CCCCC(=O)CC		II	II	II		II	II	I	I			1N,2N,3N,5N,6N,7N,16N,17N,19Y,20Y,21N,18Y	1N,2N,3N,43N,5N,6N,42N,7N,16N,17N,19Y,20Y,21N,44N,18Y	1N,2N,3N,4N,6N,7N,15Y,16Y,17N,18N,18(J-M)N
	1381	Undecan-2-one	CCCCCCCCCC(=O)C		II	II	II		II	II	I	I			1N,2N,3N,5N,6N,7N,16N,17N,19Y,20Y,21N,18Y	1N,2N,3N,43N,5N,6N,42N,7N,16N,17N,19Y,20Y,21N,44N,18Y	1N,2N,3N,4N,6N,7N,15Y,16Y,17N,18N,18(J-M)N
	1382	2,6-Dimethylheptan-4-one	CC(CC(=O)CC(C)C)C		II	II	II		I	I	I	I			1N,2N,3N,5N,6N,7N,16N,17N,19Y,20Y,21N,18N	1N,2N,3N,43N,5N,6N,42N,7N,16N,17N,19Y,20Y,21N,44N,18N	1N,2N,3N,4N,6N,7N,15Y,16Y,17N,18N,18(J-M)N
	1383	Pentadecan-2-one	CCCCCCCCCCCCCC(=O)C		II	II	II		II	II	I	I			1N,2N,3N,5N,6N,7N,16N,17N,19Y,20Y,21N,18Y	1N,2N,3N,43N,5N,6N,42N,7N,16N,17N,19Y,20Y,21N,44N,18Y	1N,2N,3N,4N,6N,7N,15Y,16Y,17N,18N,18(J-M)N
	1384	6-Methylhept-5-en-2-one	CC(=O)CCC=C(C)C		II	II	II		I	I	III	I			1N,2N,3N,5N,6N,7N,16N,17N,19Y,20Y,21N,18N	1N,2N,3N,43N,5N,6N,42N,7N,16N,17N,19Y,20Y,21N,44N,18N	1N,2N,3N,4N,6N,7N,15Y,16N,29N
	1385	Oct-1-en-3-ol	CCCCCC(C=C)O		II	II	II		II	II	II	III			1N,2N,3N,5N,6N,7N,16N,17N,19Y,20Y,21N,18Y	1N,2N,3N,43N,5N,6N,42N,7N,16N,17N,19Y,20Y,21N,44N,18Y	1N,2N,3N,4N,6N,7N,15Y,16Y,17N,18N,18(J-M)Y
	1386	Tetrahydro-pseudo-ionone	CC(CCC=C(C)C)CCCC(=O)C		II	II	II		II	II	I	I			1N,2N,3N,5N,6N,7N,16N,17N,19Y,20Y,21N,18Y	1N,2N,3N,43N,5N,6N,42N,7N,16N,17N,19Y,20Y,21N,44N,18Y	1N,2N,3N,4N,6N,7N,15Y,16Y,17N,18N,18(J-M)N
	1387	6-Methylhepta-3,5-dien-2-one	CC(=CC=CC(=O)C)C		II	II	II		I	I	II	I			1N,2N,3N,5N,6N,7N,16N,17N,19Y,20Y,21N,18N	1N,2N,3N,43N,5N,6N,42N,7N,16N,17N,19Y,20Y,21N,44N,18N	1N,2N,3N,4N,6N,7N,15Y,16Y,17N,18N,18(J-M)Y
	1388	5-Methylhex-5-en-2-one	CC(=C)CCC(=O)C		II	II	II		II	II	III	I			1N,2N,3N,5N,6N,7N,16N,17N,19Y,20Y,21N,18Y	1N,2N,3N,43N,5N,6N,42N,7N,16N,17N,19Y,20Y,21N,44N,18Y	1N,2N,3N,4N,6N,7N,15Y,16N,29N
	1389	Tridecan-2-one	CCCCCCCCCCCC(=O)C		II	II	II		II	II	I	I			1N,2N,3N,5N,6N,7N,16N,17N,19Y,20Y,21N,18Y	1N,2N,3N,43N,5N,6N,42N,7N,16N,17N,19Y,20Y,21N,44N,18Y	1N,2N,3N,4N,6N,7N,15Y,16Y,17N,18N,18(J-M)N
	1390	Nonan-3-one	CCCCCCC(=O)CC		II	II	II		II	II	I	I			1N,2N,3N,5N,6N,7N,16N,17N,19Y,20Y,21N,18Y	1N,2N,3N,43N,5N,6N,42N,7N,16N,17N,19Y,20Y,21N,44N,18Y	1N,2N,3N,4N,6N,7N,15Y,16Y,17N,18N,18(J-M)N
	1391	Pent-1-en-3-one	CCC(=O)C=C		II	II	II		II	II	II	II			1N,2N,3N,5N,6N,7N,16N,17N,19Y,20Y,21N,18Y	1N,2N,3N,43N,5N,6N,42N,7N,16N,17N,19Y,20Y,21N,44N,18Y	1N,2N,3N,4N,6N,7N,15Y,16Y,17N,18N,18(J-M)Y
	1392	Hept-3-en-2-one	CCCC=CC(=O)C		II	II	II		I	I	II	I			1N,2N,3N,5N,6N,7N,16N,17N,19Y,20Y,21N,18N	1N,2N,3N,43N,5N,6N,42N,7N,16N,17N,19Y,20Y,21N,44N,18N	1N,2N,3N,4N,6N,7N,15Y,16Y,17N,18N,18(J-M)Y
	1393	5-Methylhex-3-en-2-one	CC(C=CC(=O)C)C		II	II	II		I	I	II	I			1N,2N,3N,5N,6N,7N,16N,17N,19Y,20Y,21N,18N	1N,2N,3N,43N,5N,6N,42N,7N,16N,17N,19Y,20Y,21N,44N,18N	1N,2N,3N,4N,6N,7N,15Y,16Y,17N,18N,18(J-M)Y
	1394	Oct-3-en-2-one	CCCCC=CC(=O)C		II	II	II		I	I	II	I			1N,2N,3N,5N,6N,7N,16N,17N,19Y,20Y,21N,18N	1N,2N,3N,43N,5N,6N,42N,7N,16N,17N,19Y,20Y,21N,44N,18N	1N,2N,3N,4N,6N,7N,15Y,16Y,17N,18N,18(J-M)Y
	1395	6,10,14-Trimethylpentadeca-5,9,13-trien-2-one	CC(=CCCC(=CCCC(=O)C)C)CCC=C(C)C		II	II	II		I	I	III	I			1N,2N,3N,5N,6N,7N,16N,17N,19Y,20Y,21N,18N	1N,2N,3N,43N,5N,6N,42N,7N,16N,17N,19Y,20Y,21N,44N,18N	1N,2N,3N,4N,6N,7N,15Y,16N,29N
	1396	Oct-1-en-3-one	CCCCCC(=O)C=C		II	II	II		II	II	II	II			1N,2N,3N,5N,6N,7N,16N,17N,19Y,20Y,21N,18Y	1N,2N,3N,43N,5N,6N,42N,7N,16N,17N,19Y,20Y,21N,44N,18Y	1N,2N,3N,4N,6N,7N,15Y,16Y,17N,18N,18(J-M)Y
	1397	Dec-3-en-2-one	CCCCCCC=CC(=O)C		II	II	II		I	I	II	I			1N,2N,3N,5N,6N,7N,16N,17N,19Y,20Y,21N,18N	1N,2N,3N,43N,5N,6N,42N,7N,16N,17N,19Y,20Y,21N,44N,18N	1N,2N,3N,4N,6N,7N,15Y,16Y,17N,18N,18(J-M)Y
	1398	6,10-Dimethyl-5,9-undecadien-2-one	CC(=CCCC(=O)C)CCC=C(C)C		II	II	II		I	I	III	I			1N,2N,3N,5N,6N,7N,16N,17N,19Y,20Y,21N,18N	1N,2N,3N,43N,5N,6N,42N,7N,16N,17N,19Y,20Y,21N,44N,18N	1N,2N,3N,4N,6N,7N,15Y,16N,29N
	1399	Pent-1-en-3-ol	CCC(C=C)O		II	II	II		II	II	II	III			1N,2N,3N,5N,6N,7N,16N,17N,19Y,20Y,21N,18Y	1N,2N,3N,43N,5N,6N,42N,7N,16N,17N,19Y,20Y,21N,44N,18Y	1N,2N,3N,4N,6N,7N,15Y,16Y,17N,18N,18(J-M)Y
	1400	Oct-2-en-4-one	CCCCC(=O)C=CC		II	II	II		II	II	II	II			1N,2N,3N,5N,6N,7N,16N,17N,19Y,20Y,21N,18Y	1N,2N,3N,43N,5N,6N,42N,7N,16N,17N,19Y,20Y,21N,44N,18Y	1N,2N,3N,4N,6N,7N,15Y,16Y,17N,18N,18(J-M)Y
	1401	Hex-1-en-3-ol	CCCC(C=C)O		II	II	II		II	II	II	III			1N,2N,3N,5N,6N,7N,16N,17N,19Y,20Y,21N,18Y	1N,2N,3N,43N,5N,6N,42N,7N,16N,17N,19Y,20Y,21N,44N,18Y	1N,2N,3N,4N,6N,7N,15Y,16Y,17N,18N,18(J-M)Y
	1402	2-Pentylbut-1-en-3-one	CCCCCC(=C)C(=O)C		II	II	II		II	II	II	II			1N,2N,3N,5N,6N,7N,16N,17N,19Y,20Y,21N,18Y	1N,2N,3N,43N,5N,6N,42N,7N,16N,17N,19Y,20Y,21N,44N,18Y	1N,2N,3N,4N,6N,7N,15Y,16Y,17N,18N,18(J-M)Y
	1403	Dec-1-en-3-ol	CCCCCCCC(C=C)O		II	II	II		II	II	II	III			1N,2N,3N,5N,6N,7N,16N,17N,19Y,20Y,21N,18Y	1N,2N,3N,43N,5N,6N,42N,7N,16N,17N,19Y,20Y,21N,44N,18Y	1N,2N,3N,4N,6N,7N,15Y,16Y,17N,18N,18(J-M)Y
	1404	7-Methyl-3-octenone-2	CC(CC/C=C/C(=O)C)C		II	II	II		I	I	II	I			1N,2N,3N,5N,6N,7N,16N,17N,19Y,20Y,21N,18N	1N,2N,3N,43N,5N,6N,42N,7N,16N,17N,19Y,20Y,21N,44N,18N	1N,2N,3N,4N,6N,7N,15Y,16Y,17N,18N,18(J-M)Y
	1405	Non-3-en-2-one	CCCCCC=CC(=O)C		II	II	II		I	I	II	I			1N,2N,3N,5N,6N,7N,16N,17N,19Y,20Y,21N,18N	1N,2N,3N,43N,5N,6N,42N,7N,16N,17N,19Y,20Y,21N,44N,18N	1N,2N,3N,4N,6N,7N,15Y,16Y,17N,18N,18(J-M)Y
	1406	Decan-3-one	CCCCCCCC(=O)CC		II	II	II		II	II	I	I			1N,2N,3N,5N,6N,7N,16N,17N,19Y,20Y,21N,18Y	1N,2N,3N,43N,5N,6N,42N,7N,16N,17N,19Y,20Y,21N,44N,18Y	1N,2N,3N,4N,6N,7N,15Y,16Y,17N,18N,18(J-M)N
	1407	(E) & (Z)-4,8-Dimethyl-3,7-nonadiene-2-one	CC(=CCCC(=CC(=O)C)C)C		II	II	II		I	I	II	I			1N,2N,3N,5N,6N,7N,16N,17N,19Y,20Y,21N,18N	1N,2N,3N,43N,5N,6N,42N,7N,16N,17N,19Y,20Y,21N,44N,18N	1N,2N,3N,4N,6N,7N,15Y,16Y,17N,18N,18(J-M)Y
	1408	2-Methylheptan-3-one	CCCCC(=O)C(C)C		II	II	II		II	II	I	I			1N,2N,3N,5N,6N,7N,16N,17N,19Y,20Y,21N,18Y	1N,2N,3N,43N,5N,6N,42N,7N,16N,17N,19Y,20Y,21N,44N,18Y	1N,2N,3N,4N,6N,7N,15Y,16Y,17N,18N,18(J-M)N
	1409	(6E)-Methyl-3-hepten-2-one	CC(C/C=C/C(=O)C)C		II	II	II		I	I	II	I			1N,2N,3N,5N,6N,7N,16N,17N,19Y,20Y,21N,18N	1N,2N,3N,43N,5N,6N,42N,7N,16N,17N,19Y,20Y,21N,44N,18N	1N,2N,3N,4N,6N,7N,15Y,16Y,17N,18N,18(J-M)Y
	1410	(E,E)-3,5-Octadien-2-one	CC/C=C/C=C/C(=O)C		II	II	II		I	I	II	I			1N,2N,3N,5N,6N,7N,16N,17N,19Y,20Y,21N,18N	1N,2N,3N,43N,5N,6N,42N,7N,16N,17N,19Y,20Y,21N,44N,18N	1N,2N,3N,4N,6N,7N,15Y,16Y,17N,18N,18(J-M)Y
	1411	Undecan-6-one	CCCCCC(=O)CCCCC		II	II	II		II	II	I	I			1N,2N,3N,5N,6N,7N,16N,17N,19Y,20Y,21N,18Y	1N,2N,3N,43N,5N,6N,42N,7N,16N,17N,19Y,20Y,21N,44N,18Y	1N,2N,3N,4N,6N,7N,15Y,16Y,17N,18N,18(J-M)N
	1412	(E)-5-Nonen-2-one	CCC/C=C/CCC(=O)C		II	II	II		I	I	III	I			1N,2N,3N,5N,6N,7N,16N,17N,19Y,20Y,21N,18N	1N,2N,3N,43N,5N,6N,42N,7N,16N,17N,19Y,20Y,21N,44N,18N	1N,2N,3N,4N,6N,7N,15Y,16N,29N
	1413	(3Z)-Hexenyl 2-oxopropionate	CC/C=C\CCOC(=O)C(=O)C		II	I	II		I	I	I	I			1N,2N,3N,5N,6N,7N,16N,17N,19Y,20Y,21N,18N	1N,2N,3N,43N,5N,6N,42N,7N,16N,17N,19Y,20Y,21N,44N,18N	1Y,2N,3N,4N,6N,7N,15Y,16Y,17N,18N,18(J-M)N,2N,3N,4N,6N,7N,15Y,16Y,17N,18N,18(J-M)N
	1414	4,8-Dimethyl-3,7-nonadien-2-yl acetate	CC(=CC(OC(=O)C)C)CCC=C(C)C		II	II	II		I	I	I	I			1N,2N,3N,5N,6N,7N,16N,17N,19Y,20Y,21N,18N	1N,2N,3N,43N,5N,6N,42N,7N,16N,17N,19Y,20Y,21N,44N,18N	1Y,2N,3N,4N,6N,7N,15Y,16Y,17N,18N,18(J-M)N,2N,3N,4N,6N,7N,15Y,16Y,17N,18N,18(J-M)N
	1415	Octa-1,5-dien-3-one	CCC=CCC(=O)C=C		II	II	II		II	II	II	II			1N,2N,3N,5N,6N,7N,16N,17N,19Y,20Y,21N,18Y	1N,2N,3N,43N,5N,6N,42N,7N,16N,17N,19Y,20Y,21N,44N,18Y	1N,2N,3N,4N,6N,7N,15Y,16Y,17N,18N,18(J-M)Y
	1416	10-Undecen-2-one	C=CCCCCCCCC(=O)C		II	II	II		II	II	I	I			1N,2N,3N,5N,6N,7N,16N,17N,19Y,20Y,21N,18Y	1N,2N,3N,43N,5N,6N,42N,7N,16N,17N,19Y,20Y,21N,44N,18Y	1N,2N,3N,4N,6N,7N,15Y,16Y,17N,18N,18(J-M)N
	1417	8-Nonen-2-one	C=CCCCCCC(=O)C		II	II	II		II	II	I	I			1N,2N,3N,5N,6N,7N,16N,17N,19Y,20Y,21N,18Y	1N,2N,3N,43N,5N,6N,42N,7N,16N,17N,19Y,20Y,21N,44N,18Y	1N,2N,3N,4N,6N,7N,15Y,16Y,17N,18N,18(J-M)N
	1418	9-Decen-2-one	C=CCCCCCCC(=O)C		II	II	II		II	II	I	I			1N,2N,3N,5N,6N,7N,16N,17N,19Y,20Y,21N,18Y	1N,2N,3N,43N,5N,6N,42N,7N,16N,17N,19Y,20Y,21N,44N,18Y	1N,2N,3N,4N,6N,7N,15Y,16Y,17N,18N,18(J-M)N
	1419	2-Ethylfenchol	CCC1(O)C2(C)CCC(C1(C)C)C2		II	II	II		III	III	I	I			1N,2N,3N,5N,6N,7N,16N,17N,19N,23N,24N,25N,26N,22N,33N	1N,2N,3N,43N,5N,6N,42N,7N,16N,17N,19N,23N,24N,25N,26N,22N,33N	1N,2N,3N,4N,6N,7N,15N,19N,20Y,21N,22Y,17N,18N,18(J-M)N
	1420	3-Methyl-5-(2,2,3-trimethylcyclopent-3-en-1-yl)pent-4-en-2-ol	CC(C(C=CC1CC=C(C1(C)C)C)C)O		II	II	II		II	II	I	I			1N,2N,3N,5N,6N,7N,16N,17N,19N,23N,24Y,18Y	1N,2N,3N,43N,5N,6N,42N,7N,16N,17N,19N,23N,24Y,18Y	1N,2N,3N,4N,6N,7N,15N,19N,20Y,21N,22Y,17N,18N,18(J-M)N
	1421	(+/-)-cis- and trans-2-Methyl-2-(4-methyl-3-pentenyl)cyclopropanecarbaldehyde	O=CC1CC1(C)CCC=C(C)C		II	II	II		II	II	I	I			1N,2N,3N,5N,6N,7N,16N,17N,19N,23N,24N,25Y	1N,2N,3N,43N,5N,6N,42N,7N,16N,17N,19N,23N,24N,25Y	1N,2N,3N,4N,6N,7N,15N,19N,20Y,21N,22Y,17N,18N,18(J-M)N
	1422	d-Camphor	O=C1C[C@@H]2C([C@@]1(C)CC2)(C)C		II	II	II		III	III	I	I			1N,2N,3N,5N,6N,7N,16N,17N,19N,23N,24N,25N,26N,22N,33N	1N,2N,3N,43N,5N,6N,42N,7N,16N,17N,19N,23N,24N,25N,26N,22N,33N	1N,2N,3N,4N,6N,7N,15N,19N,20Y,21N,22Y,17N,18N,18(J-M)N
	1423	d-Fenchone	O=C1[C@@]2(C)CC[C@@H](C1(C)C)C2		II	II	II		III	III	I	I			1N,2N,3N,5N,6N,7N,16N,17N,19N,23N,24N,25N,26N,22N,33N	1N,2N,3N,43N,5N,6N,42N,7N,16N,17N,19N,23N,24N,25N,26N,22N,33N	1N,2N,3N,4N,6N,7N,15N,19N,20Y,21N,22Y,17N,18N,18(J-M)N
	1424	Nootkatone	O=C1C[C@@H](C)[C@]2(C(=C1)CC[C@H](C2)C(=C)C)C		II	II	II		III	III	II	II			1N,2N,3N,5N,6N,7N,16N,17N,19N,23N,24N,25N,26N,22N,33N	1N,2N,3N,43N,5N,6N,42N,7N,16N,17N,19N,23N,24N,25N,26N,22N,33N	1N,2N,3N,4N,6N,7N,15N,19N,20Y,21N,22Y,17N,18N,18(J-M)Y
	1425	(Z)-Cycloheptadec-9-en-1-one	O=C1CCCCCCC/C=C\CCCCCCC1		II	II	II		II	II	II	II			1N,2N,3N,5N,6N,7N,16N,17N,19N,23N,24N,25N,26Y	1N,2N,3N,43N,5N,6N,42N,7N,16N,17N,19N,23N,24N,25N,26Y	1N,2N,3N,4N,6N,7N,15N,19N,20Y,21N,22N
	1426	3-Methylcyclopentadecan-1-one	CC1CCCCCCCCCCCCC(=O)C1		II	II	II		II	II	II	I			1N,2N,3N,5N,6N,7N,16N,17N,19N,23N,24N,25N,26Y	1N,2N,3N,43N,5N,6N,42N,7N,16N,17N,19N,23N,24N,25N,26Y	1N,2N,3N,4N,6N,7N,15N,19N,20Y,21N,22N
	1427	4,4a,5,6-Tetrahydro-7-methylnapthalen-2(3H)-one	CC1=CC2=CC(=O)CCC2CC1		II	II	II		III	III	II	II			1N,2N,3N,5N,6N,7N,16N,17N,19N,23N,24N,25N,26N,22N,33N	1N,2N,3N,43N,5N,6N,42N,7N,16N,17N,19N,23N,24N,25N,26N,22N,33N	1N,2N,3N,4N,6N,7N,15N,19N,20Y,21N,22Y,17N,18N,18(J-M)Y
	1428	3-Methyl-2-pentylcyclopent-2-en-1-one	CCCCCC1=C(C)CCC1=O		II	II	II		II	II	II	II			1N,2N,3N,5N,6N,7N,16N,17N,19N,23N,24N,25N,26Y	1N,2N,3N,43N,5N,6N,42N,7N,16N,17N,19N,23N,24N,25N,26Y	1N,2N,3N,4N,6N,7N,15N,19N,20Y,21N,22Y,17N,18N,18(J-M)Y
	1429	(4R,4aS,6R,8aS)-1,10-Dihydronootkatone	O=C1C[C@@H](C)[C@]2([C@H](C1)CC[C@H](C2)C(=C)C)C		II	II	II		III	III	I	II			1N,2N,3N,5N,6N,7N,16N,17N,19N,23N,24N,25N,26N,22N,33N	1N,2N,3N,43N,5N,6N,42N,7N,16N,17N,19N,23N,24N,25N,26N,22N,33N	1N,2N,3N,4N,6N,7N,15N,19N,20Y,21N,22Y,17N,18N,18(J-M)N
	1430	d-Camphor (D,L)	O=C1CC2C(C1(C)CC2)(C)C		II	II	II		III	III	I	I			1N,2N,3N,5N,6N,7N,16N,17N,19N,23N,24N,25N,26N,22N,33N	1N,2N,3N,43N,5N,6N,42N,7N,16N,17N,19N,23N,24N,25N,26N,22N,33N	1N,2N,3N,4N,6N,7N,15N,19N,20Y,21N,22Y,17N,18N,18(J-M)N
	1431	l-Fenchone	O=C1[C@]2(C)CC[C@H](C1(C)C)C2		II	II	II		III	III	I	I			1N,2N,3N,5N,6N,7N,16N,17N,19N,23N,24N,25N,26N,22N,33N	1N,2N,3N,43N,5N,6N,42N,7N,16N,17N,19N,23N,24N,25N,26N,22N,33N	1N,2N,3N,4N,6N,7N,15N,19N,20Y,21N,22Y,17N,18N,18(J-M)N
	1432	2,2,6,7-Tetramethylbicyclo[4.3.0]nona-4,9(1)-dien-8-one	O=C1C=C2C(C1C)(C)C=CCC2(C)C		II	II	II		III	III	II	II			1N,2N,3N,5N,6N,7N,16N,17N,19N,23N,24N,25N,26N,22N,33N	1N,2N,3N,43N,5N,6N,42N,7N,16N,17N,19N,23N,24N,25N,26N,22N,33N	1N,2N,3N,4N,6N,7N,15N,19N,20Y,21N,22Y,17N,18N,18(J-M)Y
	1433	DL-Menthone-1,2-glycerol ketal	OCC1COC2(O1)CC(C)CCC2C(C)C		II	II	II		III	III	I	III			1N,2N,3N,5N,6N,7Y,8N,10N,11N,12N,22N,33N	1N,2N,3N,43N,5N,6N,42N,7Y,8N,10N,11N,12N,22N,33N	1Y,2N,3N,4N,6Y,2N,3N,4N,6N,7N,15N,19N,20Y,21N,22Y,17N,18N,18(J-M)N
	1434	2,6,6-Trimethylcyclohex-2-en-1,4-dione	O=C1C=C(C)C(=O)C(C1)(C)C		II	II	II		II	II	II	II			1N,2N,3N,5N,6N,7N,16N,17N,19N,23N,24N,25N,26Y	1N,2N,3N,43N,5N,6N,42N,7N,16N,17N,19N,23N,24N,25N,26Y	1N,2N,3N,4N,6N,7N,15N,19N,20Y,21N,22Y,17N,18N,18(J-M)Y
	1435	Menthyl pyrrolidone carboxylate	C[C@@H]1CC[C@H]([C@@H](C1)OC(=O)[C@H]1CCC(=O)N1)C(C)C		II	II	II		III	III	II	III			1N,2N,3N,5N,6N,7Y,8N,10N,11Y,33N	1N,2N,3N,43N,5N,6N,42N,7Y,8N,10N,11Y,33N	1Y,2N,3N,4N,6N,7N,15N,19N,20Y,21N,22Y,17N,18N,18(J-M)N,2N,3N,4N,6N,7Y,8N,9AN,10N,11N,12N
	1436	6-Isopropyl-3,9-dimethyl-1,4-dioxyspiro[4.5]decan-2-one	CC1CCC(C2(C1)OC(C(=O)O2)C)C(C)C		II	III	II		III	III	III	III			1N,2N,3N,5N,6N,7Y,8N,10N,11N,12N,22N,33N	1N,2N,3N,43N,5N,6N,42N,7Y,8N,10N,11N,12N,22N,33N	1Y,2N,3N,4N,6N,7N,15N,19N,20N,29N,2N,3N,4N,6N,7N,15N,19N,20Y,21N,22Y,17N,18N,18(J-M)N,2N,3N,4N,6N,7N,15Y,16Y,17N,18N,18(J-M)N
	1437	3-Methylcyclohexanone	CC1CCCC(=O)C1		II	II	II		II	II	I	I			1N,2N,3N,5N,6N,7N,16N,17N,19N,23N,24N,25N,26Y	1N,2N,3N,43N,5N,6N,42N,7N,16N,17N,19N,23N,24N,25N,26Y	1N,2N,3N,4N,6N,7N,15N,19N,20Y,21N,22Y,17N,18N,18(J-M)N
	1438	4-Methylcyclohexanone	CC1CCC(=O)CC1		II	II	II		II	II	I	I			1N,2N,3N,5N,6N,7N,16N,17N,19N,23N,24N,25N,26Y	1N,2N,3N,43N,5N,6N,42N,7N,16N,17N,19N,23N,24N,25N,26Y	1N,2N,3N,4N,6N,7N,15N,19N,20Y,21N,22Y,17N,18N,18(J-M)N
	1439	3-Methyl-5-propylcyclohex-2-en-1-one	CCCC1CC(=CC(=O)C1)C		II	II	II		II	II	II	II			1N,2N,3N,5N,6N,7N,16N,17N,19N,23N,24N,25N,26Y	1N,2N,3N,43N,5N,6N,42N,7N,16N,17N,19N,23N,24N,25N,26Y	1N,2N,3N,4N,6N,7N,15N,19N,20Y,21N,22Y,17N,18N,18(J-M)Y
	1440	2-(3,7-Dimethyl-2,6-octadienyl)cyclopentanone	CC(=CCC1CCCC1=O)CCC=C(C)C		II	II	II		II	II	III	II			1N,2N,3N,5N,6N,7N,16N,17N,19N,23N,24N,25N,26Y	1N,2N,3N,43N,5N,6N,42N,7N,16N,17N,19N,23N,24N,25N,26Y	1N,2N,3N,4N,6N,7N,15N,19N,20N,29N
	1441	Cyclohexyl, 2-methylene-5-(1-methylethenyl) acetate	CC(=O)OC1CC(CCC1=C)C(=C)C		II	II	II		I	I	II	I			1N,2N,3N,5N,6N,7N,16N,17Y(19Y,20Y,21N,18N)(18N)	1N,2N,3N,43N,5N,6N,42N,7N,16N,17Y(19Y,20Y,21N,44N,18N)(18N)	1Y,2N,3N,4N,6N,7N,15Y,16Y,17N,18N,18(J-M)N,2N,3N,4N,6N,7N,15N,19N,20Y,21N,22Y,17N,18N,18(J-M)Y
	1442	(E)-2-(2-Octenyl)cyclopentanone	CCCCCC=CCC1CCCC1=O		II	II	II		II	II	III	II			1N,2N,3N,5N,6N,7N,16N,17N,19N,23N,24N,25N,26Y	1N,2N,3N,43N,5N,6N,42N,7N,16N,17N,19N,23N,24N,25N,26Y	1N,2N,3N,4N,6N,7N,15N,19N,20N,29N
	1443	Cyclopentanone	O=C1CCCC1		II	II	II		II	II	I	I			1N,2N,3N,5N,6N,7N,16N,17N,19N,23N,24N,25N,26Y	1N,2N,3N,43N,5N,6N,42N,7N,16N,17N,19N,23N,24N,25N,26Y	1N,2N,3N,4N,6N,7N,15N,19N,20Y,21N,22Y,17N,18N,18(J-M)N
	1444	4-Isopropylcyclohex-2-en-1-one	CC(C1CCC(=O)C=C1)C		II	II	II		II	II	II	II			1N,2N,3N,5N,6N,7N,16N,17N,19N,23N,24N,25N,26Y	1N,2N,3N,43N,5N,6N,42N,7N,16N,17N,19N,23N,24N,25N,26Y	1N,2N,3N,4N,6N,7N,15N,19N,20Y,21N,22Y,17N,18N,18(J-M)Y
	1445	2-Methylcyclohexanone	CC1CCCCC1=O		II	II	II		II	II	I	I			1N,2N,3N,5N,6N,7N,16N,17N,19N,23N,24N,25N,26Y	1N,2N,3N,43N,5N,6N,42N,7N,16N,17N,19N,23N,24N,25N,26Y	1N,2N,3N,4N,6N,7N,15N,19N,20Y,21N,22Y,17N,18N,18(J-M)N
	1446	Cyclotene propionate	CCC(=O)OC1=C(C)CCC1=O		II	II	II		II	II	II	III			1N,2N,3N,5N,6N,7N,16N,17N,19N,23N,24N,25N,26Y	1N,2N,3N,43N,5N,6N,42N,7N,16N,17N,19N,23N,24N,25N,26Y	1Y,2N,3N,4N,6N,7N,15Y,16Y,17N,18N,18(J-M)N,2N,3N,4N,6N,7N,15N,19N,20Y,21N,22Y,17N,18N,18(J-M)Y
	1447	3-Methylcyclohex-2-en-1-one	CC1=CC(=O)CCC1		II	II	II		II	II	II	II			1N,2N,3N,5N,6N,7N,16N,17N,19N,23N,24N,25N,26Y	1N,2N,3N,43N,5N,6N,42N,7N,16N,17N,19N,23N,24N,25N,26Y	1N,2N,3N,4N,6N,7N,15N,19N,20Y,21N,22Y,17N,18N,18(J-M)Y
	1448	3-Methyl-2-cyclopenten-1-one	CC1=CC(=O)CC1		II	II	II		II	II	II	II			1N,2N,3N,5N,6N,7N,16N,17N,19N,23N,24N,25N,26Y	1N,2N,3N,43N,5N,6N,42N,7N,16N,17N,19N,23N,24N,25N,26Y	1N,2N,3N,4N,6N,7N,15N,19N,20Y,21N,22Y,17N,18N,18(J-M)Y
	1449	2,2,6-Trimethylcyclohexanone	CC1CCCC(C1=O)(C)C		II	II	II		II	II	I	I			1N,2N,3N,5N,6N,7N,16N,17N,19N,23N,24N,25N,26Y	1N,2N,3N,43N,5N,6N,42N,7N,16N,17N,19N,23N,24N,25N,26Y	1N,2N,3N,4N,6N,7N,15N,19N,20Y,21N,22Y,17N,18N,18(J-M)N
	1450	Isojasmone		YES	II	II	II
	1451	2R,5S-isopulegone	C[C@@H]1CC[C@H](C(=O)C1)C(=C)C		II	II	II		II	II	I	II			1N,2N,3N,5N,6N,7N,16N,17N,19N,23N,24N,25N,26Y	1N,2N,3N,43N,5N,6N,42N,7N,16N,17N,19N,23N,24N,25N,26Y	1N,2N,3N,4N,6N,7N,15N,19N,20Y,21N,22Y,17N,18N,18(J-M)N
	1452	Menthofuran	CC1CCc2c(C1)occ2C		II	II	II		III	III	III	III			1N,2N,3N,5N,6N,7Y,8N,10N,11N,12Y,13Y,14N,22N,33N	1N,2N,3N,43N,5N,6N,42N,7Y,8N,10N,11N,12Y,13Y,14N,22N,33N	1N,2N,3N,4N,6N,7Y,8N,9AN,10N,11N,12Y,13N,14_AN,14_BN,29N
	1453	p-Mentha-1,4(8)-dien-3-one	CC1=CC(=O)C(=C(C)C)CC1		II	II	II		II	II	III	II			1N,2N,3N,5N,6N,7N,16N,17N,19N,23N,24N,25N,26Y	1N,2N,3N,43N,5N,6N,42N,7N,16N,17N,19N,23N,24N,25N,26Y	1N,2N,3N,4N,6N,7N,15N,19N,20Y,21Y
	1454	d,l-Isomenthone	C[C@@H]1CC[C@@H](C(=O)C1)C(C)C		II	II	II		II	II	I	I			1N,2N,3N,5N,6N,7N,16N,17N,19N,23N,24N,25N,26Y	1N,2N,3N,43N,5N,6N,42N,7N,16N,17N,19N,23N,24N,25N,26Y	1N,2N,3N,4N,6N,7N,15N,19N,20Y,21N,22Y,17N,18N,18(J-M)N
	1455	p-Menthan-3-one	CC1CCC(C(=O)C1)C(C)C		II	II	II		II	II	I	I			1N,2N,3N,5N,6N,7N,16N,17N,19N,23N,24N,25N,26Y	1N,2N,3N,43N,5N,6N,42N,7N,16N,17N,19N,23N,24N,25N,26Y	1N,2N,3N,4N,6N,7N,15N,19N,20Y,21N,22Y,17N,18N,18(J-M)N
	1456	trans-1-(2,6,6-Trimethyl-2-cyclohexen-1-yl)but-2-en-1-one	C/C=C/C(=O)C1C(=CCCC1(C)C)C		II	I	II		I	I	II	I			1N,2N,3N,5N,6N,7N,16N,17N,19N,23N,24Y,18N	1N,2N,3N,43N,5N,6N,42N,7N,16N,17N,19N,23N,24Y,18N	1N,2N,3N,4N,6N,7N,15N,19N,20Y,21N,22Y,17N,18N,18(J-M)Y
	1457	Vetiverol	OC1CC(C)C2C(C(=C1)C)CC(=C(C)C)C2		II	II	II		I	I	I	I			1N,2N,3N,5N,6N,7N,16Y	1N,2N,3N,43N,5N,6N,42N,7N,16Y	1N,2N,3N,4N,6N,7N,15N,19N,20Y,21N,22Y,17N,18N,18(J-M)N
	1458	Vetiveryl acetate	CC(=O)OC1CC(C)C2C(C(=C1)C)CC(=C(C)C)C2		II	II	II		I	I	I	I			1N,2N,3N,5N,6N,7N,16N,17Y(19Y,20Y,21N,18N)(18N)	1N,2N,3N,43N,5N,6N,42N,7N,16N,17Y(19Y,20Y,21N,44N,18N)(18N)	1Y,2N,3N,4N,6N,7N,15Y,16Y,17N,18N,18(J-M)N,2N,3N,4N,6N,7N,15N,19N,20Y,21N,22Y,17N,18N,18(J-M)N
	1459	Isopinocamphone	O=C1CC2CC(C1C)C2(C)C		II	II	II		III	III	I	I			1N,2N,3N,5N,6N,7N,16N,17N,19N,23N,24N,25N,26N,22N,33N	1N,2N,3N,43N,5N,6N,42N,7N,16N,17N,19N,23N,24N,25N,26N,22N,33N	1N,2N,3N,4N,6N,7N,15N,19N,20Y,21N,22Y,17N,18N,18(J-M)N
	1460	Isobornyl 2-methylbutyrate	CCC(C(=O)OC1CC2C(C1(C)CC2)(C)C)C		II	I	II		I	I	I	I			1N,2N,3N,5N,6N,7N,16N,17Y(19Y,20Y,21N,18N)(18N)	1N,2N,3N,43N,5N,6N,42N,7N,16N,17Y(19Y,20Y,21N,44N,18N)(18N)	1Y,2N,3N,4N,6N,7N,15Y,16Y,17N,18N,18(J-M)N,2N,3N,4N,6N,7N,15N,19N,20Y,21N,22Y,17N,18N,18(J-M)N
	1461	Pin-2-en-4-one	CC1=CC(=O)C2CC1C2(C)C		II	II	II		III	III	II	II			1N,2N,3N,5N,6N,7N,16N,17N,19N,23N,24N,25N,26N,22N,33N	1N,2N,3N,43N,5N,6N,42N,7N,16N,17N,19N,23N,24N,25N,26N,22N,33N	1N,2N,3N,4N,6N,7N,15N,19N,20Y,21N,22Y,17N,18N,18(J-M)Y
	1462	l-Piperitone	CC1=CC(=O)[C@H](CC1)C(C)C		II	II	II		II	II	II	II			1N,2N,3N,5N,6N,7N,16N,17N,19N,23N,24N,25N,26Y	1N,2N,3N,43N,5N,6N,42N,7N,16N,17N,19N,23N,24N,25N,26Y	1N,2N,3N,4N,6N,7N,15N,19N,20Y,21N,22Y,17N,18N,18(J-M)Y
	1463	Dimenthyl glutarate	CC1CCC(C(C1)OC(=O)CCCC(=O)OC1CC(C)CCC1C(C)C)C(C)C		II	I			II	II	I	Processing error			1N,2N,3N,5N,6N,7N,16N,17Y(18Y)(19Y,20Y,21N,18N)(18Y)	1N,2N,3N,43N,5N,6N,42N,7N,16N,17Y(18Y)(19Y,20Y,21N,44N,18N)(18Y)	1Y,2N,3N,4N,6N,7N,15N,19N,20Y,21N,22Y,17N,18N,18(J-M)N,2N,3N,4N,6N,7N,15Y,16Y,17N,18N,18(J-M)N,2N,3N,4N,6N,7N,15N,19N,20Y,21N,22Y,17N,18N,18(J-M)N
	1464	5-Ethyl-2-hydroxy-3-methylcyclopent-2-en-1-one	CCC1CC(=C(C1=O)O)C		II	II	II		III	III	II	III			1N,2N,3N,5N,6N,7N,16N,17N,19N,23N,24N,25N,26N,22N,33N	1N,2N,3N,43N,5N,6N,42N,7N,16N,17N,19N,23N,24N,25N,26N,22N,33N	1N,2N,3N,4N,6N,7N,15N,19N,20Y,21N,22Y,17N,18N,18(J-M)Y
	1465	2-Hydroxycyclohex-2-en-1-one	O=C1CCCC=C1O		II	II	II		III	III	II	III			1N,2N,3N,5N,6N,7N,16N,17N,19N,23N,24N,25N,26N,22N,33N	1N,2N,3N,43N,5N,6N,42N,7N,16N,17N,19N,23N,24N,25N,26N,22N,33N	1N,2N,3N,4N,6N,7N,15N,19N,20Y,21N,22Y,17N,18N,18(J-M)Y
	1466	Octane-4,5-dione	CCCC(=O)C(=O)CCC		II	II	II		III	III	III	III			1N,2N,3N,5N,6N,7N,16N,17N,19Y,20N,22N,33N	1N,2N,3N,43N,5N,6N,42N,7N,16N,17N,19Y,20N,22N,33N	1N,2N,3N,4N,6N,7N,15Y,16Y,17N,18Y
	1467	5-Methylhexan-2,3-dione	CC(CC(=O)C(=O)C)C		II	II	II		III	III	III	III			1N,2N,3N,5N,6N,7N,16N,17N,19Y,20N,22N,33N	1N,2N,3N,43N,5N,6N,42N,7N,16N,17N,19Y,20N,22N,33N	1N,2N,3N,4N,6N,7N,15Y,16N,29N
	1468	3,4-Dimethylcyclopentan-1,2-dione	CC1CC(=O)C(=O)C1C		II	II	II		III	III	III	II			1N,2N,3N,5N,6N,7N,16N,17N,19N,23N,24N,25N,26N,22N,33N	1N,2N,3N,43N,5N,6N,42N,7N,16N,17N,19N,23N,24N,25N,26N,22N,33N	1N,2N,3N,4N,6N,7N,15N,19N,20Y,21N,22Y,17N,18Y
	1469	3,5-Dimethylcyclopentan-1,2-dione	CC1CC(C(=O)C1=O)C		II	II	II		III	III	III	II			1N,2N,3N,5N,6N,7N,16N,17N,19N,23N,24N,25N,26N,22N,33N	1N,2N,3N,43N,5N,6N,42N,7N,16N,17N,19N,23N,24N,25N,26N,22N,33N	1N,2N,3N,4N,6N,7N,15N,19N,20Y,21N,22Y,17N,18Y
	1470	3-Methylcyclohexan-1,2-dione	O=C1C(C)CCCC1=O		II	II	II		III	III	III	II			1N,2N,3N,5N,6N,7N,16N,17N,19N,23N,24N,25N,26N,22N,33N	1N,2N,3N,43N,5N,6N,42N,7N,16N,17N,19N,23N,24N,25N,26N,22N,33N	1N,2N,3N,4N,6N,7N,15N,19N,20Y,21N,22Y,17N,18Y
	1471	sec-Butan-3-onyl butyrate	CCCC(=O)OC(C(=O)C)C		II	II	II		I	I	I	I			1N,2N,3N,5N,6N,7N,16N,17N,19Y,20Y,21N,18N	1N,2N,3N,43N,5N,6N,42N,7N,16N,17N,19Y,20Y,21N,44N,18N	1Y,2N,3N,4N,6N,7N,15Y,16Y,17N,18N,18(J-M)N,2N,3N,4N,6N,7N,15Y,16Y,17N,18N,18(J-M)N
	1472	3-Ethyl-2-hydroxy-4-methylcyclopent-2-en-1-one	CCC1=C(O)C(=O)CC1C		II	II	II		III	III	II	III			1N,2N,3N,5N,6N,7N,16N,17N,19N,23N,24N,25N,26N,22N,33N	1N,2N,3N,43N,5N,6N,42N,7N,16N,17N,19N,23N,24N,25N,26N,22N,33N	1N,2N,3N,4N,6N,7N,15N,19N,20Y,21N,22Y,17N,18N,18(J-M)Y
	1473	Heptan-2,3-dione	CCCCC(=O)C(=O)C		II	II	II		III	III	III	III			1N,2N,3N,5N,6N,7N,16N,17N,19Y,20N,22N,33N	1N,2N,3N,43N,5N,6N,42N,7N,16N,17N,19Y,20N,22N,33N	1N,2N,3N,4N,6N,7N,15Y,16Y,17N,18Y
	1474	Hexan-2,3-dione	CCCC(=O)C(=O)C		II	II	II		III	III	III	III			1N,2N,3N,5N,6N,7N,16N,17N,19Y,20N,22N,33N	1N,2N,3N,43N,5N,6N,42N,7N,16N,17N,19Y,20N,22N,33N	1N,2N,3N,4N,6N,7N,15Y,16Y,17N,18Y
	1475	5-Hydroxyoctan-4-one	CCCC(=O)C(CCC)O		II	II	II		II	II	I	I			1N,2N,3N,5N,6N,7N,16N,17N,19Y,20Y,21N,18Y	1N,2N,3N,43N,5N,6N,42N,7N,16N,17N,19Y,20Y,21N,44N,18Y	1N,2N,3N,4N,6N,7N,15Y,16Y,17N,18N,18(J-M)N
	1476	3-Methylcyclopentan-1,2-dione	OC1=C(C)CCC1=O		II	II	II		III	III	II	III			1N,2N,3N,5N,6N,7N,16N,17N,19N,23N,24N,25N,26N,22N,33N	1N,2N,3N,43N,5N,6N,42N,7N,16N,17N,19N,23N,24N,25N,26N,22N,33N	1N,2N,3N,4N,6N,7N,15N,19N,20Y,21N,22Y,17N,18N,18(J-M)Y
	1477	4-Methylpentan-2,3-dione	CC(C(=O)C(=O)C)C		II	II	II		III	III	III	III			1N,2N,3N,5N,6N,7N,16N,17N,19Y,20N,22N,33N	1N,2N,3N,43N,5N,6N,42N,7N,16N,17N,19Y,20N,22N,33N	1N,2N,3N,4N,6N,7N,15Y,16Y,17N,18Y
	1478	Pentan-2,3-dione	CCC(=O)C(=O)C		II	II	II		III	III	III	III			1N,2N,3N,5N,6N,7N,16N,17N,19Y,20N,22N,33N	1N,2N,3N,43N,5N,6N,42N,7N,16N,17N,19Y,20N,22N,33N	1N,2N,3N,4N,6N,7N,15Y,16Y,17N,18Y
	1479	Undeca-2,3-dione	CCCCCCCCC(=O)C(=O)C		II	II	II		III	III	III	III			1N,2N,3N,5N,6N,7N,16N,17N,19Y,20N,22N,33N	1N,2N,3N,43N,5N,6N,42N,7N,16N,17N,19Y,20N,22N,33N	1N,2N,3N,4N,6N,7N,15Y,16Y,17N,18Y
	1480	Hexan-3,4-dione	CCC(=O)C(=O)CC		II	II	II		III	III	III	III			1N,2N,3N,5N,6N,7N,16N,17N,19Y,20N,22N,33N	1N,2N,3N,43N,5N,6N,42N,7N,16N,17N,19Y,20N,22N,33N	1N,2N,3N,4N,6N,7N,15Y,16Y,17N,18Y
	1481	2-Hydroxy-3,5,5-trimethylcyclohex-2-en-1-one	CC1=C(O)C(=O)CC(C1)(C)C		II	II	II		III	III	II	III			1N,2N,3N,5N,6N,7N,16N,17N,19N,23N,24N,25N,26N,22N,33N	1N,2N,3N,43N,5N,6N,42N,7N,16N,17N,19N,23N,24N,25N,26N,22N,33N	1N,2N,3N,4N,6N,7N,15N,19N,20Y,21N,22Y,17N,18N,18(J-M)Y
	1482	sec-Butan-3-onyl acetate	CC(=O)OC(C(=O)C)C		II	II	II		I	I	I	I			1N,2N,3N,5N,6N,7N,16N,17N,19Y,20Y,21N,18N	1N,2N,3N,43N,5N,6N,42N,7N,16N,17N,19Y,20Y,21N,44N,18N	1Y,2N,3N,4N,6N,7N,15Y,16Y,17N,18N,18(J-M)N,2N,3N,4N,6N,7N,15Y,16Y,17N,18N,18(J-M)N
	1483	3-Hydroxypentan-2-one	CCC(C(=O)C)O		II	II	II		II	II	I	I			1N,2N,3N,5N,6N,7N,16N,17N,19Y,20Y,21N,18Y	1N,2N,3N,43N,5N,6N,42N,7N,16N,17N,19Y,20Y,21N,44N,18Y	1N,2N,3N,4N,6N,7N,15Y,16Y,17N,18N,18(J-M)N
	1484	3-Hydroxy-5-methyl-2-hexanone	CC(CC(C(=O)C)O)C		II	II	II		II	II	III	I			1N,2N,3N,5N,6N,7N,16N,17N,19Y,20Y,21N,18Y	1N,2N,3N,43N,5N,6N,42N,7N,16N,17N,19Y,20Y,21N,44N,18Y	1N,2N,3N,4N,6N,7N,15Y,16N,29N
	1485	3-Hydroxy-2-octanone	CCCCCC(C(=O)C)O		II	I	II		II	II	I	I			1N,2N,3N,5N,6N,7N,16N,17N,19Y,20Y,21N,18Y	1N,2N,3N,43N,5N,6N,42N,7N,16N,17N,19Y,20Y,21N,44N,18Y	1N,2N,3N,4N,6N,7N,15Y,16Y,17N,18N,18(J-M)N
	1486	Octan-2,3-dione	CCCCCC(=O)C(=O)C		II	II	II		III	III	III	III			1N,2N,3N,5N,6N,7N,16N,17N,19Y,20N,22N,33N	1N,2N,3N,43N,5N,6N,42N,7N,16N,17N,19Y,20N,22N,33N	1N,2N,3N,4N,6N,7N,15Y,16Y,17N,18Y
	1487	5-Pentyl-3H-furan-2-one		YES	II	III	II
	1488	5,6-Dimethyl-tetrahydro-pyran-2-one	CC1OC(=O)CCC1C		II	I	II		II	II	I	I			1N,2N,3N,5N,6N,7Y,8Y,9N,20Y,21N,18Y	1N,2N,3N,43N,5N,6N,42N,7Y,8Y,9N,20Y,21N,44N,18Y	1N,2N,3N,4N,6N,7Y,8N,9AY,9BN,9CY,15Y,16Y,17N,18N,18(J-M)N
	1489	Hexadec-9-en-1,16 lactone	O=C1CCCCCCCC=CCCCCCCO1		II	III	II		I	I	I	I			1N,2N,3N,5N,6N,7Y,8Y,9N,20Y,21N,18N	1N,2N,3N,43N,5N,6N,42N,7Y,8Y,9N,20Y,21N,44N,18N	1N,2N,3N,4N,6N,7Y,8N,9AY,9BN,9CY,15Y,16Y,17N,18N,18(J-M)N
	1490	Dec-7-eno-1,4-lactone	CCC=CCCC1CCC(=O)O1		II	I	II		II	II	I	I			1N,2N,3N,5N,6N,7Y,8Y,9N,20Y,21N,18Y	1N,2N,3N,43N,5N,6N,42N,7Y,8Y,9N,20Y,21N,44N,18Y	1N,2N,3N,4N,6N,7Y,8N,9AY,9BN,9CY,15Y,16Y,17N,18N,18(J-M)N
	1491	9-Decen-5-olide	C=CCCCC1CCCC(=O)O1		II	II	II		II	II	I	I			1N,2N,3N,5N,6N,7Y,8Y,9N,20Y,21N,18Y	1N,2N,3N,43N,5N,6N,42N,7Y,8Y,9N,20Y,21N,44N,18Y	1N,2N,3N,4N,6N,7Y,8N,9AY,9BN,9CY,15Y,16Y,17N,18N,18(J-M)N
	1492	Dec-8-eno-1,5-lactone	CC=CCCC1CCCC(=O)O1		II	I	II		II	II	I	I			1N,2N,3N,5N,6N,7Y,8Y,9N,20Y,21N,18Y	1N,2N,3N,43N,5N,6N,42N,7Y,8Y,9N,20Y,21N,44N,18Y	1N,2N,3N,4N,6N,7Y,8N,9AY,9BN,9CY,15Y,16Y,17N,18N,18(J-M)N
	1493	9-Dodecen-5-olide	CCC=CCCCC1CCCC(=O)O1		II	II	II		II	II	I	I			1N,2N,3N,5N,6N,7Y,8Y,9N,20Y,21N,18Y	1N,2N,3N,43N,5N,6N,42N,7Y,8Y,9N,20Y,21N,44N,18Y	1N,2N,3N,4N,6N,7Y,8N,9AY,9BN,9CY,15Y,16Y,17N,18N,18(J-M)N
	1494	gamma-Octadecalactone	CCCCCCCCCCCCCCC1CCC(=O)O1		II	II	II		II	II	I	I			1N,2N,3N,5N,6N,7Y,8Y,9N,20Y,21N,18Y	1N,2N,3N,43N,5N,6N,42N,7Y,8Y,9N,20Y,21N,44N,18Y	1N,2N,3N,4N,6N,7Y,8N,9AY,9BN,9CY,15Y,16Y,17N,18N,18(J-M)N
	1495	delta-Octadecalactone	CCCCCCCCCCCCCC1CCCC(=O)O1		II	II	II		II	II	I	I			1N,2N,3N,5N,6N,7Y,8Y,9N,20Y,21N,18Y	1N,2N,3N,43N,5N,6N,42N,7Y,8Y,9N,20Y,21N,44N,18Y	1N,2N,3N,4N,6N,7Y,8N,9AY,9BN,9CY,15Y,16Y,17N,18N,18(J-M)N
	1496	Orin Lactone	CC(=CCCC1(C)CCC(=O)O1)C		II	II	II		III	III	I	I			1N,2N,3N,5N,6N,7Y,8Y,9N,20N,22N,33N	1N,2N,3N,43N,5N,6N,42N,7Y,8Y,9N,20N,22N,33N	1N,2N,3N,4N,6N,7Y,8N,9AY,9BN,9CY,15Y,16Y,17N,18N,18(J-M)N
	1497	Maltyl isobutyrate	O=C(C(C)C)Oc1c(C)occc1=O		II	II	II		III	III	II	Processing error			1N,2N,3N,5N,6N,7Y,8N,10N,11N,12N,22N,33N	1N,2N,3N,43N,5N,6N,42N,7Y,8N,10N,11N,12N,22N,33N	1Y,2N,3N,4N,6N,7N,15Y,16Y,17N,18N,18(J-M)N,2N,3N,4N,6N,7Y,8N,9AN,10N,11N,12N
	1498	2-Methyl-3-(1-oxopropoxy)-4H-pyran-4-one	CCC(=O)Oc1c(C)occc1=O		II	II	II		III	III	II	Processing error			1N,2N,3N,5N,6N,7Y,8N,10N,11N,12N,22N,33N	1N,2N,3N,43N,5N,6N,42N,7Y,8N,10N,11N,12N,22N,33N	1Y,2N,3N,4N,6N,7N,15Y,16Y,17N,18N,18(J-M)N,2N,3N,4N,6N,7Y,8N,9AN,10N,11N,12N
	1499	4,5-Dihydro-2-methylfuran-3(2H)-one	O=C1CCOC1C		II	II	II		III	III	II	III			1N,2N,3N,5N,6N,7Y,8N,10N,11N,12N,22N,33N	1N,2N,3N,43N,5N,6N,42N,7Y,8N,10N,11N,12N,22N,33N	1N,2N,3N,4N,6N,7Y,8N,9AN,10N,11N,12N
	1500	4-Hydroxy-2,5-dimethylfuran-3(2H)-one	CC1OC(=C(C1=O)O)C		II	II	II		III	III	II	III			1N,2N,3N,5N,6N,7Y,8N,10N,11N,12N,22N,33N	1N,2N,3N,43N,5N,6N,42N,7Y,8N,10N,11N,12N,22N,33N	1N,2N,3N,4N,6N,7Y,8N,9AN,10N,11N,12N
	1501	2-Ethyl-4-hydroxy-5-methyl-3(2H)-furanone	CCC1=C(O)C(=O)C(O1)C		II	II	II		III	III	II	III			1N,2N,3N,5N,6N,7Y,8N,10N,11N,12N,22N,33N	1N,2N,3N,43N,5N,6N,42N,7Y,8N,10N,11N,12N,22N,33N	1N,2N,3N,4N,6N,7Y,8N,9AN,10N,11N,12N
	1502	4-Hydroxy-5-methylfuran-3(2H)-one	O=C1COC(=C1O)C		II	II	II		III	III	II	III			1N,2N,3N,5N,6N,7Y,8N,10N,11N,12N,22N,33N	1N,2N,3N,43N,5N,6N,42N,7Y,8N,10N,11N,12N,22N,33N	1N,2N,3N,4N,6N,7Y,8N,9AN,10N,11N,12N
	1503	2,5-Dimethyl-4-methoxyfuran-3(2H)-one	COC1=C(C)OC(C1=O)C		II	II	II		III	III	II	III			1N,2N,3N,5N,6N,7Y,8N,10N,11N,12N,22N,33N	1N,2N,3N,43N,5N,6N,42N,7Y,8N,10N,11N,12N,22N,33N	1N,2N,3N,4N,6N,7Y,8N,9AN,10N,11N,12N
	1504	2,2-Dimethyl-5-(1-methylprop-1-enyl)tetrahydrofuran	C/C=C(/C1CCC(O1)(C)C)\C		II	II	II		III	III	II	III			1N,2N,3N,5N,6N,7Y,8N,10N,11N,12N,22N,33N	1N,2N,3N,43N,5N,6N,42N,7Y,8N,10N,11N,12N,22N,33N	1N,2N,3N,4N,6N,7Y,8N,9AN,10N,11N,12N
	1505	2,5-Diethyltetrahydrofuran	CCC1CCC(O1)CC		II	II	II		III	III	II	III			1N,2N,3N,5N,6N,7Y,8N,10N,11N,12N,22N,33N	1N,2N,3N,43N,5N,6N,42N,7Y,8N,10N,11N,12N,22N,33N	1N,2N,3N,4N,6N,7Y,8N,9AN,10N,11N,12N
	1506	Anhydrolinalool oxide (5)	C=CC1(C)CCC(O1)C(=C)C		II	II	II		III	III	II	III			1N,2N,3N,5N,6N,7Y,8N,10N,11N,12N,22N,33N	1N,2N,3N,43N,5N,6N,42N,7Y,8N,10N,11N,12N,22N,33N	1N,2N,3N,4N,6N,7Y,8N,9AN,10N,11N,12N
	1507	4-Acetoxy-2,5-dimethylfuran-3(2H)-one	CC(=O)OC1=C(C)OC(C1=O)C		II	II	II		III	III	II	III			1N,2N,3N,5N,6N,7Y,8N,10N,11N,12N,22N,33N	1N,2N,3N,43N,5N,6N,42N,7Y,8N,10N,11N,12N,22N,33N	1Y,2N,3N,4N,6N,7N,15Y,16Y,17N,18N,18(J-M)N,2N,3N,4N,6N,7Y,8N,9AN,10N,11N,12N
	1508	2,5-Dimethyl-4-ethoxyfuran-3(2H)-one	CCOC1=C(C)OC(C1=O)C		II	II	III		III	III	II	III			1N,2N,3N,5N,6N,7Y,8N,10N,11Y,33N	1N,2N,3N,43N,5N,6N,42N,7Y,8N,10N,11Y,33N	1N,2N,3N,4N,6N,7Y,8N,9AN,10N,11N,12N
	1509	5-Methylfurfuryl alcohol	Cc1ccc(o1)CO		II	II	II		III	III	II	III			1N,2N,3N,5N,6N,7Y,8N,10N,11N,12Y,13Y,14N,22N,33N	1N,2N,3N,43N,5N,6N,42N,7Y,8N,10N,11N,12Y,13Y,14N,22N,33N	1N,2N,3N,4N,6N,7Y,8N,9AN,10N,11N,12Y,13N,14_AN,14_BY
	1510	2,5-Dimethyl-3-thioacetoxyfuran	CC(=O)Sc1cc(oc1C)C		II	III	II		III	III	III	III			1N,2N,3N,5N,6N,7Y,8N,10N,11Y,33N	1N,2N,3N,43Y	1Y,2N,3N,4N,6N,7N,15Y,16Y,17N,18N,18(J-M)N,2N,3N,4N,6N,7Y,8N,9AN,10N,11Y,29N
	1511	2-Ethylfuran	CCc1ccco1		II	II	II		III	III	III	III			1N,2N,3N,5N,6N,7Y,8N,10N,11N,12Y,13Y,14N,22N,33N	1N,2N,3N,43N,5N,6N,42N,7Y,8N,10N,11N,12Y,13Y,14N,22N,33N	1N,2N,3N,4N,6N,7Y,8N,9AN,10N,11N,12Y,13N,14_AN,14_BN,29N
	1512	2-Butylfuran	CCCCc1ccco1		II	II	II		III	III	II	III			1N,2N,3N,5N,6N,7Y,8N,10N,11N,12Y,13Y,14N,22N,33N	1N,2N,3N,43N,5N,6N,42N,7Y,8N,10N,11N,12Y,13Y,14N,22N,33N	1N,2N,3N,4N,6N,7Y,8N,9AN,10N,11N,12Y,13N,14_AN,14_BY
	1513	2-Pentylfuran	CCCCCc1ccco1		II	II	II		III	III	III	III			1N,2N,3N,5N,6N,7Y,8N,10N,11N,12Y,13Y,14N,22N,33N	1N,2N,3N,43N,5N,6N,42N,7Y,8N,10N,11N,12Y,13Y,14N,22N,33N	1N,2N,3N,4N,6N,7Y,8N,9AN,10N,11N,12Y,13N,14_AN,14_BN,29N
	1514	2-Decylfuran	CCCCCCCCCCc1ccco1		II	II	II		III	III	III	III			1N,2N,3N,5N,6N,7Y,8N,10N,11N,12Y,13Y,14N,22N,33N	1N,2N,3N,43N,5N,6N,42N,7Y,8N,10N,11N,12Y,13Y,14N,22N,33N	1N,2N,3N,4N,6N,7Y,8N,9AN,10N,11N,12Y,13N,14_AN,14_BN,29N
	1515	3-Methyl-2(3-methylbut-2-enyl)furan	CC(=CCc1occc1C)C		II	II	II		III	III	III	III			1N,2N,3N,5N,6N,7Y,8N,10N,11N,12Y,13Y,14N,22N,33N	1N,2N,3N,43N,5N,6N,42N,7Y,8N,10N,11N,12Y,13Y,14N,22N,33N	1N,2N,3N,4N,6N,7Y,8N,9AN,10N,11N,12Y,13N,14_AN,14_BN,29N
	1516	5-Methyl-2-furanmethanethiol	Cc1ccc(o1)CS		II	III	II		III	III	III	III			1N,2N,3N,5N,6N,7Y,8N,10N,11N,12Y,13Y,14N,22N,33N	1N,2N,3N,43N,5N,6N,42N,7Y,8N,10N,11N,12Y,13Y,14N,22N,33N	1N,2N,3N,4N,6N,7Y,8N,9AN,10N,11Y,29N
	1517	2,5-Dimethylfuran	Cc1ccc(o1)C		II	II	II		III	III	III	III			1N,2N,3N,5N,6N,7Y,8N,10N,11N,12Y,13Y,14N,22N,33N	1N,2N,3N,43N,5N,6N,42N,7Y,8N,10N,11N,12Y,13Y,14N,22N,33N	1N,2N,3N,4N,6N,7Y,8N,9AN,10N,11N,12Y,13N,14_AN,14_BN,29N
	1518	2-Acetyl-5-methylfuran	Cc1ccc(o1)C(=O)C		II	II	II		III	III	II	III			1N,2N,3N,5N,6N,7Y,8N,10N,11N,12Y,13Y,14N,22N,33N	1N,2N,3N,43N,5N,6N,42N,7Y,8N,10N,11N,12Y,13Y,14N,22N,33N	1N,2N,3N,4N,6N,7Y,8N,9AN,10N,11N,12Y,13N,14_AN,14_BY
	1519	2-Acetyl-3,5-dimethylfuran	Cc1cc(c(o1)C(=O)C)C		II	II	II		III	III	II	III			1N,2N,3N,5N,6N,7Y,8N,10N,11N,12Y,13Y,14N,22N,33N	1N,2N,3N,43N,5N,6N,42N,7Y,8N,10N,11N,12Y,13Y,14N,22N,33N	1N,2N,3N,4N,6N,7Y,8N,9AN,10N,11N,12Y,13N,14_AN,14_BY
	1520	2-Butyrylfuran	CCCC(=O)c1ccco1		II	II	II		III	III	II	III			1N,2N,3N,5N,6N,7Y,8N,10N,11N,12Y,13Y,14N,22N,33N	1N,2N,3N,43N,5N,6N,42N,7Y,8N,10N,11N,12Y,13Y,14N,22N,33N	1N,2N,3N,4N,6N,7Y,8N,9AN,10N,11N,12Y,13N,14_AN,14_BY
	1521	1-(2-Furyl)-propan-2-one	CC(=O)Cc1ccco1		II	II	II		III	III	II	III			1N,2N,3N,5N,6N,7Y,8N,10N,11N,12Y,13Y,14N,22N,33N	1N,2N,3N,43N,5N,6N,42N,7Y,8N,10N,11N,12Y,13Y,14N,22N,33N	1N,2N,3N,4N,6N,7Y,8N,9AN,10N,11N,12Y,13N,14_AN,14_BY
	1522	2-Pentanoylfuran	CCCCC(=O)c1ccco1		II	II	II		III	III	III	III			1N,2N,3N,5N,6N,7Y,8N,10N,11N,12Y,13Y,14N,22N,33N	1N,2N,3N,43N,5N,6N,42N,7Y,8N,10N,11N,12Y,13Y,14N,22N,33N	1N,2N,3N,4N,6N,7Y,8N,9AN,10N,11N,12Y,13N,14_AN,14_BN,29N
	1523	1-(2-Furyl)butan-3-one	CC(=O)CCc1ccco1		II	II	II		III	III	II	III			1N,2N,3N,5N,6N,7Y,8N,10N,11N,12Y,13Y,14N,22N,33N	1N,2N,3N,43N,5N,6N,42N,7Y,8N,10N,11N,12Y,13Y,14N,22N,33N	1N,2N,3N,4N,6N,7Y,8N,9AN,10N,11N,12Y,13N,14_AN,14_BY
	1524	Ethyl 3(2-furyl)propionate	CCOC(=O)CCc1ccco1		II	III	II		III	III	II	III			1N,2N,3N,5N,6N,7Y,8N,10N,11N,12Y,13Y,14N,22N,33N	1N,2N,3N,43N,5N,6N,42N,7Y,8N,10N,11N,12Y,13Y,14N,22N,33N	1Y,2N,3N,4N,6N,7N,15Y,16Y,17N,18N,18(J-M)N,2N,3N,4N,6N,7Y,8N,9AN,10N,11N,12Y,13N,14_AN,14_BY
	1525	Isobutyl 3-(2-furyl)propionate	CC(COC(=O)CCc1ccco1)C		II	III	II		III	III	II	III			1N,2N,3N,5N,6N,7Y,8N,10N,11N,12Y,13Y,14N,22N,33N	1N,2N,3N,43N,5N,6N,42N,7Y,8N,10N,11N,12Y,13Y,14N,22N,33N	1Y,2N,3N,4N,6N,7N,15Y,16Y,17N,18N,18(J-M)N,2N,3N,4N,6N,7Y,8N,9AN,10N,11N,12Y,13N,14_AN,14_BY
	1526	Isopentyl 3-(2-furan)propionate	CC(CCOC(=O)CCc1ccco1)C		II	III	II		III	III	II	III			1N,2N,3N,5N,6N,7Y,8N,10N,11N,12Y,13Y,14N,22N,33N	1N,2N,3N,43N,5N,6N,42N,7Y,8N,10N,11N,12Y,13Y,14N,22N,33N	1Y,2N,3N,4N,6N,7N,15Y,16Y,17N,18N,18(J-M)N,2N,3N,4N,6N,7Y,8N,9AN,10N,11N,12Y,13N,14_AN,14_BY
	1527	Isopentyl 4-(2-furan)butyrate	CC(CCOC(=O)CCCc1ccco1)C		II	III	II		III	III	II	III			1N,2N,3N,5N,6N,7Y,8N,10N,11N,12Y,13Y,14N,22N,33N	1N,2N,3N,43N,5N,6N,42N,7Y,8N,10N,11N,12Y,13Y,14N,22N,33N	1Y,2N,3N,4N,6N,7N,15Y,16Y,17N,18N,18(J-M)N,2N,3N,4N,6N,7Y,8N,9AN,10N,11N,12Y,13N,14_AN,14_BY
	1528	3-(5-Methyl-2-furyl)prop-2-enal	Cc1ccc(o1)C=CC=O		II	II	II		III	III	II	III			1N,2N,3N,5N,6N,7Y,8N,10N,11N,12Y,13Y,14N,22N,33N	1N,2N,3N,43N,5N,6N,42N,7Y,8N,10N,11N,12Y,13Y,14N,22N,33N	1N,2N,3N,4N,6N,7Y,8N,9AN,10N,11N,12Y,13N,14_AN,14_BY
	1529	2-Acetylfuran	CC(=O)c1ccco1		II	II	II		III	III	II	III			1N,2N,3N,5N,6N,7Y,8N,10N,11N,12Y,13Y,14N,22N,33N	1N,2N,3N,43N,5N,6N,42N,7Y,8N,10N,11N,12Y,13Y,14N,22N,33N	1N,2N,3N,4N,6N,7Y,8N,9AN,10N,11N,12Y,13N,14_AN,14_BY
	1530	2-Methylfuran-3-thiol	Sc1ccoc1C		II	II	II		III	III	III	III			1N,2N,3N,5N,6N,7Y,8N,10N,11N,12Y,13Y,14N,22N,33N	1N,2N,3N,43N,5N,6N,42N,7Y,8N,10N,11N,12Y,13Y,14N,22N,33N	1N,2N,3N,4N,6N,7Y,8N,9AN,10N,11Y,29N
	1531	Difurfuryl sulfide	S(Cc1ccco1)Cc1ccco1		II	III	II		III	III	III	III			1N,2N,3N,5N,6N,7Y,8N,10N,11Y,33N	1N,2N,3N,43N,5N,6N,42N,7Y,8N,10N,11Y,33N	1N,2N,3N,4N,6N,7Y,8N,9AN,10N,11Y,29N
	1532	bis-(2-Methyl-3-furyl) disulfide	Cc1occc1SSc1ccoc1C		II	II	II		III	III	III	III			1N,2N,3N,5N,6N,7Y,8N,10N,11Y,33N	1N,2N,3N,43Y	1Y,2N,3N,4N,6N,7Y,8N,9AN,10N,11Y,29N,2N,3N,4N,6N,7Y,8N,9AN,10N,11Y,29N,2N,3N,4N,6N,7Y,8N,9AN,10N,11Y,29N,2N,3N,4N,6N,7Y,8N,9AN,10N,11Y,29N
	1533	Furfuryl isovalerate	CC(CC(=O)OCc1ccco1)C		II	II	II		III	III	II	III			1N,2N,3N,5N,6N,7Y,8N,10N,11N,12Y,13Y,14N,22N,33N	1N,2N,3N,43N,5N,6N,42N,7Y,8N,10N,11N,12Y,13Y,14N,22N,33N	1Y,2N,3N,4N,6N,7N,15Y,16Y,17N,18N,18(J-M)N,2N,3N,4N,6N,7Y,8N,9AN,10N,11N,12Y,13N,14_AN,14_BY
	1534	Furfuryl propionate	CCC(=O)OCc1ccco1		II	II	II		III	III	II	III			1N,2N,3N,5N,6N,7Y,8N,10N,11N,12Y,13Y,14N,22N,33N	1N,2N,3N,43N,5N,6N,42N,7Y,8N,10N,11N,12Y,13Y,14N,22N,33N	1Y,2N,3N,4N,6N,7N,15Y,16Y,17N,18N,18(J-M)N,2N,3N,4N,6N,7Y,8N,9AN,10N,11N,12Y,13N,14_AN,14_BY
	1535	Furfuryl valerate	CCCCC(=O)OCc1ccco1		II	II	II		III	III	II	III			1N,2N,3N,5N,6N,7Y,8N,10N,11N,12Y,13Y,14N,22N,33N	1N,2N,3N,43N,5N,6N,42N,7Y,8N,10N,11N,12Y,13Y,14N,22N,33N	1Y,2N,3N,4N,6N,7N,15Y,16Y,17N,18N,18(J-M)N,2N,3N,4N,6N,7Y,8N,9AN,10N,11N,12Y,13N,14_AN,14_BY
	1536	S-Methyl 2-furanthiocarboxylate	CSC(=O)c1ccco1		II	III	II		III	III	III	III			1N,2N,3N,5N,6N,7Y,8N,10N,11Y,33N	1N,2N,3N,43Y	1Y,2N,3N,4N,6N,7N,15Y,16N,29N,2N,3N,4N,6N,7Y,8N,9AN,10N,11N,12Y,13N,14_AN,14_BY
	1537	Methyl furfuryl disulfide	CSSCc1ccco1		II	II	II		III	III	III	III			1N,2N,3N,5N,6N,7Y,8N,10N,11Y,33N	1N,2N,3N,43Y	1Y,2N,3N,4N,6N,7N,15Y,16N,29N,2N,3N,4N,6N,7Y,8N,9AN,10N,11Y,29N,2N,3N,4N,6N,7N,15Y,16N,29N,2N,3N,4N,6N,7Y,8N,9AN,10N,11Y,29N
	1538	2-Methyl-5-(methylthio)furan	CSc1ccc(o1)C		II	III	II		III	III	II	III			1N,2N,3N,5N,6N,7Y,8N,10N,11N,12Y,13Y,14N,22N,33N	1N,2N,3N,43Y	1N,2N,3N,4N,6N,7Y,8N,9AN,10N,11N,12Y,13N,14_AN,14_BY
	1539	2,5-Dimethylfuran-3-thiol	Cc1oc(c(c1)S)C		II	III	II		III	III	III	III			1N,2N,3N,5N,6N,7Y,8N,10N,11N,12Y,13Y,14N,22N,33N	1N,2N,3N,43N,5N,6N,42N,7Y,8N,10N,11N,12Y,13Y,14N,22N,33N	1N,2N,3N,4N,6N,7Y,8N,9AN,10N,11Y,29N
	1540	Methyl 2-methyl-3-furyl disulfide	CSSc1ccoc1C		II	III	II		III	III	III	III			1N,2N,3N,5N,6N,7Y,8N,10N,11Y,33N	1N,2N,3N,43Y	1Y,2N,3N,4N,6N,7N,15Y,16N,29N,2N,3N,4N,6N,7Y,8N,9AN,10N,11Y,29N,2N,3N,4N,6N,7N,15Y,16N,29N,2N,3N,4N,6N,7Y,8N,9AN,10N,11Y,29N
	1541	Propyl 2-methyl-3-furyl disulfide	CCCSSc1ccoc1C		II	III	II		III	III	III	III			1N,2N,3N,5N,6N,7Y,8N,10N,11Y,33N	1N,2N,3N,43Y	1Y,2N,3N,4N,6N,7N,15Y,16N,29N,2N,3N,4N,6N,7Y,8N,9AN,10N,11Y,29N,2N,3N,4N,6N,7N,15Y,16N,29N,2N,3N,4N,6N,7Y,8N,9AN,10N,11Y,29N
	1542	2-Methyltetrahydrofuran-3-thiol	SC1CCOC1C		II	III	II		III	III	III	Processing error			1N,2N,3N,5N,6N,7Y,8N,10N,11N,12N,22N,33N	1N,2N,3N,43N,5N,6N,42N,7Y,8N,10N,11N,12N,22N,33N	1N,2N,3N,4N,6N,7Y,8N,9AN,10N,11Y,29N
	1543	[(2-furanylmethyl)thio]-2-pentanone	CC(=O)CC(SCc1ccco1)C		II	III	II		III	III	III	III			1N,2N,3N,5N,6N,7Y,8N,10N,11N,12Y,13Y,14N,22N,33N	1N,2N,3N,43N,5N,6N,42N,7Y,8N,10N,11N,12Y,13Y,14N,22N,33N	1N,2N,3N,4N,6N,7Y,8N,9AN,10N,11N,12Y,13N,14_AN,14_BN,29N
	1544	2-Methyl-3-(methylthio)furan	CSc1ccoc1C		II	II	II		III	III	II	III			1N,2N,3N,5N,6N,7Y,8N,10N,11N,12Y,13Y,14N,22N,33N	1N,2N,3N,43Y	1N,2N,3N,4N,6N,7Y,8N,9AN,10N,11N,12Y,13N,14_AN,14_BY
	1545	2-Methyl-3-furyl thioacetate	CC(=O)Sc1ccoc1C		II	III	II		III	III	III	III			1N,2N,3N,5N,6N,7Y,8N,10N,11Y,33N	1N,2N,3N,43Y	1Y,2N,3N,4N,6N,7N,15Y,16Y,17N,18N,18(J-M)N,2N,3N,4N,6N,7Y,8N,9AN,10N,11Y,29N
	1546	Furfuryl propyl disulphide	CCCSSc1ccco1		II	III	II		III	III	III	III			1N,2N,3N,5N,6N,7Y,8N,10N,11Y,33N	1N,2N,3N,43Y	1Y,2N,3N,4N,6N,7N,15Y,16N,29N,2N,3N,4N,6N,7Y,8N,9AN,10N,11Y,29N,2N,3N,4N,6N,7N,15Y,16N,29N,2N,3N,4N,6N,7Y,8N,9AN,10N,11Y,29N
	1547	Phenethyl 2-furoate	O=C(c1ccco1)OCCc1ccccc1		II	III	II		III	III	II	III			1N,2N,3N,5N,6N,7Y,8N,10N,11N,12Y,13Y,14Y,15Y(22N,33N)(16N,17N,19N,23Y,27Y,28N,30N,18N)	1N,2N,3N,43N,5N,6N,42N,7Y,8N,10N,11N,12Y,13Y,14Y,15Y(22N,33N)(16N,17N,19N,23Y,27Y,28N,30N,18N)	1Y,2N,3N,4N,6N,7Y,8N,9AN,10N,11N,12Y,13N,14_AN,14_BY,2N,3N,4N,6N,7N,15N,19Y,23Y,24N,25N,26N,18N,18(J-M)N
	1548	Furfuryl methyl ether	COCc1ccco1		II	II	II		III	III	II	III			1N,2N,3N,5N,6N,7Y,8N,10N,11N,12Y,13Y,14N,22N,33N	1N,2N,3N,43N,5N,6N,42N,7Y,8N,10N,11N,12Y,13Y,14N,22N,33N	1N,2N,3N,4N,6N,7Y,8N,9AN,10N,11N,12Y,13N,14_AN,14_BY
	1549	Ethyl furfuryl ether	CCOCc1ccco1		II	II	II		III	III	II	III			1N,2N,3N,5N,6N,7Y,8N,10N,11Y,33N	1N,2N,3N,43N,5N,6N,42N,7Y,8N,10N,11Y,33N	1N,2N,3N,4N,6N,7Y,8N,9AN,10N,11N,12Y,13N,14_AN,14_BY
	1550	Difurfuryl ether	O(Cc1ccco1)Cc1ccco1		II	II	II		III	III	III	III			1N,2N,3N,5N,6N,7Y,8N,10N,11Y,33N	1N,2N,3N,43N,5N,6N,42N,7Y,8N,10N,11Y,33N	1N,2N,3N,4N,6N,7Y,8N,9AN,10N,11Y,29N
	1551	Furfuryl acetate	CC(=O)OCc1ccco1		II	II	II		III	III	II	III			1N,2N,3N,5N,6N,7Y,8N,10N,11N,12Y,13Y,14N,22N,33N	1N,2N,3N,43N,5N,6N,42N,7Y,8N,10N,11N,12Y,13Y,14N,22N,33N	1Y,2N,3N,4N,6N,7N,15Y,16Y,17N,18N,18(J-M)N,2N,3N,4N,6N,7Y,8N,9AN,10N,11N,12Y,13N,14_AN,14_BY
	1552	Furfuryl alcohol	OCc1ccco1		II	II	II		III	III	II	III			1N,2N,3N,5N,6N,7Y,8N,10N,11N,12Y,13Y,14N,22N,33N	1N,2N,3N,43N,5N,6N,42N,7Y,8N,10N,11N,12Y,13Y,14N,22N,33N	1N,2N,3N,4N,6N,7Y,8N,9AN,10N,11N,12Y,13N,14_AN,14_BY
	1553	5-Methylfurfural	Cc1ccc(o1)C=O		II	II	II		III	III	II	III			1N,2N,3N,5N,6N,7Y,8N,10N,11N,12Y,13Y,14N,22N,33N	1N,2N,3N,43N,5N,6N,42N,7Y,8N,10N,11N,12Y,13Y,14N,22N,33N	1N,2N,3N,4N,6N,7Y,8N,9AN,10N,11N,12Y,13N,14_AN,14_BY
	1554	Methyl 2-furoate	COC(=O)c1ccco1		II	II	II		III	III	II	III			1N,2N,3N,5N,6N,7Y,8N,10N,11N,12Y,13Y,14N,22N,33N	1N,2N,3N,43N,5N,6N,42N,7Y,8N,10N,11N,12Y,13Y,14N,22N,33N	1Y,2N,3N,4N,6N,7N,15Y,16Y,17N,18N,18(J-M)N,2N,3N,4N,6N,7Y,8N,9AN,10N,11N,12Y,13N,14_AN,14_BY
	1555	Propyl 2-furoate	CCCOC(=O)c1ccco1		II	II	II		III	III	II	III			1N,2N,3N,5N,6N,7Y,8N,10N,11N,12Y,13Y,14N,22N,33N	1N,2N,3N,43N,5N,6N,42N,7Y,8N,10N,11N,12Y,13Y,14N,22N,33N	1Y,2N,3N,4N,6N,7N,15Y,16Y,17N,18N,18(J-M)N,2N,3N,4N,6N,7Y,8N,9AN,10N,11N,12Y,13N,14_AN,14_BY
	1556	2-Furanmethanethiol	SCc1ccco1		II	II	II		III	III	III	III			1N,2N,3N,5N,6N,7Y,8N,10N,11N,12Y,13Y,14N,22N,33N	1N,2N,3N,43N,5N,6N,42N,7Y,8N,10N,11N,12Y,13Y,14N,22N,33N	1N,2N,3N,4N,6N,7Y,8N,9AN,10N,11Y,29N
	1557	Difurfuryl disulfide	S(Cc1ccco1)SCc1ccco1		II	II	II		III	III	III	III			1N,2N,3N,5N,6N,7Y,8N,10N,11Y,33N	1N,2N,3N,43Y	1Y,2N,3N,4N,6N,7Y,8N,9AN,10N,11Y,29N,2N,3N,4N,6N,7Y,8N,9AN,10N,11Y,29N,2N,3N,4N,6N,7Y,8N,9AN,10N,11Y,29N,2N,3N,4N,6N,7Y,8N,9AN,10N,11Y,29N
	1558	Methyl furfuryl sulfide	CSCc1ccco1		II	II	II		III	III	III	III			1N,2N,3N,5N,6N,7Y,8N,10N,11N,12Y,13Y,14N,22N,33N	1N,2N,3N,43N,5N,6N,42N,7Y,8N,10N,11N,12Y,13Y,14N,22N,33N	1N,2N,3N,4N,6N,7Y,8N,9AN,10N,11N,12Y,13N,14_AN,14_BN,29N
	1559	S-Furfuryl acetothioate	CC(=O)SCc1ccco1		II	III	II		III	III	III	III			1N,2N,3N,5N,6N,7Y,8N,10N,11Y,33N	1N,2N,3N,43N,5N,6N,42N,7Y,8N,10N,11Y,33N	1Y,2N,3N,4N,6N,7N,15Y,16Y,17N,18N,18(J-M)N,2N,3N,4N,6N,7Y,8N,9AN,10N,11Y,29N
	1560	2-Hexylidenecyclopentan-1-one	CCCCCC=C1CCCC1=O		II	II	II		II	II	II	II			1N,2N,3N,5N,6N,7N,16N,17N,19N,23N,24N,25N,26Y	1N,2N,3N,43N,5N,6N,42N,7N,16N,17N,19N,23N,24N,25N,26Y	1N,2N,3N,4N,6N,7N,15N,19N,20Y,21N,22Y,17N,18N,18(J-M)Y
	1561	Tetramethyl ethylcyclohexenone (mixture of isomers)		YES	II	II	II
	1562	3-[(2-Furfuryl)dithio]-2-methyl-furan	Cc1occc1SSCc1ccco1		II	III	II		III	III	III	III			1N,2N,3N,5N,6N,7Y,8N,10N,11Y,33N	1N,2N,3N,43Y	1Y,2N,3N,4N,6N,7Y,8N,9AN,10N,11Y,29N,2N,3N,4N,6N,7Y,8N,9AN,10N,11Y,29N,2N,3N,4N,6N,7Y,8N,9AN,10N,11Y,29N,2N,3N,4N,6N,7Y,8N,9AN,10N,11Y,29N
	1563	3-((2-Methyl-3-furyl)thio)-2-butanone	CC(=O)C(Sc1ccoc1C)C		II	III	II		III	III	II	III			1N,2N,3N,5N,6N,7Y,8N,10N,11N,12Y,13Y,14N,22N,33N	1N,2N,3N,43Y	1N,2N,3N,4N,6N,7Y,8N,9AN,10N,11N,12Y,13N,14_AN,14_BY
	1564	o-Ethyl S-(2-furylmethyl)thiocarbonate	CCOC(=O)SCc1ccco1		II	III	II		III	III	III	III			1N,2N,3N,5N,6N,7Y,8N,10N,11N,12Y,13Y,14N,22N,33N	1N,2N,3N,43Y	1N,2N,3N,4N,6N,7Y,8N,9AN,10N,11Y,29N
	1565	ethyl linalyl ether	CCOC(CCC=C(C)C)(C=C)C		II	II	II		I	I	I	I			1N,2N,3N,5N,6N,7N,16N,17N,19Y,20Y,21N,18N	1N,2N,3N,43N,5N,6N,42N,7N,16N,17N,19Y,20Y,21N,44N,18N	1N,2N,3N,4N,6N,7N,15Y,16Y,17N,18N,18(J-M)N
	1566	linalool oxide pyranoid	C=CC1(C)CCC(C(O1)(C)C)O		II	II	II		III	III	II	III			1N,2N,3N,5N,6N,7Y,8N,10N,11N,12N,22N,33N	1N,2N,3N,43N,5N,6N,42N,7Y,8N,10N,11N,12N,22N,33N	1N,2N,3N,4N,6N,7Y,8N,9AN,10N,11N,12N
	1567	Benzyl butyl ether	CCCCOCc1ccccc1		II	II	II		I	I	III	II			1N,2N,3N,5N,6N,7N,16N,17N,19N,23Y,27Y,28N,30N,18N	1N,2N,3N,43N,5N,6N,42N,7N,16N,17N,19N,23Y,27Y,28N,30N,18N	1N,2N,3N,4N,6N,7N,15N,19Y,23Y,24N,25Y,27N,29N
	1568	Benzyl ethyl ether	CCOCc1ccccc1		II	II	II		I	I	III	II			1N,2N,3N,5N,6N,7N,16N,17N,19N,23Y,27Y,28N,30N,18N	1N,2N,3N,43N,5N,6N,42N,7N,16N,17N,19N,23Y,27Y,28N,30N,18N	1N,2N,3N,4N,6N,7N,15N,19Y,23Y,24N,25Y,27N,29N
	1569	1,8-Cineole	CC12CCC(CC1)C(O2)(C)C		II	II	II		III	III	II	III			1N,2N,3N,5N,6N,7Y,8N,10N,11N,12N,22N,33N	1N,2N,3N,43N,5N,6N,42N,7Y,8N,10N,11N,12N,22N,33N	1N,2N,3N,4N,6N,7Y,8N,9AN,10N,11N,12N
	1570	1,4-Cineole	CC([C@]12CC[C@@](O2)(CC1)C)C		II	II	II		III	III	II	III			1N,2N,3N,5N,6N,7Y,8N,10N,11N,12N,22N,33N	1N,2N,3N,43N,5N,6N,42N,7Y,8N,10N,11N,12N,22N,33N	1N,2N,3N,4N,6N,7Y,8N,9AN,10N,11N,12N
	1571	3,6-Dihydro-4-methyl-2-(2-methylprop-1-en-1-yl)-2H-pyran	CC(=CC1OCC=C(C1)C)C		II	II	II		III	III	II	III			1N,2N,3N,5N,6N,7Y,8N,10N,11N,12N,22N,33N	1N,2N,3N,43N,5N,6N,42N,7Y,8N,10N,11N,12N,22N,33N	1N,2N,3N,4N,6N,7Y,8N,9AN,10N,11N,12N
	1572	2,6,6-Trimethyl-2-vinyltetrahydropyran	C=CC1(C)CCCC(O1)(C)C		II	II	II		III	III	II	III			1N,2N,3N,5N,6N,7Y,8N,10N,11N,12N,22N,33N	1N,2N,3N,43N,5N,6N,42N,7Y,8N,10N,11N,12N,22N,33N	1N,2N,3N,4N,6N,7Y,8N,9AN,10N,11N,12N
	1573	Theaspirane	CC1CCC2(O1)C(=CCCC2(C)C)C		II	II	II		III	III	II	III			1N,2N,3N,5N,6N,7Y,8N,10N,11N,12N,22N,33N	1N,2N,3N,43N,5N,6N,42N,7Y,8N,10N,11N,12N,22N,33N	1N,2N,3N,4N,6N,7Y,8N,9AN,10N,11N,12N
	1574	Prenyl ethyl ether	CCOCC=C(C)C		II	II	II		I	I	I	I			1N,2N,3N,5N,6N,7N,16N,17N,19Y,20Y,21N,18N	1N,2N,3N,43N,5N,6N,42N,7N,16N,17N,19Y,20Y,21N,44N,18N	1N,2N,3N,4N,6N,7N,15Y,16Y,17N,18N,18(J-M)N
	1575	6,7,8,8a-Tetrahydro-2,5,5,8a-tetramethyl-5H-1-benzopyran	CC1=CC=C2C(O1)(C)CCCC2(C)C		II	II	II		III	III	II	III			1N,2N,3N,5N,6N,7Y,8N,10N,11N,12N,22N,33N	1N,2N,3N,43N,5N,6N,42N,7Y,8N,10N,11N,12N,22N,33N	1N,2N,3N,4N,6N,7Y,8N,9AN,10N,11N,12N
	1576	2-Butyl ethyl ether	CCOC(CC)C		II	II	II		I	I	I	I			1N,2N,3N,5N,6N,7N,16N,17N,19Y,20Y,21N,18N	1N,2N,3N,43N,5N,6N,42N,7N,16N,17N,19Y,20Y,21N,44N,18N	1N,2N,3N,4N,6N,7N,15Y,16Y,17N,18N,18(J-M)N
	1577	2-Methoxyethyl benzene	COCCc1ccccc1		II	II	II		I	I	III	II			1N,2N,3N,5N,6N,7N,16N,17N,19N,23Y,27Y,28N,30N,18N	1N,2N,3N,43N,5N,6N,42N,7N,16N,17N,19N,23Y,27Y,28N,30N,18N	1N,2N,3N,4N,6N,7N,15N,19Y,23Y,24N,25Y,27N,29N
	1578	2-(2-Methylprop-1-enyl)-4-methyltetrahydropyran	CC1CCOC(C1)C=C(C)C		II	II	II		III	III	II	III			1N,2N,3N,5N,6N,7Y,8N,10N,11N,12N,22N,33N	1N,2N,3N,43N,5N,6N,42N,7Y,8N,10N,11N,12N,22N,33N	1N,2N,3N,4N,6N,7Y,8N,9AN,10N,11N,12N
	1579	3,6-Dimethyl-2,3,3a,4,5,7a-hexahydrobenzofuran	CC1=CC2C(CC1)C(CO2)C		II	II	II		III	III	II	III			1N,2N,3N,5N,6N,7Y,8N,10N,11N,12N,22N,33N	1N,2N,3N,43N,5N,6N,42N,7Y,8N,10N,11N,12N,22N,33N	1N,2N,3N,4N,6N,7Y,8N,9AN,10N,11N,12N
	1580	Isoamyl phenethyl ether	CC(CCOCCc1ccccc1)C		II	II	II		I	I	III	II			1N,2N,3N,5N,6N,7N,16N,17N,19N,23Y,27Y,28N,30N,18N	1N,2N,3N,43N,5N,6N,42N,7N,16N,17N,19N,23Y,27Y,28N,30N,18N	1N,2N,3N,4N,6N,7N,15N,19Y,23Y,24N,25Y,27N,29N
	1581	Butyramide	CCCC(=O)N		II	II	II		III	III	I	III			1N,2N,3N,5N,6N,7N,16N,17N,19Y,20N,22N,33N	1N,2N,3N,43N,5N,6N,42N,7N,16N,17N,19Y,20N,22N,33N	1N,2N,3N,4N,6N,7N,15Y,16Y,17N,18N,18(J-M)N
	1582	3,5-Dimethyl-1,2,4-trithiolane	CC1SSC(S1)C		II	II	II		III	III	I	III			1N,2N,3N,5N,6N,7Y,8N,10N,11N,12N,22N,33N	1N,2N,3N,43Y	1Y,2N,3N,4N,6N,7N,15Y,16Y,17N,18N,18(J-M)N,2N,3N,4N,6N,7N,15Y,16Y,17N,18N,18(J-M)N
	1583	Allyl thiohexanoate	CCCCCC(=O)SCC=C		II	II	II		I	I	III	III			1N,2N,3N,5N,6N,7N,16N,17N,19Y,20Y,21N,18N	1N,2N,3N,43N,5N,6N,42N,7N,16N,17N,19Y,20Y,21N,44N,18N	1Y,2N,3N,4N,6N,7N,15Y,16Y,17N,18N,18(J-M)N,2N,3N,4N,6N,7N,15Y,16N,29N
	1584	1-Phenylethylmercaptan	CC(c1ccccc1)S		II	II	II		I	I	III	III			1N,2N,3N,5N,6N,7N,16N,17N,19N,23Y,27Y,28N,30N,18N	1N,2N,3N,43N,5N,6N,42N,7N,16N,17N,19N,23Y,27Y,28N,30N,18N	1N,2N,3N,4N,6N,7N,15N,19Y,23Y,24N,25Y,27N,29N
	1585	2-Methylbenzene-1-thiol	Cc1ccccc1S		II	II	II		I	I	III	I			1N,2N,3N,5N,6N,7N,16N,17N,19N,23Y,27Y,28N,30N,18N	1N,2N,3N,43N,5N,6N,42N,7N,16N,17N,19N,23Y,27Y,28N,30N,18N	1N,2N,3N,4N,6N,7N,15N,19Y,23Y,24N,25Y,27N,29N
	1586	Methyl allyl trisulfide	CSSSCC=C		II	II	II		III	III	III	III			1N,2N,3N,5N,6N,7N,16N,17N,19Y,20N,22N,33N	1N,2N,3N,43Y	1Y,2N,3N,4N,6N,7N,15Y,16Y,17N,18N,18(J-M)N,2N,3N,4N,6N,7N,15Y,16N,29N
	1587	Cyclopentanethiol	SC1CCCC1		II	II	II		III	III	III	II			1N,2N,3N,5N,6N,7N,16N,17N,19N,23N,24N,25N,26N,22N,33N	1N,2N,3N,43N,5N,6N,42N,7N,16N,17N,19N,23N,24N,25N,26N,22N,33N	1N,2N,3N,4N,6N,7N,15N,19N,20N,29N
	1588	Diallyl trisulfide	C=CCSSSCC=C		II	II	II		III	III	III	III			1N,2N,3N,5N,6N,7N,16N,17N,19Y,20N,22N,33N	1N,2N,3N,43Y	1Y,2N,3N,4N,6N,7N,15Y,16Y,17N,18N,18(J-M)N,2N,3N,4N,6N,7N,15Y,16N,29N
	1589	4,5-Dihydrothiophen-3(2H)-one	O=C1CSCC1		II	II	II		III	III	II	III			1N,2N,3N,5N,6N,7Y,8N,10N,11N,12N,22N,33N	1N,2N,3N,43N,5N,6N,42N,7Y,8N,10N,11N,12N,22N,33N	1N,2N,3N,4N,6N,7Y,8N,9AN,10N,11N,12N
	1590	Naphthalene-2-thiol	Sc1ccc2c(c1)cccc2		II	II	II		III	III	III	III			1N,2N,3N,5N,6N,7N,16N,17N,19N,23Y,27Y,28Y,29N,33N	1N,2N,3N,43N,5N,6N,42N,7N,16N,17N,19N,23Y,27Y,28Y,29N,33N	1N,2N,3N,4N,6N,7N,15N,19Y,23Y,24Y,28Y,29N
	1591	1,4-Dithiane	S1CCSCC1		II	II	II		III	III	II	III			1N,2N,3N,5N,6N,7Y,8N,10N,11N,12N,22N,33N	1N,2N,3N,43N,5N,6N,42N,7Y,8N,10N,11N,12N,22N,33N	1N,2N,3N,4N,6N,7Y,8N,9AN,10N,11N,12N
	1592	p-Menth-1-ene-8-thiol	CC1=CCC(CC1)C(S)(C)C		II	II	II		III	III	III	I			1N,2N,3N,5N,6N,7N,16N,17N,19N,23N,24N,25N,26N,22N,33N	1N,2N,3N,43N,5N,6N,42N,7N,16N,17N,19N,23N,24N,25N,26N,22N,33N	1N,2N,3N,4N,6N,7N,15N,19N,20N,29N
	1593	2-Methyl-1,3-dithiolane	CC1SCCS1		II	II	II		III	III	II	III			1N,2N,3N,5N,6N,7Y,8N,10N,11N,12N,22N,33N	1N,2N,3N,43N,5N,6N,42N,7Y,8N,10N,11N,12N,22N,33N	1N,2N,3N,4N,6N,7Y,8N,9AN,10N,11N,12N
	1594	3-Methyl-1,2,4-trithiane	CC1SCCSS1		II	II	II		III	III	I	III			1N,2N,3N,5N,6N,7Y,8N,10N,11N,12N,22N,33N	1N,2N,3N,43Y	1Y,2N,3N,4N,6N,7N,15Y,16Y,17N,18N,18(J-M)N,2N,3N,4N,6N,7N,15Y,16Y,17N,18N,18(J-M)N
	1595	2-oxothiolane	O=C1CCCS1		II	II	II		III	III	I	III			1N,2N,3N,5N,6N,7Y,8N,10N,11Y,33N	1N,2N,3N,43N,5N,6N,42N,7Y,8N,10N,11Y,33N	1Y,2N,3N,4N,6N,7N,15Y,16Y,17N,18N,18(J-M)N
	1596	4,5-Dihydro-2-methylthiophene-3(2H)-one	O=C1CCSC1C		II	II	II		III	III	II	III			1N,2N,3N,5N,6N,7Y,8N,10N,11N,12N,22N,33N	1N,2N,3N,43N,5N,6N,42N,7Y,8N,10N,11N,12N,22N,33N	1N,2N,3N,4N,6N,7Y,8N,9AN,10N,11N,12N
	1597	Allyl propyl disulfide	CCCSSCC=C		II	II	II		III	III	III	I			1N,2N,3N,5N,6N,7N,16N,17N,19Y,20N,22N,33N	1N,2N,3N,43Y	1Y,2N,3N,4N,6N,7N,15Y,16N,29N,2N,3N,4N,6N,7N,15Y,16N,29N,2N,3N,4N,6N,7N,15Y,16N,29N,2N,3N,4N,6N,7N,15Y,16N,29N
	1598	Diallyl disulfide	C=CCSSCC=C		II	II	II		III	III	III	I			1N,2N,3N,5N,6N,7N,16N,17N,19Y,20N,22N,33N	1N,2N,3N,43Y	1Y,2N,3N,4N,6N,7N,15Y,16N,29N,2N,3N,4N,6N,7N,15Y,16N,29N,2N,3N,4N,6N,7N,15Y,16N,29N,2N,3N,4N,6N,7N,15Y,16N,29N
	1599	Allylthiol	SCC=C		II	II	II		II	II	III	II			1N,2N,3N,5N,6N,7N,16N,17N,19Y,20Y,21N,18Y	1N,2N,3N,43N,5N,6N,42N,7N,16N,17N,19Y,20Y,21N,44N,18Y	1N,2N,3N,4N,6N,7N,15Y,16N,29N
	1600	Diallyl sulfide	C=CCSCC=C		II	II	II		II	II	I	II			1N,2N,3N,5N,6N,7N,16N,17N,19Y,20Y,21N,18Y	1N,2N,3N,43N,5N,6N,42N,7N,16N,17N,19Y,20Y,21N,44N,18Y	1N,2N,3N,4N,6N,7N,15Y,16Y,17N,18N,18(J-M)N
	1601	Phenylmethanethiol	SCc1ccccc1		II	II	II		I	I	III	III			1N,2N,3N,5N,6N,7N,16N,17N,19N,23Y,27Y,28N,30N,18N	1N,2N,3N,43N,5N,6N,42N,7N,16N,17N,19N,23Y,27Y,28N,30N,18N	1N,2N,3N,4N,6N,7N,15N,19Y,23Y,24N,25Y,27N,29N
	1602	1-Mercapto-p-menthan-3-one	CC(C1CCC(CC1=O)(C)S)C		II	II	II		III	III	III	III			1N,2N,3N,5N,6N,7N,16N,17N,19N,23N,24N,25N,26N,22N,33N	1N,2N,3N,43N,5N,6N,42N,7N,16N,17N,19N,23N,24N,25N,26N,22N,33N	1N,2N,3N,4N,6N,7N,15N,19N,20N,29N
	1603	S-Methyl benzothioate	CSC(=O)c1ccccc1		II	II	II		I	III	III	III			1N,2N,3N,5N,6N,7N,16N,17N,19N,23Y,27Y,28N,30N,18N	1N,2N,3N,43Y	1Y,2N,3N,4N,6N,7N,15Y,16N,29N,2N,3N,4N,6N,7N,15N,19Y,23Y,24N,25N,26N,18N,18(J-M)N
	1604	Allyl methyl disulfide	CSSCC=C		II	II	II		III	III	III	I			1N,2N,3N,5N,6N,7N,16N,17N,19Y,20N,22N,33N	1N,2N,3N,43Y	1Y,2N,3N,4N,6N,7N,15Y,16N,29N,2N,3N,4N,6N,7N,15Y,16N,29N,2N,3N,4N,6N,7N,15Y,16N,29N,2N,3N,4N,6N,7N,15Y,16N,29N
	1605	8-Mercapto-p-menthan-3-one	CC1CCC(C(=O)C1)C(S)(C)C		II	II	II		III	III	III	III			1N,2N,3N,5N,6N,7N,16N,17N,19N,23N,24N,25N,26N,22N,33N	1N,2N,3N,43N,5N,6N,42N,7N,16N,17N,19N,23N,24N,25N,26N,22N,33N	1N,2N,3N,4N,6N,7N,15N,19N,20N,29N
	1606	2-(Methylthio)phenol	CSc1ccccc1O		II	II	II		I	III	I	III			1N,2N,3N,5N,6N,7N,16N,17N,19N,23Y,27Y,28N,30N,18N	1N,2N,3N,43Y	1N,2N,3N,4N,6N,7N,15N,19Y,23Y,24N,25N,26N,18N,18(J-M)N
	1607	Dicyclohexyl disulfide	C1CCC(CC1)SSC1CCCCC1		II	II	II		III	III	III	III			1N,2N,3N,5N,6N,7N,16N,17N,19N,23N,24N,25N,26N,22N,33N	1N,2N,3N,43Y	1Y,2N,3N,4N,6N,7N,15N,19N,20N,29N,2N,3N,4N,6N,7N,15N,19N,20N,29N,2N,3N,4N,6N,7N,15N,19N,20N,29N,2N,3N,4N,6N,7N,15N,19N,20N,29N
	1608	Trithioacetone	CC1(C)SC(C)(C)SC(S1)(C)C		II	II	II		III	III	II	III			1N,2N,3N,5N,6N,7Y,8N,10N,11N,12N,22N,33N	1N,2N,3N,43N,5N,6N,42N,7Y,8N,10N,11N,12N,22N,33N	1N,2N,3N,4N,6N,7Y,8N,9AN,10N,11N,12N
	1609	2-Mercaptopinane	CC1(S)CCC2CC1C2(C)C		II	II	II		III	III	III	I			1N,2N,3N,5N,6N,7N,16N,17N,19N,23N,24N,25N,26N,22N,33N	1N,2N,3N,43N,5N,6N,42N,7N,16N,17N,19N,23N,24N,25N,26N,22N,33N	1N,2N,3N,4N,6N,7N,15N,19N,20N,29N
	1610	Benzyl methyl disulfide	CSSCc1ccccc1		II	II	II		I	III	III	III			1N,2N,3N,5N,6N,7N,16N,17N,19N,23Y,27Y,28N,30N,18N	1N,2N,3N,43Y	1Y,2N,3N,4N,6N,7N,15Y,16N,29N,2N,3N,4N,6N,7N,15N,19Y,23Y,24N,25Y,27N,29N,2N,3N,4N,6N,7N,15Y,16N,29N,2N,3N,4N,6N,7N,15N,19Y,23Y,24N,25Y,27N,29N
	1611	2-Methyl-4-propyl-1,3-oxathiane	CCCC1CCOC(S1)C		II	II	II		III	III	II	III			1N,2N,3N,5N,6N,7Y,8N,10N,11N,12N,22N,33N	1N,2N,3N,43N,5N,6N,42N,7Y,8N,10N,11N,12N,22N,33N	1N,2N,3N,4N,6N,7Y,8N,9AN,10N,11N,12N
	1612	Benzyl methyl sulfide	CSCc1ccccc1		II	II	II		I	I	I	III			1N,2N,3N,5N,6N,7N,16N,17N,19N,23Y,27Y,28N,30N,18N	1N,2N,3N,43N,5N,6N,42N,7N,16N,17N,19N,23Y,27Y,28N,30N,18N	1N,2N,3N,4N,6N,7N,15N,19Y,23Y,24N,25N,26N,18N,18(J-M)N
	1613	Thiophenol	Sc1ccccc1		II	II	II		I	I	III	III			1N,2N,3N,5N,6N,7N,16N,17N,19N,23Y,27Y,28N,30N,18N	1N,2N,3N,43N,5N,6N,42N,7N,16N,17N,19N,23Y,27Y,28N,30N,18N	1N,2N,3N,4N,6N,7N,15N,19Y,23Y,24N,25Y,27N,29N
	1614	Dibenzyl disulfide	S(Cc1ccccc1)SCc1ccccc1		II	II	II		III	III	III	III			1N,2N,3N,5N,6N,7N,16N,17N,19N,23Y,27Y,28Y,29N,33N	1N,2N,3N,43Y	1Y,2N,3N,4N,6N,7N,15N,19Y,23Y,24N,25Y,27N,29N,2N,3N,4N,6N,7N,15N,19Y,23Y,24N,25Y,27N,29N,2N,3N,4N,6N,7N,15N,19Y,23Y,24N,25Y,27N,29N,2N,3N,4N,6N,7N,15N,19Y,23Y,24N,25Y,27N,29N
	1615	2,6-(Dimethyl)thiophenol	Cc1cccc(c1S)C		II	II	II		I	I	III	I			1N,2N,3N,5N,6N,7N,16N,17N,19N,23Y,27Y,28N,30N,18N	1N,2N,3N,43N,5N,6N,42N,7N,16N,17N,19N,23Y,27Y,28N,30N,18N	1N,2N,3N,4N,6N,7N,15N,19Y,23Y,24N,25Y,27N,29N
	1616	Methyl phenyl disulfide	CSSc1ccccc1		II	II	II		I	III	III	III			1N,2N,3N,5N,6N,7N,16N,17N,19N,23Y,27Y,28N,30N,18N	1N,2N,3N,43Y	1Y,2N,3N,4N,6N,7N,15Y,16N,29N,2N,3N,4N,6N,7N,15N,19Y,23Y,24N,25Y,27N,29N,2N,3N,4N,6N,7N,15Y,16N,29N,2N,3N,4N,6N,7N,15N,19Y,23Y,24N,25Y,27N,29N
	1617	Methyl phenyl sulfide	CSc1ccccc1		II	II	II		I	III	I	III			1N,2N,3N,5N,6N,7N,16N,17N,19N,23Y,27Y,28N,30N,18N	1N,2N,3N,43Y	1N,2N,3N,4N,6N,7N,15N,19Y,23Y,24N,25N,26N,18N,18(J-M)N
	1618	2-Phenylethane-1-thiol	SCCc1ccccc1		II	II	II		I	I	III	III			1N,2N,3N,5N,6N,7N,16N,17N,19N,23Y,27Y,28N,30N,18N	1N,2N,3N,43N,5N,6N,42N,7N,16N,17N,19N,23Y,27Y,28N,30N,18N	1N,2N,3N,4N,6N,7N,15N,19Y,23Y,24N,25Y,27N,29N
	1619	3,5-Diethyl-1,2,4-trithiolane	CCC1SSC(S1)CC		II	II	II		III	III	I	III			1N,2N,3N,5N,6N,7Y,8N,10N,11N,12N,22N,33N	1N,2N,3N,43Y	1Y,2N,3N,4N,6N,7N,15Y,16Y,17N,18N,18(J-M)N,2N,3N,4N,6N,7N,15Y,16Y,17N,18N,18(J-M)N
	1620	4-Methyl-1-phenylpentan-2-one	CC(CC(=O)Cc1ccccc1)C		II	II	II		I	I	I	I			1N,2N,3N,5N,6N,7N,16N,17N,19N,23Y,27Y,28N,30N,18N	1N,2N,3N,43N,5N,6N,42N,7N,16N,17N,19N,23Y,27Y,28N,30N,18N	1N,2N,3N,4N,6N,7N,15N,19Y,23Y,24N,25N,26N,18N,18(J-M)N
	1621	1-Phenylpropan-1,2-dione	O=C(c1ccccc1)C(=O)C		II	II	II		II	II	III	II			1N,2N,3N,5N,6N,7N,16N,17N,19N,23Y,27Y,28N,30N,18Y	1N,2N,3N,43N,5N,6N,42N,7N,16N,17N,19N,23Y,27Y,28N,30N,18Y	1N,2N,3N,4N,6N,7N,15N,19Y,23Y,24N,25N,26N,18Y
	1622	4-Acetyl-6-t-butyl-1,1-dimethylindane	CC(=O)c1cc(cc2c1CCC2(C)C)C(C)(C)C		II	II	II		I	I	II	I			1N,2N,3N,5N,6N,7N,16N,17N,19N,23Y,27Y,28N,30N,18N	1N,2N,3N,43N,5N,6N,42N,7N,16N,17N,19N,23Y,27Y,28N,30N,18N	1N,2N,3N,4N,6N,7N,15N,19Y,23Y,24N,25Y,27Y
	1623	1-(4-Methoxyphenyl)-4-methylpent-1-en-3-one	COc1ccc(cc1)C=CC(=O)C(C)C		II	II	II		I	I	II	I			1N,2N,3N,5N,6N,7N,16N,17N,19N,23Y,27Y,28N,30N,18N	1N,2N,3N,43N,5N,6N,42N,7N,16N,17N,19N,23Y,27Y,28N,30N,18N	1N,2N,3N,4N,6N,7N,15N,19Y,23Y,24N,25N,26N,18N,18(J-M)Y
	1624	alpha-Hexylcinnamaldehyde	CCCCCCC(=Cc1ccccc1)C=O		II	II	II		I	I	II	II			1N,2N,3N,5N,6N,7N,16N,17N,19N,23Y,27Y,28N,30N,18N	1N,2N,3N,43N,5N,6N,42N,7N,16N,17N,19N,23Y,27Y,28N,30N,18N	1N,2N,3N,4N,6N,7N,15N,19Y,23Y,24N,25Y,27Y
	1625	2-Phenyl-4-methyl-2-hexenal	CCC(C=C(c1ccccc1)C=O)C		II	II	II		I	I	II	II			1N,2N,3N,5N,6N,7N,16N,17N,19N,23Y,27Y,28N,30N,18N	1N,2N,3N,43N,5N,6N,42N,7N,16N,17N,19N,23Y,27Y,28N,30N,18N	1N,2N,3N,4N,6N,7N,15N,19Y,23Y,24N,25N,26N,18N,18(J-M)Y
	1626	alpha-Butylcinnamaldehyde	CCCCC(=Cc1ccccc1)C=O		II	II	II		I	I	II	II			1N,2N,3N,5N,6N,7N,16N,17N,19N,23Y,27Y,28N,30N,18N	1N,2N,3N,43N,5N,6N,42N,7N,16N,17N,19N,23Y,27Y,28N,30N,18N	1N,2N,3N,4N,6N,7N,15N,19Y,23Y,24N,25N,26N,18N,18(J-M)Y
	1627	alpha-Pentylcinnamyl alcohol	CCCCCC(=Cc1ccccc1)CO		II	II	II		I	I	II	II			1N,2N,3N,5N,6N,7N,16N,17N,19N,23Y,27Y,28N,30N,18N	1N,2N,3N,43N,5N,6N,42N,7N,16N,17N,19N,23Y,27Y,28N,30N,18N	1N,2N,3N,4N,6N,7N,15N,19Y,23Y,24N,25Y,27Y
	1628	5-Methyl-2-phenylhex-2-enal	O=CC(=CCC(C)C)c1ccccc1		II	II	II		I	I	II	II			1N,2N,3N,5N,6N,7N,16N,17N,19N,23Y,27Y,28N,30N,18N	1N,2N,3N,43N,5N,6N,42N,7N,16N,17N,19N,23Y,27Y,28N,30N,18N	1N,2N,3N,4N,6N,7N,15N,19Y,23Y,24N,25N,26N,18N,18(J-M)Y
	1629	4-Methyl-2-phenylpent-2-enal	O=CC(=CC(C)C)c1ccccc1		II	II	II		I	I	II	I			1N,2N,3N,5N,6N,7N,16N,17N,19N,23Y,27Y,28N,30N,18N	1N,2N,3N,43N,5N,6N,42N,7N,16N,17N,19N,23Y,27Y,28N,30N,18N	1N,2N,3N,4N,6N,7N,15N,19Y,23Y,24N,25N,26N,18N,18(J-M)Y
	1630	5-Phenylpentan-1-ol	OCCCCCc1ccccc1		II	I	II		I	I	I	I			1N,2N,3N,5N,6N,7N,16N,17N,19N,23Y,27Y,28N,30N,18N	1N,2N,3N,43N,5N,6N,42N,7N,16N,17N,19N,23Y,27Y,28N,30N,18N	1N,2N,3N,4N,6N,7N,15N,19Y,23Y,24N,25N,26N,18N,18(J-M)N
	1631	Piperonyl acetate	CC(=O)OCc1ccc2c(c1)OCO2		II	II	II		III	III	III	III			1N,2N,3N,5N,6N,7Y,8N,10N,11N,12N,22N,33N	1N,2N,3N,43N,5N,6N,42N,7Y,8N,10N,11N,12N,22N,33N	1Y,2N,3N,4N,6N,7N,15Y,16Y,17N,18N,18(J-M)N,2N,3N,4N,6N,7Y,8Y,15N,19Y,23Y,24N,25N,26N,18N,18(J-M)N,15Y,16N,29N,2N,3N,4N,6N,7N,15N,19Y,23Y,24N,25N,26N,18N,18(J-M)N,2N,3N,4N,6N,7N,15Y,16N,29N
	1632	Piperonyl isobutyrate	O=C(C(C)C)OCc1ccc2c(c1)OCO2		II	II	II		III	III	III	III			1N,2N,3N,5N,6N,7Y,8N,10N,11N,12N,22N,33N	1N,2N,3N,43N,5N,6N,42N,7Y,8N,10N,11N,12N,22N,33N	1Y,2N,3N,4N,6N,7N,15Y,16Y,17N,18N,18(J-M)N,2N,3N,4N,6N,7Y,8Y,15N,19Y,23Y,24N,25N,26N,18N,18(J-M)N,15Y,16N,29N,2N,3N,4N,6N,7N,15N,19Y,23Y,24N,25N,26N,18N,18(J-M)N,2N,3N,4N,6N,7N,15Y,16N,29N
	1633	Butyl vanillyl ether	CCCCOCc1ccc(c(c1)OC)O		II	II	II		I	I	III	I			1N,2N,3N,5N,6N,7N,16N,17N,19N,23Y,27Y,28N,30N,18N	1N,2N,3N,43N,5N,6N,42N,7N,16N,17N,19N,23Y,27Y,28N,30N,18N	1N,2N,3N,4N,6N,7N,15N,19Y,23Y,24N,25Y,27N,29N
	1634	Ethyl vanillin beta-D-glucopyranoside	CCOc1cc(C=O)ccc1O[C@@H]1O[C@H](CO)[C@H]([C@@H]([C@H]1O)O)O		II	II	II		III	III	I	III			1N,2N,3N,5N,6N,7Y,8N,10N,11Y,33N	1N,2N,3N,43N,5N,6N,42N,7Y,8N,10N,11Y,33N	1Y,2N,3N,4N,6N,7N,15N,19Y,23Y,24N,25N,26N,18N,18(J-M)N,2N,3N,4N,6Y
	1635	Ethyl 4-hydroxy-3-methoxybenzyl ether	CCOCc1ccc(c(c1)OC)O		II	II	II		I	I	III	I			1N,2N,3N,5N,6N,7N,16N,17N,19N,23Y,27Y,28N,30N,18N	1N,2N,3N,43N,5N,6N,42N,7N,16N,17N,19N,23Y,27Y,28N,30N,18N	1N,2N,3N,4N,6N,7N,15N,19Y,23Y,24N,25Y,27N,29N
	1636	Ethyl vanillin isobutyrate	CCOc1cc(C=O)ccc1OC(=O)C(C)C		II	II	II		I	I	I	I			1N,2N,3N,5N,6N,7N,16N,17N,19N,23Y,27Y,28N,30N,18N	1N,2N,3N,43N,5N,6N,42N,7N,16N,17N,19N,23Y,27Y,28N,30N,18N	1Y,2N,3N,4N,6N,7N,15N,19Y,23Y,24N,25N,26N,18N,18(J-M)N,2N,3N,4N,6N,7N,15Y,16Y,17N,18N,18(J-M)N
	1637	Ethyl vanillin propylene glycol acetal	CCOc1cc(ccc1O)C1OCC(O1)C		II	II	II		III	III	I	III			1N,2N,3N,5N,6N,7Y,8N,10N,11Y,33N	1N,2N,3N,43N,5N,6N,42N,7Y,8N,10N,11Y,33N	1Y,2N,3N,4N,6N,7N,15N,19Y,23Y,24N,25N,26N,18N,18(J-M)N,2N,3N,4N,6N,7N,15Y,16Y,17N,18N,18(J-M)N
	1638	Vanillin butan-2,3-diol acetal (mixture of stereo isomers)	COc1cc(ccc1O)C1OC(C(O1)C)C		II	II	II		III	III	III	III			1N,2N,3N,5N,6N,7Y,8N,10N,11N,12N,22N,33N	1N,2N,3N,43N,5N,6N,42N,7Y,8N,10N,11N,12N,22N,33N	1Y,2N,3N,4N,6N,7N,15N,19Y,23Y,24N,25N,26N,18N,18(J-M)N,2N,3N,4N,6N,7N,15Y,16Y,17N,18Y
	1639	2-Methyl-5-vinylpyrazine	Cc1cnc(cn1)C=C		II	II	II		III	III	II	III			1N,2N,3N,5N,6N,7Y,8N,10N,11N,12Y,13Y,14N,22N,33N	1N,2N,3N,43N,5N,6N,42N,7Y,8N,10N,11N,12Y,13Y,14N,22N,33N	1N,2N,3N,4N,6N,7Y,8N,9AN,10N,11N,12Y,13N,14_AN,14_BY
	1640	Isopropenylpyrazine	CC(=C)c1cnccn1		II	II	II		III	III	II	III			1N,2N,3N,5N,6N,7Y,8N,10N,11N,12Y,13Y,14N,22N,33N	1N,2N,3N,43N,5N,6N,42N,7Y,8N,10N,11N,12Y,13Y,14N,22N,33N	1N,2N,3N,4N,6N,7Y,8N,9AN,10N,11N,12Y,13N,14_AN,14_BY
	1641	2-Isobutyl-3-methylpyrazine	CC(Cc1nccnc1C)C		II	II	II		III	III	II	III			1N,2N,3N,5N,6N,7Y,8N,10N,11N,12Y,13Y,14N,22N,33N	1N,2N,3N,43N,5N,6N,42N,7Y,8N,10N,11N,12Y,13Y,14N,22N,33N	1N,2N,3N,4N,6N,7Y,8N,9AN,10N,11N,12Y,13N,14_AN,14_BY
	1642	2-Methylpyrazine	Cc1cnccn1		II	II	II		II	II	III	II		YES	1N,2N,3N,5N,6N,7Y,8N,10N,11N,12Y,13Y,14N,22Y	1N,2N,3N,43N,5N,6N,42N,7Y,8N,10N,11N,12Y,13Y,14N,22Y	1N,2N,3N,4N,6N,7Y,8N,9AN,10N,11N,12Y,13N,14_AN,14_BN,29N
	1643	2,3-Diethylpyrazine	CCc1nccnc1CC		II	II	II		III	III	III	III			1N,2N,3N,5N,6N,7Y,8N,10N,11N,12Y,13Y,14N,22N,33N	1N,2N,3N,43N,5N,6N,42N,7Y,8N,10N,11N,12Y,13Y,14N,22N,33N	1N,2N,3N,4N,6N,7Y,8N,9AN,10N,11N,12Y,13N,14_AN,14_BN,29N
	1644	2-Ethyl-3,5-dimethylpyrazine	CCc1ncc(nc1C)C		II	II	II		III	III	III	III			1N,2N,3N,5N,6N,7Y,8N,10N,11N,12Y,13Y,14N,22N,33N	1N,2N,3N,43N,5N,6N,42N,7Y,8N,10N,11N,12Y,13Y,14N,22N,33N	1N,2N,3N,4N,6N,7Y,8N,9AN,10N,11N,12Y,13N,14_AN,14_BN,29N
	1645	2-Ethyl-5-methylpyrazine	CCc1cnc(cn1)C		II	II	II		III	III	III	III			1N,2N,3N,5N,6N,7Y,8N,10N,11N,12Y,13Y,14N,22N,33N	1N,2N,3N,43N,5N,6N,42N,7Y,8N,10N,11N,12Y,13Y,14N,22N,33N	1N,2N,3N,4N,6N,7Y,8N,9AN,10N,11N,12Y,13N,14_AN,14_BN,29N
	1646	2-Ethyl-3-methylpyrazine	CCc1nccnc1C		II	II	II		III	III	III	III			1N,2N,3N,5N,6N,7Y,8N,10N,11N,12Y,13Y,14N,22N,33N	1N,2N,3N,43N,5N,6N,42N,7Y,8N,10N,11N,12Y,13Y,14N,22N,33N	1N,2N,3N,4N,6N,7Y,8N,9AN,10N,11N,12Y,13N,14_AN,14_BN,29N
	1647	2,3-Diethyl-5-methylpyrazine	CCc1nc(C)cnc1CC		II	II	II		III	III	III	III			1N,2N,3N,5N,6N,7Y,8N,10N,11N,12Y,13Y,14N,22N,33N	1N,2N,3N,43N,5N,6N,42N,7Y,8N,10N,11N,12Y,13Y,14N,22N,33N	1N,2N,3N,4N,6N,7Y,8N,9AN,10N,11N,12Y,13N,14_AN,14_BN,29N
	1648	2-(sec-Butyl)-3-methoxypyrazine	CCC(c1nccnc1OC)C		II	II	II		III	III	II	III			1N,2N,3N,5N,6N,7Y,8N,10N,11N,12Y,13Y,14N,22N,33N	1N,2N,3N,43N,5N,6N,42N,7Y,8N,10N,11N,12Y,13Y,14N,22N,33N	1N,2N,3N,4N,6N,7Y,8N,9AN,10N,11N,12Y,13N,14_AN,14_BY
	1649	2-Isopropyl-5-methylpyrazine	Cc1cnc(cn1)C(C)C		II	II	II		III	III	III	III			1N,2N,3N,5N,6N,7Y,8N,10N,11N,12Y,13Y,14N,22N,33N	1N,2N,3N,43N,5N,6N,42N,7Y,8N,10N,11N,12Y,13Y,14N,22N,33N	1N,2N,3N,4N,6N,7Y,8N,9AN,10N,11N,12Y,13N,14_AN,14_BN,29N
	1650	Acetylpyrazine	CC(=O)c1cnccn1		II	II	II		III	III	II	III			1N,2N,3N,5N,6N,7Y,8N,10N,11N,12Y,13Y,14N,22N,33N	1N,2N,3N,43N,5N,6N,42N,7Y,8N,10N,11N,12Y,13Y,14N,22N,33N	1N,2N,3N,4N,6N,7Y,8N,9AN,10N,11N,12Y,13N,14_AN,14_BY
	1651	2-Isobutyl-3-methoxypyrazine	COc1nccnc1CC(C)C		II	II	II		III	III	II	III			1N,2N,3N,5N,6N,7Y,8N,10N,11N,12Y,13Y,14N,22N,33N	1N,2N,3N,43N,5N,6N,42N,7Y,8N,10N,11N,12Y,13Y,14N,22N,33N	1N,2N,3N,4N,6N,7Y,8N,9AN,10N,11N,12Y,13N,14_AN,14_BY
	1652	2,3,5,6-Tetramethylpyrazine	Cc1nc(C)c(nc1C)C		II	II	II		III	III	III	III			1N,2N,3N,5N,6N,7Y,8N,10N,11N,12Y,13Y,14N,22N,33N	1N,2N,3N,43N,5N,6N,42N,7Y,8N,10N,11N,12Y,13Y,14N,22N,33N	1N,2N,3N,4N,6N,7Y,8N,9AN,10N,11N,12Y,13N,14_AN,14_BN,29N
	1653	2,3,5-Trimethylpyrazine	Cc1cnc(c(n1)C)C		II	II	II		III	III	III	III			1N,2N,3N,5N,6N,7Y,8N,10N,11N,12Y,13Y,14N,22N,33N	1N,2N,3N,43N,5N,6N,42N,7Y,8N,10N,11N,12Y,13Y,14N,22N,33N	1N,2N,3N,4N,6N,7Y,8N,9AN,10N,11N,12Y,13N,14_AN,14_BN,29N
	1654	2-Acetyl-3-ethylpyrazine	CCc1nccnc1C(=O)C		II	II	II		III	III	II	III			1N,2N,3N,5N,6N,7Y,8N,10N,11N,12Y,13Y,14N,22N,33N	1N,2N,3N,43N,5N,6N,42N,7Y,8N,10N,11N,12Y,13Y,14N,22N,33N	1N,2N,3N,4N,6N,7Y,8N,9AN,10N,11N,12Y,13N,14_AN,14_BY
	1655	2,3-Dimethylpyrazine	Cc1nccnc1C		II	II	II		III	III	III	III			1N,2N,3N,5N,6N,7Y,8N,10N,11N,12Y,13Y,14N,22N,33N	1N,2N,3N,43N,5N,6N,42N,7Y,8N,10N,11N,12Y,13Y,14N,22N,33N	1N,2N,3N,4N,6N,7Y,8N,9AN,10N,11N,12Y,13N,14_AN,14_BN,29N
	1656	2,5-Dimethylpyrazine	Cc1ncc(nc1)C		II	II	II		II	II	III	II		YES	1N,2N,3N,5N,6N,7Y,8N,10N,11N,12Y,13Y,14N,22Y	1N,2N,3N,43N,5N,6N,42N,7Y,8N,10N,11N,12Y,13Y,14N,22Y	1N,2N,3N,4N,6N,7Y,8N,9AN,10N,11N,12Y,13N,14_AN,14_BN,29N
	1657	2,6-Dimethylpyrazine	Cc1cncc(n1)C		II	II	II		III	III	III	III			1N,2N,3N,5N,6N,7Y,8N,10N,11N,12Y,13Y,14N,22N,33N	1N,2N,3N,43N,5N,6N,42N,7Y,8N,10N,11N,12Y,13Y,14N,22N,33N	1N,2N,3N,4N,6N,7Y,8N,9AN,10N,11N,12Y,13N,14_AN,14_BN,29N
	1658	Ethylpyrazine	CCc1cnccn1		II	II	II		III	III	III	III			1N,2N,3N,5N,6N,7Y,8N,10N,11N,12Y,13Y,14N,22N,33N	1N,2N,3N,43N,5N,6N,42N,7Y,8N,10N,11N,12Y,13Y,14N,22N,33N	1N,2N,3N,4N,6N,7Y,8N,9AN,10N,11N,12Y,13N,14_AN,14_BN,29N
	1659	6,7-Dihydro-5-methyl-5H-cyclopentapyrazine	CC1CCc2c1nccn2		II	II	II		III	III	III	III			1N,2N,3N,5N,6N,7Y,8N,10N,11N,12Y,13Y,14N,22N,33N	1N,2N,3N,43N,5N,6N,42N,7Y,8N,10N,11N,12Y,13Y,14N,22N,33N	1N,2N,3N,4N,6N,7Y,8N,9AN,10N,11N,12Y,13N,14_AN,14_BN,29N
	1660	2,5-Diethyl-3-methylpyrazine	CCc1cnc(c(n1)C)CC		II	II	II		III	III	III	III			1N,2N,3N,5N,6N,7Y,8N,10N,11N,12Y,13Y,14N,22N,33N	1N,2N,3N,43N,5N,6N,42N,7Y,8N,10N,11N,12Y,13Y,14N,22N,33N	1N,2N,3N,4N,6N,7Y,8N,9AN,10N,11N,12Y,13N,14_AN,14_BN,29N
[truncated: 1,677 more rows]

## Sheet: Supporting Information 3
	Supporting Information 3
[truncated: 38 more rows]

## Sheet: Supporting Information 4
	Supporting Information 4
[truncated: 38 more rows]

## Sheet: Supporting Information 5
	Supporting Information 5
[truncated: 98 more rows]

## Sheet: Supporting Information 6
	Supporting Information 6
[truncated: 106 more rows]
